# Supplementary material for: Development and validation of a predictive model of in-hospital mortality in COVID-19 patients
Source: PLoS One. 2021 Mar 4;16(3):e0247676. doi: 10.1371/journal.pone.0247676 (PMC7932507; doi:10.1371/journal.pone.0247676)
Supplement: S1 Data — (XLSX) [file pone.0247676.s001.xlsx]

## Sheet: S1 Data
PATIENT	Imputation_	Hospital	GENDER	EXITUS	Age	Age_range	Nurg	Smoking	Cardiovascular_disease	Pulmonar_disease	Diabetes	Renal_disease	Neurological_disease	Cancer	hypertension	Ambit	Creatinine	Ddimer	Age	Ferritin	estimated_glomerular_filtration_rate	Fibrinogen	Hemoglobin	INR	Leukocyte count	Lymphocyte count	Reactive_C_protein	Platelet count	Prothrombin time	APTT	BMI	hospital_stay_days	Exitus	ICU	Exitus_OR_ICU	Sexo_num	Cardio_disease	Smoking_num	Pulmonar_num	Diabetes_num	Renal_num	Neuro_num	Cancer_num	hypertension_num	BMI_calculated	AgeCat	DDimer_max	DDimer_first	Ferritin_max
1	0	HUIE	female	No	76	71-80	3	No	No	Yes	No	No	No		Yes	Consulta		#NULL!	#NULL!			#NULL!				#NULL!		#NULL!	#NULL!	#NULL!	34.66	7	0	0	0	1	0	0	1	0	0	0	#NULL!	1	34.6566	4	339.64	247.44	739
2	0	HUIE	female	Yes	82	81-90	5	No	No	No	No				Yes	Urgencia	0.56	#NULL!	82		>60	712	13.7	1.21	5.52	0.8	0.9	221	13.7	27.8	0	9	1	0	1	1	0	0	0	0	#NULL!	#NULL!	#NULL!	1	#NULL!	5	#NULL!	#NULL!
3	0	HGV	male	No	59	51-60	1	No	No	No	No	No	Yes	No	No	Urgencia		#NULL!	#NULL!			#NULL!				#NULL!		#NULL!	#NULL!	#NULL!	-922337203	0	0	0	0	0	0	0	0	0	0	1	0	0	#NULL!	2	#NULL!	#NULL!
4	0	HGV	male	No	38	31-40	1	No	Yes	Yes	No	No	No		Yes	Urgencia	1.45	160	38	2325	58	473	16.7	1.10	7.72	1.8	1.16	205	12.1	32.1	404897.96	1	0	0	0	0	1	0	1	0	0	0	#NULL!	1	#NULL!	1	160	160	477
5	0	HRJC	male	No	84	81-90	1	No	No	No	No	No	No		No	Urgencia	1.42	537	84		50	662	16.6	1.08	4.77	1.2	4.94	212	12.7	33.2	-922337203	3	0	0	0	0	0	0	0	0	0	0	#NULL!	0	#NULL!	5	537	537	277
6	0	HUIE	male	Yes	69	61-70	1	No	No	No	No	No	No		Yes	Urgencia	1.01	#NULL!	69		>60	663	15.2	1.43	12.08	0.7	21.4	210	15.5	23.2	-922337203	1	1	1	1	0	0	0	0	0	0	0	#NULL!	1	#NULL!	3	2143.68	2143.68
7	0	HRJC	female	No	26	21-30	3	No	No	No	No	No			No	Urgencia		#NULL!	#NULL!			#NULL!				#NULL!		#NULL!	#NULL!	#NULL!	10000	5	0	0	0	1	0	0	0	0	0	#NULL!	#NULL!	0	#NULL!	1	1018	530
8	0	HUIE	female	Yes	81	81-90	1	No	No	No	Yes	No	No		Yes	Urgencia		#NULL!	#NULL!			#NULL!				#NULL!		#NULL!	#NULL!	#NULL!	10000	3	1	0	1	1	0	0	0	1	0	0	#NULL!	1	#NULL!	5	503.78	372.58	163
9	0	HUIE	female	No	85	81-90	1	No	No	No	No				Yes	Urgencia	0.64	#NULL!	85		>60	962	13.1	1.09	6.18	1.1	1.6	189	12.2	30.4	-922337203	4	0	0	0	1	0	0	0	0	#NULL!	#NULL!	#NULL!	1	#NULL!	5	270.95	270.95
10	0	HUIE	female	Yes	82	81-90	4	No	Yes	No	No	Yes	No		Yes	Urgencia	3.85	990.78	82	107	12	429	8.7	1.53	13.26	0.6	10.5	127	16.7	27.4	0	0	1	0	1	1	1	0	0	0	1	0	#NULL!	1	#NULL!	5	990.78	990.78	107
11	0	HUIE	male	No	71	71-80	1	Former	No	No	Yes	No	Yes		Yes	Hospitalización	0.79	264.25	71	569	>60	484	10.7	1.11	3.06	0.1	2.5	193	12	29.9	33.59	-5	0	0	0	0	0	0	0	1	0	1	#NULL!	1	33.5937	4	465.01	264.25	585
12	0	HGV	male	Yes	62	61-70	1	No	No	Yes	No				No	Urgencia	0.73	1063	62	4568	> 60	723	14.3	1.09	5.57	1.2	5.25	156	12	33.5	27.14	11	1	0	1	0	0	0	1	0	#NULL!	#NULL!	#NULL!	0	27.143	3	1211	1063	7681
13	0	HUIE	male	Yes	81	81-90	#NULL!	Former	No	No	No				Yes	Consulta	8.13	746.05	81	1091	7	446	9.5	1.15	1.54	0.3	2.6	102	12.5	#NULL!	30.25	3	1	0	1	0	0	0	0	0	#NULL!	#NULL!	#NULL!	1	30.2492	5	1193.71	746.05	3275
14	0	HRJC	male	No	66	61-70	1	Yes	Yes	Yes	Yes	Yes	Yes		Yes	Consulta		#NULL!	#NULL!			#NULL!				#NULL!		#NULL!	#NULL!	#NULL!	42.31	4	0	0	0	0	1	1	1	1	1	1	#NULL!	1	42.3138	3	2162	2162	1979
15	0	HUIE	male	No	74	71-80	2	Former	No	Yes	Yes	No	No		Yes	Urgencia	1.35	#NULL!	74		55	601	11.4	1.16	3.86	0.8	9.0	185	12.6	30.1	34.95	14	0	0	0	0	0	0	1	1	0	0	#NULL!	1	34.9481	4	210.95	194.32	685
16	0	HGV	male	No	65	61-70	1	No	No	No	No				No	Hospitalización		#NULL!	#NULL!			#NULL!				#NULL!		#NULL!	#NULL!	#NULL!	28.91	0	0	0	0	0	0	0	0	0	#NULL!	#NULL!	#NULL!	0	28.9062	3	#NULL!	#NULL!
17	0	HRJC	male	No	57	51-60	2	No	No	No	No	No	No		No	Urgencia	0.88	67	57		> 60	677	16.2	0.97	5.34	0.6	2.52	222	11.5	33.9	10000	5	0	0	0	0	0	0	0	0	0	0	#NULL!	0	#NULL!	2	227	67
18	0	HUIE	male	No	77	71-80	1	Yes	No	No	Yes	No	No		Yes	Urgencia		#NULL!	#NULL!			#NULL!				#NULL!		#NULL!	#NULL!	#NULL!	-922337203	13	0	0	0	0	0	1	0	1	0	0	#NULL!	1	#NULL!	4	398.03	355.62	337
19	0	HUIE	female	No	90	81-90	2	No	No	No	Yes				Yes	Urgencia	0.72	#NULL!	90		>60	#NULL!	11.8		6.76	1	9.5	224	#NULL!	#NULL!	10000	1	0	0	0	1	0	0	0	1	#NULL!	#NULL!	#NULL!	1	#NULL!	5	#NULL!	#NULL!
20	0	HGV	female	Yes	83	81-90	1	No	No	No	No			Yes	No	Urgencia	2.99	#NULL!	83		16	527	11.5	1.24	26.53	1.7	18.59	71	13.7	37.7	22.37	6	1	0	1	1	0	0	0	0	#NULL!	#NULL!	1	0	22.3703	5	922	922	1340
21	0	HGV	male	No	71	71-80	1	Yes	Yes	Yes	No	No	No	No	Yes	Hospitalización		#NULL!	#NULL!			#NULL!				#NULL!		#NULL!	#NULL!	#NULL!	31.25	4	0	0	0	0	1	1	1	0	0	0	0	1	31.25	4	#NULL!	#NULL!
22	0	HUIE	male	Yes	82	81-90	1	Former	No	Yes	Yes	No	No		No	Hospitalización	1.89	1121.89	82	1444	43	607	11.0	1.07	9.25	0.3	21.4	269	11.6	27.8	0	3	1	0	1	0	0	0	1	1	0	0	#NULL!	0	#NULL!	5	1121.89	1121.89	1563
23	0	HRJC	male	No	72	71-80	1	No	No	Yes	No	Yes			Yes	Urgencia	1.79	717	72		40	655	16.4	1.11	4.14	0.9	9.52	111	13.1	32.9	28.41	14	0	0	0	0	0	0	1	0	1	#NULL!	#NULL!	1	28.4082	4	717	717
24	0	HRJC	male	Yes	83	81-90	2	Former	No	No	Yes	No	Yes		No	Hospitalización	0.57	#NULL!	83		> 60	#NULL!	11.8	1.08	10.79	1.7	1.22	292	12.7	32.2	10000	11	1	0	1	0	0	0	0	1	0	1	#NULL!	0	#NULL!	5	429	429	748
25	0	HRJC	female	No	70	61-70	2	No	No	Yes	No	No	No		Yes	Urgencia	0.74	1242	70	298	> 60	684	15.0	1.09	6.06	1.2	3.68	147	12.9	27.8	10000	3	0	0	0	1	0	0	1	0	0	0	#NULL!	1	#NULL!	3	1242	1242	298
26	0	HGV	female	No	83	81-90	4	No	Yes	Yes	Yes	No	No	No	Yes	Urgencia	1.20	#NULL!	83	87	46	711	11.4	1.29	5.32	1.1	4.96	165	14.2	36.5	73.57	4	0	0	0	1	1	0	1	1	0	0	0	1	73.573	5	#NULL!	#NULL!	87
27	0	HUIE	male	Yes	76	71-80	6	Former	No	Yes	No	Yes			Yes	Urgencia		#NULL!	#NULL!			#NULL!				#NULL!		#NULL!	#NULL!	#NULL!	34.16	5	1	0	1	0	0	0	1	0	1	#NULL!	#NULL!	1	34.1553	4	393.66	393.66	2788
28	0	HRJC	female	Yes	73	71-80	1	No	No	No	No	No			Yes	Urgencia	6.39	#NULL!	73		7	#NULL!	12.5		20.70	1.5	45.93	301	#NULL!	#NULL!	10000	3	1	0	1	1	0	0	0	0	0	#NULL!	#NULL!	1	#NULL!	4	#NULL!	#NULL!
29	0	HGV	male	No	60	51-60	2	No	No	No	Yes				Yes	Urgencia	1.06	#NULL!	60	705	> 60	479	15.0	1.07	4.85	0.8	1.55	280	11.8	29.9	-922337203	0	0	0	0	0	0	0	0	1	#NULL!	#NULL!	#NULL!	1	#NULL!	2	#NULL!	#NULL!	705
30	0	HGV	female	No	62	61-70	1	No	No	No	No	No	No		No	Urgencia	0.85	155	62	143	> 60	478	13.3	1.16	5.81	1.4	1.17	177	12.8	39.4	30.04	1	0	0	0	1	0	0	0	0	0	0	#NULL!	0	30.0433	3	205	155	181
31	0	HRJC	female	No	59	51-60	1	No	No	No	No				No	Urgencia		#NULL!	#NULL!			#NULL!				#NULL!		#NULL!	#NULL!	#NULL!	10000	6	0	0	0	1	0	0	0	0	#NULL!	#NULL!	#NULL!	0	#NULL!	2	910	910
32	0	HGV	male	Yes	71	71-80	1	Former	No	Yes	No				Yes	Hospitalización	0.75	408	71	523	> 60	697	14.2	1.13	2.43	0.3	8.32	113	12.5	35.9	10000	3	1	1	1	0	0	0	1	0	#NULL!	#NULL!	#NULL!	1	#NULL!	4	408	408	523
33	0	HRJC	female	No	61	61-70	2	Former	No	No	No	No	No		No	Urgencia	0.57	322	61		> 60	726	13.1	1.07	6.24	1.3	12.85	202	12.6	28.7	-922337203	9	0	0	0	1	0	0	0	0	0	0	#NULL!	0	#NULL!	3	322	322
34	0	HGV	female	Yes	93	91-100	1	Former	No	No	No	Yes			Yes	Urgencia		#NULL!	#NULL!			#NULL!				#NULL!		#NULL!	#NULL!	#NULL!	0	2	1	0	1	1	0	0	0	0	1	#NULL!	#NULL!	1	#NULL!	5	963	963	174
35	0	HGV	female	No	57	51-60	1	No	No	Yes	No	No	No		Yes	Urgencia	0.53	417	57	297	> 60	776	12.8	1.28	5.59	0.8	9.92	279	14.1	33.2	24.61	8	0	0	0	1	0	0	1	0	0	0	#NULL!	1	24.6097	2	417	417	297
36	0	HUIE	female	Yes	72	71-80	2	No	No	No	Yes	No	No		Yes	Consulta	0.75	#NULL!	72		>60	#NULL!		1.23		#NULL!		#NULL!	13.9	27.7	-922337203	19	1	1	1	1	0	0	0	1	0	0	#NULL!	1	#NULL!	4	#NULL!	#NULL!
37	0	HGV	male	No	89	81-90	1	Former	No	Yes	No	No	No	Yes	Yes	Urgencia		#NULL!	#NULL!			#NULL!				#NULL!		#NULL!	#NULL!	#NULL!	20.2	5	0	0	0	0	0	0	1	0	0	0	1	1	20.202	5	277	277	46
38	0	HGV	female	No	73	71-80	2	No	No	Yes	No			Yes	Yes	Urgencia	0.63	221	73	468	> 60	676	12.9	1.13	8.24	2.3	5.37	270	12.5	29.9	28.89	0	0	0	0	1	0	0	1	0	#NULL!	#NULL!	1	1	28.8889	4	221	221	468
39	0	HUIE	male	No	80	71-80	3	No	Yes	No	No				Yes	Urgencia	0.73	#NULL!	80		>60	418	13.3	1.24	2.21	1	1.1	93	13.5	29.9	25.85	5	0	0	0	0	1	0	0	0	#NULL!	#NULL!	#NULL!	1	25.8478	4	#NULL!	#NULL!
40	0	HUIE	male	No	59	51-60	1	No	No	No	Yes	No	No		Yes	Urgencia	0.91	#NULL!	59		>60	1057	16.0	1.17	5.62	0.6	27.2	170	12.7	30.9	31.12	13	0	0	0	0	0	0	0	1	0	0	#NULL!	1	31.1207	2	402.37	402.37
41	0	HUIE	female	Yes	81	81-90	1	No	Yes	No	No	Yes	No		Yes	Urgencia		454.22	#NULL!			#NULL!				#NULL!		#NULL!	#NULL!	78.8	25.81	3	1	0	1	1	1	0	0	0	1	0	#NULL!	1	25.8065	5	454.22	454.22	675
42	0	HUIE	female	No	87	81-90	1	No	No	No	No	No	No		Yes	Urgencia	0.68	#NULL!	87		>60	482	11.2	1.23	5.00	0.9	0.9	195	13.3	25.6	-922337203	7	0	0	0	1	0	0	0	0	0	0	#NULL!	1	#NULL!	5	#NULL!	#NULL!	147
43	0	HGV	female	No	67	61-70	1	No	No	No	No				No	Hospitalización	0.63	#NULL!	67	1448	> 60	604	12.9	1.07	5.31	0.9	4.93	241	11.8	35.4	25.57	3	0	0	0	1	0	0	0	0	#NULL!	#NULL!	#NULL!	0	25.5661	3	#NULL!	#NULL!	1486
44	0	HGV	male	No	71	71-80	1	No	No	No	No	No	Yes		No	Prifemalearia	0.84	#NULL!	71	26	> 60	#NULL!				#NULL!		#NULL!	#NULL!	#NULL!	23.44	1	0	0	0	0	0	0	0	0	0	1	#NULL!	0	23.4375	4	#NULL!	#NULL!	26
45	0	HUIE	male	No	82	81-90	1	Former	No	No	Yes	No	No		Yes	Urgencia	0.74	#NULL!	82		>60	550	15.3	1.39	5.74	1	4.9	145	15.1	28.8	-922337203	3	0	0	0	0	0	0	0	1	0	0	#NULL!	1	#NULL!	5	#NULL!	#NULL!
46	0	HRJC	male	Yes	78	71-80	3	Former	Yes	Yes	Yes	Yes		Yes	Yes	Urgencia	1.01	896	78		> 60	723	14.8	1.16	5.46	1.1	3.75	196	13.7	34.6	26.37	15	1	0	1	0	1	0	1	1	1	#NULL!	1	1	26.3656	4	896	896
47	0	HUIE	female	No	62	61-70	1	No	No	No	No				No	Urgencia	0.60	#NULL!	62		>60	1226	11.9	1.20	7.84	0.9	26.6	412	13.6	27	24.34	31	0	1	1	1	0	0	0	0	#NULL!	#NULL!	#NULL!	0	24.3418	3	10028	10028	1014
48	0	HGV	female	No	71	71-80	1	No	Yes	No	Yes	No	No		No	Urgencia	1.13	#NULL!	71		50	611	15.5	1.06	4.49	0.6	12.48	161	11.7	29.1	-922337203	29	0	0	0	1	1	0	0	1	0	0	#NULL!	0	#NULL!	4	#NULL!	#NULL!	1204
49	0	HUIE	female	Yes	89	81-90	1	No	No	No	No	No			Yes	Hospitalización	6.87	#NULL!	89		6	637	10.6	1.49	11.36	1.1	22.0	149	16.2	35.5	10000	0	1	0	1	1	0	0	0	0	0	#NULL!	#NULL!	1	#NULL!	5	#NULL!	#NULL!
50	0	HUIE	male	No	72	71-80	1	No	No	No	No	No	Yes		Yes	Urgencia	1.29	#NULL!	72		58	581	15.2	1.16	4.21	1.2	4.5	200	12.6	29.1	-922337203	1	0	0	0	0	0	0	0	0	0	1	#NULL!	1	#NULL!	4	#NULL!	#NULL!
51	0	HUIE	female	No	69	61-70	1	No	No	Yes	Yes	No	No		Yes	Urgencia	1.03	#NULL!	69		56	679	9.4	1.22	2.51	0.8	5.6	126	13.8	29.5	-922337203	2	0	0	0	1	0	0	1	1	0	0	#NULL!	1	#NULL!	3	195.9	195.9
52	0	HGV	female	No	47	41-50	3	No	No	No	No		No		No	Urgencia	0.65	194	47	583	> 60	1654	16.8	1.59	6.21	1.3	4.44	240	17.6	32	21.26	5	0	0	0	1	0	0	0	0	#NULL!	0	#NULL!	0	21.2585	1	241	194	583
53	0	HRJC	male	No	68	61-70	1	Former	Yes	No	Yes	No	No		Yes	Hospitalización	1.11	#NULL!	68		> 60	811	12.3	0.99	6.72	1.9	7.33	182	11.7	29.7	23.44	11	0	0	0	0	1	0	0	1	0	0	#NULL!	1	23.4375	3	454	454
54	0	HUIE	female	No	76	71-80	3	No	No	No	Yes	No	No		Yes	Urgencia	1.13	#NULL!	76		50	1052	14.0	1.25	4.89	1.4	1.5	223	14.2	28	0	6	0	0	0	1	0	0	0	1	0	0	#NULL!	1	#NULL!	4	#NULL!	#NULL!
55	0	HUIE	male	No	45	41-50	2	Former	No	No	Yes	No	No		Yes	Urgencia	0.74	1360	45	197	>60	501	14.3	1.07	4.90	1.3	1.2	146	11.6	23.8	32.99	3	0	0	0	0	0	0	0	1	0	0	#NULL!	1	32.9879	1	1360	1360	266
56	0	HUIE	male	No	80	71-80	3	Yes	No	No	Yes	No	No		No	Urgencia	1.01	#NULL!	80		>60	776	14.7	1.28	6.39	1.2	13.5	183	13.9	26.5	30.07	6	0	0	0	0	0	1	0	1	0	0	#NULL!	0	30.0712	4	#NULL!	#NULL!
57	0	HGV	male	No	67	61-70	2	Former	No	Yes	No	No	No	No	Yes	Consulta	4.11	993	67		16	584	12.6	1.13	3.04	0.9	4.60	199	12.4	51.7	28.62	5	0	0	0	0	0	0	1	0	0	0	0	1	28.6215	3	993	993	804
58	0	HRJC	female	No	70	61-70	1	No	No	No	No	No	No		No	Urgencia	0.82	1189	70		> 60	1044	13.5	1.07	11.43	1.3		205	12.6	32.9	31.25	6	0	0	0	1	0	0	0	0	0	0	#NULL!	0	31.25	3	1821	1189	728
59	0	HUIE	male	Yes	79	71-80	1	No	No	No	No	No	No		No	Hospitalización	0.83	#NULL!	79		>60	897	10.7	1.31	8.63	0.4	30.4	190	14.2	32	10000	0	1	0	1	0	0	0	0	0	0	0	#NULL!	0	#NULL!	4	#NULL!	#NULL!
60	0	HRJC	female	No	50	41-50	3	No	No	No	No	No	No		Yes	Urgencia	0.68	114	50		> 60	578	14.0	0.99	4.04	1	1.10	138	11.7	31.8	-922337203	11	0	0	0	1	0	0	0	0	0	0	#NULL!	1	#NULL!	1	114	114
61	0	HGV	female	No	57	51-60	4	Former	No	Yes	No	No	No		Yes	Urgencia	0.65	#NULL!	57		> 60	366	13.0	1.08	3.48	1.1	0.40	186	11.9	35.5	21.77	1	0	0	0	1	0	0	1	0	0	0	#NULL!	1	21.7738	2	1080	1080	314
62	0	HUIE	female	No	77	71-80	1	No	No	No	No	No	No		Yes	Urgencia		#NULL!	#NULL!			#NULL!				#NULL!		#NULL!	#NULL!	#NULL!	10000	6	0	0	0	1	0	0	0	0	0	0	#NULL!	1	#NULL!	4	476.73	476.73	438
63	0	HUIE	female	No	73	71-80	3	No	No	Yes	No				Yes	Urgencia		#NULL!	#NULL!			#NULL!				#NULL!		#NULL!	#NULL!	#NULL!	31.64	3	0	0	0	1	0	0	1	0	#NULL!	#NULL!	#NULL!	1	31.6443	4	340.57	304.22	337
64	0	HRJC	female	No	78	71-80	3	No	No	No	Yes	No	No	No	No	Urgencia	0.58	7437	78	507	> 60	791	12.5	1.53	6.64	0.4	31.17	359	18.1	63	29.41	5	0	0	0	1	0	0	0	1	0	0	0	0	29.4076	4	7437	7437	523
65	0	HUIE	female	No	72	71-80	3	No	Yes	No	No				Yes	Urgencia		#NULL!	#NULL!			#NULL!				#NULL!		#NULL!	#NULL!	#NULL!	-922337203	3	0	0	0	1	1	0	0	0	#NULL!	#NULL!	#NULL!	1	#NULL!	4	#NULL!	#NULL!
66	0	HUIE	male	No	86	81-90	2	No	Yes	No	Yes	No	No		Yes	Urgencia	0.95	289.07	86	158	>60	630	13.6	1.20	6.80	2	15.4	134	13	26	0	20	0	0	0	0	1	0	0	1	0	0	#NULL!	1	#NULL!	5	340.1	289.07	158
67	0	HUIE	male	No	72	71-80	1	No	No	No	No	No	No		Yes	Urgencia	1.04	737.95	72		>60	#NULL!	11.8	1.22	10.99	0.9	18.9	163	13.8	24.5	0	12	0	0	0	0	0	0	0	0	0	0	#NULL!	1	#NULL!	4	737.95	737.95
68	0	HRJC	female	No	58	51-60	1	No	No	No	No				No	Urgencia	0.70	717	58	406	> 60	752	13.8	1.05	6.89	1	16.73	300	12.4	36.6	0	12	0	0	0	1	0	0	0	0	#NULL!	#NULL!	#NULL!	0	#NULL!	2	722	717	594
69	0	HGV	female	No	66	61-70	1	Former	No	No	No	No	No		Yes	Urgencia	0.85	#NULL!	66	928	> 60	522	14.4	0.90	4.56	1.5	2.77	181	10.7	28.2	31.14	1	0	0	0	1	0	0	0	0	0	0	#NULL!	1	31.1419	3	#NULL!	#NULL!	928
70	0	HUIE	female	No	61	61-70	2	No	No	Yes	No	No	No		No	Urgencia	0.69	260.41	61	98	>60	693	13.7	1.03	4.09	0.7	4.6	191	11.5	36.5	-922337203	24	0	0	0	1	0	0	1	0	0	0	#NULL!	0	#NULL!	3	260.41	260.41	98
71	0	HUIE	female	No	65	61-70	1	Former	No	Yes	No				No	Urgencia		#NULL!	#NULL!			#NULL!				#NULL!		#NULL!	#NULL!	#NULL!	23.44	5	0	0	0	1	0	0	1	0	#NULL!	#NULL!	#NULL!	0	23.4375	3	331.21	331.21	2114
72	0	HUIE	female	No	44	41-50	1	No	No	No	No				No	Urgencia	0.80	#NULL!	44		>60	932	13.2	1.14	4.29	0.8	4.2	88	12.9	28.8	10000	4	0	0	0	1	0	0	0	0	#NULL!	#NULL!	#NULL!	0	#NULL!	1	214.28	214.28
73	0	HUIE	female	No	53	51-60	1	Former	Yes	Yes	No	Yes	No		No	Urgencia	0.76	246.7	53		>60	609	14.6	1.10	8.45	1.6	4.4	247	11.9	30.8	23.39	2	0	0	0	1	1	0	1	0	1	0	#NULL!	0	23.3887	2	274.25	246.7
74	0	HUIE	female	No	52	51-60	4	No	Yes	No	No	No	No		Yes	Hospitalización	0.45	355.71	52	143	>60	822	11.2	1.12	3.86	1.2	9.7	439	12.1	25.6	-922337203	6	0	0	0	1	1	0	0	0	0	0	#NULL!	1	#NULL!	2	355.71	355.71	143
75	0	HUIE	female	No	80	71-80	2	No	Yes	No	Yes	No			Yes	Urgencia	0.90	#NULL!	80		>60	512	13.9	1.16	3.20	0.6	3.9	154	12.6	27.6	-922337203	1	0	0	0	1	1	0	0	1	0	#NULL!	#NULL!	1	#NULL!	4	#NULL!	#NULL!
76	0	HGV	male	Yes	85	81-90	2	Former	Yes	No	No	No	No	Yes	Yes	Hospitalización		#NULL!	#NULL!			#NULL!				#NULL!		#NULL!	#NULL!	#NULL!	27.43	7	1	0	1	0	1	0	0	0	0	0	1	1	27.4348	5	315	315	936
77	0	HUIE	male	No	69	61-70	1	No	Yes	No	No	No	No		No	Urgencia	0.75	#NULL!	69		>60	#NULL!	15.8		5.86	0.7	1.8	163	#NULL!	#NULL!	26.64	8	0	0	0	0	1	0	0	0	0	0	#NULL!	0	26.6436	3	#NULL!	#NULL!
78	0	HRJC	male	Yes	80	71-80	1	Former	Yes	No	No		Yes	Yes	Yes	Urgencia	1.20	16564	80		> 60	704	15.2	1.18	9.28	0.7	13.80	439	14	29.9	-922337203	4	1	0	1	0	1	0	0	0	#NULL!	1	1	1	#NULL!	4	16564	16564
79	0	HGV	female	No	63	61-70	1	Former	No	No	No	No	No		No	Urgencia	1.40	442	63	631	40	695	13.2	1.18	8.86	1.3	11.43	253	13	33	23.44	10	0	0	0	1	0	0	0	0	0	0	#NULL!	0	23.4375	3	442	442	925
80	0	HGV	male	No	60	51-60	2	No	No	No	No				Yes	Urgencia		#NULL!	#NULL!			#NULL!				#NULL!		#NULL!	#NULL!	#NULL!	29.86	32	0	1	1	0	0	0	0	0	#NULL!	#NULL!	#NULL!	1	29.8606	2	356.85	247.79	653
81	0	HGV	male	Yes	69	61-70	1	Former	Yes	No	Yes	No	No		Yes	Urgencia		#NULL!	#NULL!			#NULL!				#NULL!		#NULL!	#NULL!	#NULL!	0	28	1	1	1	0	1	0	0	1	0	0	#NULL!	1	#NULL!	3	#NULL!	#NULL!
82	0	HGV	male	No	80	71-80	1	Former	Yes	No	No				Yes	Urgencia		#NULL!	#NULL!			#NULL!				#NULL!		#NULL!	#NULL!	#NULL!	23.44	3	0	0	0	0	1	0	0	0	#NULL!	#NULL!	#NULL!	1	23.4375	4	383	383	731
83	0	HUIE	female	No	76	71-80	2	No	No	No	No	No	No		Yes	Urgencia	0.67	#NULL!	76		>60	1007	13.0	1.19	4.00	1	2.1	306	13.5	27.3	24.61	0	0	0	0	1	0	0	0	0	0	0	#NULL!	1	24.6097	4	#NULL!	#NULL!
84	0	HGV	male	No	46	41-50	2	No	No	No	No				No	Urgencia	0.85	156	46	1088	> 60	924	13.8	1.14	5.17	1.2	4.91	407	12.6	36.1	24.22	5	0	0	0	0	0	0	0	0	#NULL!	#NULL!	#NULL!	0	24.2215	1	156	156	998
85	0	HGV	female	No	39	31-40	2	No	No	No	No				No	Consulta		#NULL!	#NULL!			#NULL!				#NULL!		#NULL!	#NULL!	#NULL!	26.06	5	0	0	0	1	0	0	0	0	#NULL!	#NULL!	#NULL!	0	26.0584	1	283	283	677
86	0	HRJC	male	No	86	81-90	1	Yes	Yes	Yes	Yes				Yes	Urgencia	1.88	3606	86	865.8	36	636	10.9	1.01	9.50	0.5	7.68	160	11.9	26	-922337203	6	0	0	0	0	1	1	1	1	#NULL!	#NULL!	#NULL!	1	#NULL!	5	3606	3606	865.8
87	0	HRJC	male	No	67	61-70	1	Former	No	No	Yes	No	No		No	Urgencia	0.73	363	67		> 60	781	12.2	1.09	6.85	1.4	5.77	421	12.9	28.1	10000	5	0	0	0	0	0	0	0	1	0	0	#NULL!	0	#NULL!	3	458	363	1580
88	0	HRJC	male	No	53	51-60	1	No	No	No	No	No	No		Yes	Urgencia	0.82	876	53		> 60	803	11.2	1.39	11.67	1	19.92	264	16.5	32.6	10000	7	0	0	0	0	0	0	0	0	0	0	#NULL!	1	#NULL!	2	876	876	639
89	0	HGV	male	No	62	61-70	3	No	Yes	No	No	Yes	Yes		Yes	Consulta-Urgente	3.52	#NULL!	62	3034	19	#NULL!	9.8		5.22	1.1	3.15	133	#NULL!	#NULL!	21.51	-4	0	0	0	0	1	0	0	0	1	1	#NULL!	1	21.5139	3	#NULL!	#NULL!	3034
90	0	HRJC	male	No	47	41-50	1	No	No	No	No	No	No		No	Urgencia	0.96	179	47		> 60	807	16.5	1.07	6.82	1.4	12.54	180	12.6	33.1	27.47	4	0	0	0	0	0	0	0	0	0	0	#NULL!	0	27.4717	1	179	179
91	0	HRJC	female	Yes	91	91-100	1	No	No	No	No	No	Yes		No	Urgencia	0.66	1526	91	869	> 60	894	14.8	1.42	9.09	0.6	13.85	247	16.8	34	26.67	3	1	0	1	1	0	0	0	0	0	1	#NULL!	0	26.6667	5	1526	1526	869
92	0	HRJC	male	No	80	71-80	2	No	Yes	No	No	No	Yes		Yes	Urgencia	1.39	1397	80		52	658	12.3	1.17	5.59	0.9	14.16	115	13.8	28.5	30.12	5	0	0	0	0	1	0	0	0	0	1	#NULL!	1	30.1162	4	1567	1397	176
93	0	HRJC	male	No	78	71-80	1	No	Yes	No	Yes	No			Yes	Urgencia	0.70	613	78		> 60	739	12.4	1.04	7.62	0.9	23.66	201	12.3	32.7	25.71	6	0	0	0	0	1	0	0	1	0	#NULL!	#NULL!	1	25.7117	4	613	613
94	0	HGV	male	Yes	67	61-70	3	Former	No	No	No	No	No	No	Yes	Urgencia	0.85	226	67	1361	> 60	648	12.7	1.21	4.14	1.2	6.49	146	13.3	32.8	29.38	4	1	0	1	0	0	0	0	0	0	0	0	1	29.3848	3	226	226	2470
95	0	HUIE	male	No	70	61-70	1	No	No	No	Yes				Yes	Urgencia	0.63	#NULL!	70		>60	#NULL!	14.8	1.24	4.15	0.7	6.1	207	14	33	-922337203	3	0	0	0	0	0	0	0	1	#NULL!	#NULL!	#NULL!	1	#NULL!	3	#NULL!	#NULL!	103
96	0	HGV	male	No	65	61-70	2	No	No	No	No				No	Urgencia		#NULL!	#NULL!			#NULL!				#NULL!		#NULL!	#NULL!	#NULL!	28.69	9	0	0	0	0	0	0	0	0	#NULL!	#NULL!	#NULL!	0	28.6851	3	413	413
97	0	HUIE	male	No	85	81-90	3	No	No	No	No	Yes	Yes		Yes	.Prifemalearia		#NULL!	#NULL!			#NULL!				#NULL!		#NULL!	#NULL!	#NULL!	10000	19	0	0	0	0	0	0	0	0	1	1	#NULL!	1	#NULL!	5	1136.52	1136.52
98	0	HRJC	male	No	70	61-70	1	Former	No	Yes	No	No			Yes	Hospitalización		#NULL!	#NULL!			#NULL!				#NULL!		#NULL!	#NULL!	#NULL!	-922337203	9	0	0	0	0	0	0	1	0	0	#NULL!	#NULL!	1	#NULL!	3	693	693
99	0	HRJC	female	No	49	41-50	1	No	No	No	No	No	No		No	Urgencia	0.79	854	49		> 60	491	15.9	1.02	6.70	2.2	0.56	242	12	37.7	23.44	3	0	0	0	1	0	0	0	0	0	0	#NULL!	0	23.4375	1	854	854
100	0	HUIE	male	No	72	71-80	1	Former	Yes	No	Yes	No	No		Yes	Hospitalización	1.02	226.63	72		>60	#NULL!	15.3	1.28	5.95	1.5	4.2	151	14.5	30	10000	10	0	0	0	0	1	0	0	1	0	0	#NULL!	1	#NULL!	4	245.97	226.63	764
101	0	HGV	male	Yes	78	71-80	1	Former	Yes	No	No	No	No		No	Urgencia		#NULL!	#NULL!			#NULL!				#NULL!		#NULL!	#NULL!	#NULL!	0.38	7	1	0	1	0	1	0	0	0	0	0	#NULL!	0	#NULL!	4	309	244	913
102	0	HUIE	female	No	58	51-60	1	No	No	No	Yes				Yes	Urgencia	0.72	394.96	58	501	>60	1037	13.9	1.26	5.96	1.8	4.3	309	14.3	30.3	-922337203	4	0	0	0	1	0	0	0	1	#NULL!	#NULL!	#NULL!	1	#NULL!	2	394.96	394.96	501
103	0	HUIE	male	No	52	51-60	1	No	No	No	No				No	Urgencia	1.09	#NULL!	52		>60	#NULL!	15.9	1.14	5.24	0.9	14.6	195	12.8	31.8	-922337203	18	0	0	0	0	0	0	0	0	#NULL!	#NULL!	#NULL!	0	#NULL!	2	#NULL!	#NULL!	1211
104	0	HRJC	male	No	78	71-80	1	No	No	No	No	No	No		Yes	Urgencia	0.53	821	78		> 60	#NULL!	16.0		6.54	0.9	1.14	382	#NULL!	28.4	-922337203	5	0	0	0	0	0	0	0	0	0	0	#NULL!	1	#NULL!	4	821	821	654
105	0	HGV	female	No	93	91-100	1	No	No	No	No	No	No		Yes	Urgencia		#NULL!	#NULL!			#NULL!				#NULL!		#NULL!	#NULL!	#NULL!	0	9	0	0	0	1	0	0	0	0	0	0	#NULL!	1	#NULL!	5	#NULL!	#NULL!
106	0	HUIE	female	Yes	86	81-90	2	No	No	No	Yes				Yes	Hospitalización	0.88	#NULL!	86	162	>60	493	9.4	1.15	10.77	0.6		174	12.5	26.2	10000	9	1	0	1	1	0	0	0	1	#NULL!	#NULL!	#NULL!	1	#NULL!	5	#NULL!	#NULL!	162
107	0	HUIE	female	Yes	80	71-80	1	No	No	No	No				Yes	Urgencia		#NULL!	#NULL!			#NULL!				#NULL!		#NULL!	#NULL!	#NULL!	-922337203	6	1	0	1	1	0	0	0	0	#NULL!	#NULL!	#NULL!	1	#NULL!	4	258	258	655
108	0	HUIE	male	Yes	87	81-90	2	Former	Yes	Yes	No	Yes	Yes		Yes	Urgencia	3.74	#NULL!	87		16	#NULL!	12.2	1.21	19.53	0.5	16.4	200	13.7	24.6	20.45	12	1	0	1	0	1	0	1	0	1	1	#NULL!	1	20.4491	5	4099.91	4099.91	525
109	0	HUIE	female	No	77	71-80	2	No	No	No	No	No	Yes		Yes	Urgencia	0.86	#NULL!	77		>60	#NULL!	11.5	1.14	5.61	0.6	10.6	228	12.9	29.9	-922337203	24	0	0	0	1	0	0	0	0	0	1	#NULL!	1	#NULL!	4	#NULL!	#NULL!
110	0	HRJC	female	No	67	61-70	2	No	No	Yes	No	No	No	Yes	No	Urgencia	0.77	380	67		> 60	631	13.0	1.13	3.39	0.6	5.01	156	13.4	36	28.52	8	0	0	0	1	0	0	1	0	0	0	1	0	28.5156	3	439	380
111	0	HUIE	female	Yes	94	91-100	4	No	No	No	No				Yes	Urgencia	1.56	#NULL!	94		33	#NULL!	12.5	4.08	10.15	0.8	18.4	284	49.2	47.2	-922337203	3	1	0	1	1	0	0	0	0	#NULL!	#NULL!	#NULL!	1	#NULL!	5	#NULL!	#NULL!
112	0	HUIE	female	No	35	31-40	2	Former	No	No	No				No	Urgencia		#NULL!	#NULL!			#NULL!				#NULL!		#NULL!	#NULL!	#NULL!	-922337203	4	0	0	0	1	0	0	0	0	#NULL!	#NULL!	#NULL!	0	#NULL!	1	203.61	203.61	97
113	0	HUIE	male	Yes	87	81-90	1	No	No	No	Yes	No	No		Yes	Urgencia	0.95	#NULL!	87		>60	#NULL!	12.1	1.22	6.33	1	18.9	211	13.8	25.8	29.07	4	1	0	1	0	0	0	0	1	0	0	#NULL!	1	29.0657	5	1137.03	1137.03
114	0	HGV	male	No	64	61-70	1	Former	Yes	No	No				Yes	Urgencia	1.09	159	64	366	> 60	673	15.1	1.22	7.75	0.8	7.50	245	13.4	30.9	38.53	8	0	0	0	0	1	0	0	0	#NULL!	#NULL!	#NULL!	1	38.5306	3	159	159	401
115	0	HRJC	female	No	66	61-70	1	No	No	No	No				Yes	Urgencia	0.76	#NULL!	66		> 60	#NULL!	13.0		4.27	1.2	6.62	168	#NULL!	#NULL!	-922337203	6	0	0	0	1	0	0	0	0	#NULL!	#NULL!	#NULL!	1	#NULL!	3	#NULL!	#NULL!
116	0	HUIE	female	No	74	71-80	1	No	No	No	Yes	No	Yes		No	Urgencia	0.67	#NULL!	74		>60	989	13.0	1.10	4.77	1.3	6.4	147	12.4	27.5	58.59	7	0	0	0	1	0	0	0	1	0	1	#NULL!	0	58.5937	4	#NULL!	#NULL!
117	0	HUIE	male	No	68	61-70	1	Former	No	No	No	No	No		Yes	Urgencia	0.96	#NULL!	68		>60	510	13.9	1.27	6.21	1.5	3.8	130	13.8	25.2	37.25	5	0	0	0	0	0	0	0	0	0	0	#NULL!	1	37.2536	3	#NULL!	#NULL!
118	0	HGV	male	Yes	94	91-100	1	No	No	No	No				Yes	Hospitalización		#NULL!	#NULL!			#NULL!				#NULL!		#NULL!	#NULL!	#NULL!	-922337203	2	1	0	1	0	0	0	0	0	#NULL!	#NULL!	#NULL!	1	#NULL!	5	#NULL!	#NULL!
119	0	HGV	female	Yes	74	71-80	1	Former	No	No	No				Yes	Urgencia		#NULL!	#NULL!			#NULL!				#NULL!		#NULL!	#NULL!	#NULL!	24.22	10	1	1	1	1	0	0	0	0	#NULL!	#NULL!	#NULL!	1	24.2215	4	576	576	753
120	0	HUIE	female	No	56	51-60	2	Former	No	No	No				No	Urgencia		#NULL!	#NULL!			#NULL!				#NULL!		#NULL!	#NULL!	#NULL!	-922337203	15	0	0	0	1	0	0	0	0	#NULL!	#NULL!	#NULL!	0	#NULL!	2	298.51	298.51	783
121	0	HGV	male	Yes	61	61-70	3	No	No	No	No	No	No		No	Urgencia		#NULL!	#NULL!			#NULL!				#NULL!		#NULL!	#NULL!	#NULL!	41.02	4	1	0	1	0	0	0	0	0	0	0	#NULL!	0	41.0156	3	#NULL!	#NULL!
122	0	HGV	male	No	48	41-50	3	No	No	Yes	No	No	No		No	Urgencia	0.79	167	48	586	> 60	575	16.5	1.16	8.44	1.2	1.83	194	12.8	30.8	44.08	4	0	0	0	0	0	0	1	0	0	0	#NULL!	0	44.0816	1	212	167	586
123	0	HUIE	male	Yes	92	91-100	3	Former	No	No	No	No			Yes	Urgencia	1.11	#NULL!	92		>60	1004	12.8	1.30	6.28	1.1		193	14.8	26.5	-922337203	2	1	0	1	0	0	0	0	0	0	#NULL!	#NULL!	1	#NULL!	5	#NULL!	#NULL!
124	0	HUIE	female	Yes	68	61-70	5	No	No	No	Yes	No	No		No	Urgencia		#NULL!	#NULL!			#NULL!				#NULL!		#NULL!	#NULL!	#NULL!	-922337203	2	1	0	1	1	0	0	0	1	0	0	#NULL!	0	#NULL!	3	597.13	597.13	246
125	0	HGV	male	No	63	61-70	1	No	No	Yes	No	No	No	No	No	Urgencia	0.94	425	63	14515	> 60	845	14.2	1.27	5.88	1.2	32.05	310	14	33.7	224913.49	11	0	0	0	0	0	0	1	0	0	0	0	0	#NULL!	3	521	425	5881
126	0	HUIE	male	Yes	75	71-80	2	No	No	No	Yes	No	No		Yes	Urgencia		#NULL!	#NULL!			#NULL!				#NULL!		#NULL!	#NULL!	#NULL!	301102	9	1	1	1	0	0	0	0	1	0	0	#NULL!	1	30.1103	4	#NULL!	#NULL!
127	0	HRJC	male	No	57	51-60	1	No	No	No	Yes			Yes	No	Urgencia	0.79	128	57		> 60	606	16.5	0.97	7.63	4.4	4.94	164	11.4	32.4	25.35	7	0	0	0	0	0	0	0	1	#NULL!	#NULL!	1	0	25.3515	2	128	128
128	0	HGV	female	No	30	21-30	2	No	No	No	No	No			No	Hospitalización		#NULL!	#NULL!			#NULL!				#NULL!		#NULL!	#NULL!	#NULL!	25.71	3	0	0	0	1	0	0	0	0	0	#NULL!	#NULL!	0	25.7117	1	239	230	198
129	0	HUIE	male	No	57	51-60	2	Former	Yes	Yes	No	No	No		Yes	Urgencia		#NULL!	#NULL!			#NULL!				#NULL!		#NULL!	#NULL!	#NULL!	0	17	0	0	0	0	1	0	1	0	0	0	#NULL!	1	#NULL!	2	222.02	222.02	904
130	0	HRJC	female	No	70	61-70	1	No	No	No	No				No	Urgencia	0.81	463	70		> 60	369	12.8	0.93	3.71	0.6	0.86	129	11	28.2	25.22	11	0	0	0	1	0	0	0	0	#NULL!	#NULL!	#NULL!	0	25.2174	3	463	463
131	0	HGV	male	Yes	48	41-50	1	No	No	No	No				No	Urgencia		#NULL!	#NULL!			#NULL!				#NULL!		#NULL!	#NULL!	#NULL!	22.22	7	1	0	1	0	0	0	0	0	#NULL!	#NULL!	#NULL!	0	22.2222	1	#NULL!	#NULL!	1090
132	0	HGV	male	Yes	66	61-70	4	No	No	No	No	No	No	No	No	Urgencia		#NULL!	#NULL!			#NULL!				#NULL!		#NULL!	#NULL!	#NULL!	20	6	1	0	1	0	0	0	0	0	0	0	0	0	20	3	4841	4841	1143
133	0	HGV	male	No	48	41-50	1	No	No	No	No				No	Urgencia		#NULL!	#NULL!			#NULL!				#NULL!		#NULL!	#NULL!	#NULL!	31.11	8	0	0	0	0	0	0	0	0	#NULL!	#NULL!	#NULL!	0	31.1111	1	997	997	2100
134	0	HUIE	male	Yes	76	71-80	1	No	Yes	Yes	No	No			Yes	Urgencia	1.14	#NULL!	76		>60	684	15.2	1.22	8.39	0.3	10.6	121	13.2	25.6	0.39	1	1	0	1	0	1	0	1	0	0	#NULL!	#NULL!	1	#NULL!	4	#NULL!	#NULL!
135	0	HUIE	male	Yes	80	71-80	2	Former	Yes	Yes	No		Yes		Yes	Urgencia	1.13	#NULL!	80		>60	526	16.5	1.04	6.02	1.3	0.6	214	11.7	28.3	0	2	1	0	1	0	1	0	1	0	#NULL!	1	#NULL!	1	#NULL!	4	249.66	249.66
136	0	HUIE	female	No	65	61-70	1	No	Yes	No	No	No	No		Yes	Urgencia		#NULL!	#NULL!			1064		1.20		#NULL!		#NULL!	13.6	39.2	0	4	0	0	0	1	1	0	0	0	0	0	#NULL!	1	26.6667	3	#NULL!	#NULL!
137	0	HRJC	male	No	41	41-50	2	No	No	No	No	No	Yes		No	Urgencia	1.38	481	41	171	60	562	12.4	1.03	6.05	0.8	10.46	135	12.2	32.9	-922337203	10	0	0	0	0	0	0	0	0	0	1	#NULL!	0	#NULL!	1	646	481	374
138	0	HUIE	female	No	72	71-80	3	No	No	No	Yes	No	No		Yes	Urgencia	0.71	#NULL!	72		>60	786	14.0	1.30	4.79	1	7.0	155	14.7	25.3	10000	5	0	0	0	1	0	0	0	1	0	0	#NULL!	1	#NULL!	4	#NULL!	#NULL!
139	0	HGV	male	No	46	41-50	4	Former	No	Yes	Yes	No			Yes	Urgencia	1.07	466	46	622	> 60	1120	15.2	1.18	11.64	2.2	23.90	407	13	38.3	36.62	-22	0	0	0	0	0	0	1	1	0	#NULL!	#NULL!	1	36.6173	1	466	466	622
140	0	HUIE	female	No	82	81-90	3	No	Yes	No	Yes				Yes	Urgencia	1.30	#NULL!	82		49	398	10.9	1.08	4.25	1.4	3.2	173	11.7	25.3	30.71	14	0	0	0	1	1	0	0	1	#NULL!	#NULL!	#NULL!	1	30.7109	5	#NULL!	#NULL!	331
141	0	HUIE	male	No	62	61-70	1	Former	No	No	No				No	Urgencia		#NULL!	#NULL!			#NULL!				#NULL!		#NULL!	#NULL!	#NULL!	-922337203	3	0	0	0	0	0	0	0	0	#NULL!	#NULL!	#NULL!	0	#NULL!	3	303.7	303.7
142	0	HUIE	male	No	72	71-80	2	No	No	No	No	No	No		Yes	Urgencia		#NULL!	#NULL!			#NULL!				#NULL!		#NULL!	#NULL!	#NULL!	32.53	15	0	0	0	0	0	0	0	0	0	0	#NULL!	1	32.526	4	222.38	222.38	481
143	0	HRJC	male	No	71	71-80	1	Former	No	No	No	No	No		Yes	Hospitalización	1.10	#NULL!	71		> 60	754	11.9	1.04	7.74	1.3	12.48	293	12.3	34.1	0	8	0	0	0	0	0	0	0	0	0	0	#NULL!	1	#NULL!	4	245	245
144	0	HGV	male	No	53	51-60	1	No	No	No	No				Yes	Hospitalización	0.93	310	53	1383	> 60	933	11.4	1.28	5.84	0.7	30.03	227	14.1	33.7	10000	14	0	1	1	0	0	0	0	0	#NULL!	#NULL!	#NULL!	1	#NULL!	2	310	310	1383
145	0	HUIE	male	No	55	51-60	1	No	No	Yes	No				No	Urgencia	1.11	207.82	55	1536	>60	855	15.4	1.20	5.25	1.2	9.1	141	13	30.3	-922337203	8	0	0	0	0	0	0	1	0	#NULL!	#NULL!	#NULL!	0	#NULL!	2	301.3	207.82	2856
146	0	HRJC	female	No	36	31-40	2	No	No	No	No				No	Urgencia	0.56	274	36	137	> 60	700	13.7	1.28	4.07	1.2	5.86	210	15.1	33.8	-922337203	4	0	0	0	1	0	0	0	0	#NULL!	#NULL!	#NULL!	0	#NULL!	1	274	274	141
147	0	HUIE	male	No	60	51-60	2	No	No	No	Yes				No	Consulta		#NULL!	#NULL!			#NULL!				#NULL!		#NULL!	#NULL!	#NULL!	24.49	4	0	0	0	0	0	0	0	1	#NULL!	#NULL!	#NULL!	0	24.4898	2	410.53	410.53	322
148	0	HUIE	male	No	62	61-70	2	Former	No	No	Yes				Yes	Urgencia		#NULL!	#NULL!			#NULL!				#NULL!		#NULL!	#NULL!	#NULL!	28.68	8	0	0	0	0	0	0	0	1	#NULL!	#NULL!	#NULL!	1	28.6801	3	292.47	201.35	832
149	0	HGV	female	No	52	51-60	1	No	No	No	No	No	No		No	Urgencia	0.68	362	52	78	> 60	391	13.9	1.08	8.08	2.1	0.43	355	11.9	32.4	307174	0	0	0	0	1	0	0	0	0	0	0	#NULL!	0	#NULL!	2	362	362	78
150	0	HUIE	male	No	84	81-90	1	Former	Yes	Yes	Yes	No	No	No	Yes	Urgencia	0.67	#NULL!	84		>60	944	14.6	1.15	5.55	1.2	2.3	345	13	30	-922337203	4	0	0	0	0	1	0	1	1	0	0	0	1	#NULL!	5	270.28	240.55	248
151	0	HUIE	female	No	85	81-90	1	No	No	No	Yes	No	No		Yes	Urgencia	1.36	317.72	85	244	39	563	12.2	1.13	4.10	1.1	6.1	174	12.2	27.9	0	4	0	0	0	1	0	0	0	1	0	0	#NULL!	1	#NULL!	5	317.72	317.72	244
152	0	HGV	male	No	57	51-60	2	No	No	Yes	No	No	No		Yes	Urgencia		#NULL!	#NULL!			#NULL!				#NULL!		#NULL!	#NULL!	#NULL!	29.39	17	0	0	0	0	0	0	1	0	0	0	#NULL!	1	29.3878	2	201	201	398
153	0	HUIE	male	No	83	81-90	4	Former	Yes	No	Yes	No	No		Yes	Urgencia		#NULL!	#NULL!			#NULL!				#NULL!		#NULL!	#NULL!	#NULL!	0	11	0	0	0	0	1	0	0	1	0	0	#NULL!	1	#NULL!	5	348.58	285.36	672
154	0	HUIE	female	Yes	83	81-90	1	No	No	Yes	No		Yes		Yes	Urgencia	1.98	#NULL!	83		26	766	14.5	1.16	13.29	0.5	27.2	182	12.6	23.2	25.08	10	1	0	1	1	0	0	1	0	#NULL!	1	#NULL!	1	25.0762	5	#NULL!	#NULL!
155	0	HRJC	male	No	60	51-60	1	Former	Yes	No	Yes		Yes		Yes	Hospitalización	0.76	#NULL!	60		> 60	582	13.5	1.08	4.18	1.2	5.29	155	12.8	30.3	-922337203	7	0	0	0	0	1	0	0	1	#NULL!	1	#NULL!	1	#NULL!	2	562	562
156	0	HGV	male	No	65	61-70	1	Former	Yes	Yes	No	No	No		Yes	Urgencia	0.95	1202	65	320	> 60	842	15.3	1.16	8.17	1.6	24.81	160	12.8	34.8	412.33	11	0	0	0	0	1	0	1	0	0	0	#NULL!	1	#NULL!	3	1703	1202	477
157	0	HRJC	male	No	62	61-70	1	Former	No	Yes	No	No	No	Yes	No	Urgencia	1.08	610	62	963	> 60	818	12.6	1.01	4.08	1.1	5.17	176	11.9	29.3	40.14	8	0	0	0	0	0	0	1	0	0	0	1	0	40.1384	3	610	610	963
158	0	HUIE	male	Yes	72	71-80	2	No	No	No	Yes				Yes	Urgencia		#NULL!	#NULL!			#NULL!				#NULL!		#NULL!	#NULL!	#NULL!	-922337203	8	1	1	1	0	0	0	0	1	#NULL!	#NULL!	#NULL!	1	#NULL!	4	11160	11160
159	0	HRJC	female	No	71	71-80	1	Former	No	Yes	No				Yes	Hospitalización	0.77	#NULL!	71		> 60	529	13.6	0.98	6.95	2.8	2.61	266	11.6	30.9	34.11	7	0	0	0	1	0	0	1	0	#NULL!	#NULL!	#NULL!	1	34.1059	4	627	627
160	0	HUIE	male	No	75	71-80	1	Former	Yes	Yes	No	No	No		Yes	Urgencia	1.23	814.31	75		>60	1539	9.8	1.22	7.75	1	24.8	284	13.8	32.2	26.53	1	0	0	0	0	1	0	1	0	0	0	#NULL!	1	26.5338	4	814.31	814.31
161	0	HUIE	male	No	52	51-60	3	No	No	No	No	No	No		No	Urgencia	0.97	#NULL!	52		>60	600	13.6	1.56	14.66	1.6	10.0	326	17	28.9	27.76	3	0	0	0	0	0	0	0	0	0	0	#NULL!	0	27.7634	2	384.34	333.8
162	0	HUIE	female	No	71	71-80	1	No	No	No	No				Yes	Urgencia	0.54	#NULL!	71		>60	835	12.6	1.15	7.35	0.7	10.9	330	12.4	24.6	-922337203	5	0	0	0	1	0	0	0	0	#NULL!	#NULL!	#NULL!	1	#NULL!	4	640.61	640.61
163	0	HGV	female	No	65	61-70	1	No	No	No	No	No	No		Yes	Urgencia	1.40	#NULL!	65		40	#NULL!	15.0		19.44	0.3	15.95	281	#NULL!	#NULL!	27.89	13	0	0	0	1	0	0	0	0	0	0	#NULL!	1	27.8876	3	1130	1130	517
164	0	HUIE	male	No	65	61-70	1	No	No	No	No				Yes	Urgencia		#NULL!	#NULL!			#NULL!				#NULL!		#NULL!	#NULL!	#NULL!	-922337203	5	0	0	0	0	0	0	0	0	#NULL!	#NULL!	#NULL!	1	#NULL!	3	783.51	555.11	526
165	0	HRJC	male	Yes	70	61-70	4	Former	No	Yes	No	No	No		No	Urgencia	0.75	69	70		> 60	807	16.3	1.12	15.63	1.8	6.44	219	13.2	31.9	27.34	15	1	1	1	0	0	0	1	0	0	0	#NULL!	0	27.3437	3	69	69
166	0	HGV	female	No	53	51-60	3	No	No	No	No	No	No		Yes	Hospitalización	0.67	944	53	1657	> 60	#NULL!	13.2		6.50	0.6	2.67	345	#NULL!	#NULL!	38.25	7	0	0	0	1	0	0	0	0	0	0	#NULL!	1	38.2455	2	944	944	1657
167	0	HRJC	female	No	89	81-90	1	No	No	No	No	No	Yes		Yes	Urgencia	1.12	2172	89		49	475	11.5	0.92	2.75	1.2	<0.3	218	10.9	33.3	10000	6	0	0	0	1	0	0	0	0	0	1	#NULL!	1	#NULL!	5	2172	2172
168	0	HRJC	male	No	47	41-50	1	No	No	No	No	No	No		No	Urgencia	1.17	#NULL!	47		> 60	664	14.0	1.21	4.08	0.5	8.30	132	14.3	33.6	27.76	16	0	1	1	0	0	0	0	0	0	0	#NULL!	0	27.7575	1	#NULL!	#NULL!
169	0	HRJC	female	No	58	51-60	1	Former	No	No	No	No	No		No	Hospitalización	0.63	#NULL!	58		> 60	548	11.8	1.13	5.91	1.6	4.46	259	13.3	34	23.44	3	0	0	0	1	0	0	0	0	0	0	#NULL!	0	23.4375	2	1951	1951
170	0	HGV	female	No	66	61-70	1	Former	No	No	Yes	No	No		No	Urgencia	0.66	#NULL!	66		> 60	557	13.6	1.04	4.51	1	6.89	214	11.4	37.8	336.73	29	0	1	1	1	0	0	0	1	0	0	#NULL!	0	#NULL!	3	#NULL!	#NULL!
171	0	HRJC	male	Yes	77	71-80	1	No	Yes	No	Yes	No	Yes		No	Hospitalización	0.83	#NULL!	77	477	> 60	#NULL!	14.7	0.94	6.26	0.6	15.37	254	11.1	30.2	10000	16	1	0	1	0	1	0	0	1	0	1	#NULL!	0	#NULL!	4	#NULL!	#NULL!	477
172	0	HRJC	female	No	83	81-90	4	No	No	Yes	Yes	No	No	No	No	Urgencia	1.13	#NULL!	83		49	612	9.3	1.05	10.17	2.1	13.98	284	12.4	27.7	25.3	7	0	0	0	1	0	0	1	1	0	0	0	0	25.2994	5	#NULL!	#NULL!
173	0	HUIE	female	No	92	91-100	1	No	No	No	No	No	Yes		Yes	Urgencia	0.66	370.2	92		>60	#NULL!	12.8	1.24	6.66	0.6	8.1	451	14	32	-922337203	10	0	0	0	1	0	0	0	0	0	1	#NULL!	1	#NULL!	5	447.64	370.2	567
174	0	HRJC	female	No	29	21-30	3	No	No	Yes	No	No		No	No	Hospitalización	0.79	327	29		> 60	#NULL!	11.0	1.15	4.89	0.8	12.32	278	13.6	29.4	-922337203	8	0	0	0	1	0	0	1	0	0	#NULL!	0	0	#NULL!	1	719	327	326.1
175	0	HUIE	female	No	88	81-90	1	No	Yes	Yes	No	No	Yes		No	Urgencia		#NULL!	#NULL!			501		1.61		#NULL!		#NULL!	17.6	29.6	-922337203	13	0	0	0	1	1	0	1	0	0	1	#NULL!	0	#NULL!	5	209.29	209.29
176	0	HRJC	male	No	57	51-60	2	No	No	No	Yes				No	Urgencia		#NULL!	#NULL!			#NULL!				#NULL!		#NULL!	#NULL!	#NULL!	24.97	12	0	1	1	0	0	0	0	1	#NULL!	#NULL!	#NULL!	0	24.968	2	336	336
177	0	HGV	male	No	45	41-50	2	Former	No	No	No				No	Urgencia		#NULL!	#NULL!			#NULL!				#NULL!		#NULL!	#NULL!	#NULL!	23.44	6	0	0	0	0	0	0	0	0	#NULL!	#NULL!	#NULL!	0	23.4375	1	#NULL!	#NULL!
178	0	HRJC	female	Yes	75	71-80	1	No	No	No	No	Yes	No		Yes	Hospitalización	1.94	#NULL!	75		27	786	11.8	0.94	8.63	0.8	18.65	209	11.1	27.9	10000	6	1	1	1	1	0	0	0	0	1	0	#NULL!	1	#NULL!	4	#NULL!	#NULL!
179	0	HRJC	female	No	88	81-90	1	No	No	No	No		Yes		No	Urgencia	0.68	#NULL!	88		> 60	606	14.0	1.02	6.50	0.8	5.50	160	12	26	28.04	9	0	0	0	1	0	0	0	0	#NULL!	1	#NULL!	0	28.0404	5	#NULL!	#NULL!
180	0	HRJC	female	No	86	81-90	2	No	Yes	Yes	Yes	No	No		Yes	Hospitalización	1.10	#NULL!	86	62	50	#NULL!	9.5		4.53	1.4	1.79	229	#NULL!	#NULL!	297777.78	6	0	0	0	1	1	0	1	1	0	0	#NULL!	1	#NULL!	5	527	527	62
181	0	HRJC	female	No	75	71-80	3	No	No	Yes	No	No			No	Urgencia	0.73	1025	75		> 60	899	11.9	0.98	5.18	0.7	15.96	221	11.6	26.5	10000	8	0	0	0	1	0	0	1	0	0	#NULL!	#NULL!	0	#NULL!	4	1025	1025
182	0	HUIE	male	No	44	41-50	2	No	No	No	No				No	Urgencia	1.10	#NULL!	44		>60	737	15.9	1.13	8.45	0.9	4.6	225	12.2	26.7	25.62	6	0	0	0	0	0	0	0	0	#NULL!	#NULL!	#NULL!	0	25.6173	1	4876.47	1061.17	388
183	0	HUIE	male	No	75	71-80	2	Former	No	No	No	No	Yes	Yes	No	Urgencia		#NULL!	#NULL!			#NULL!				#NULL!		#NULL!	#NULL!	#NULL!	0	5	0	0	0	0	0	0	0	0	0	1	1	0	#NULL!	4	543.82	521.46	209
184	0	HRJC	female	Yes	73	71-80	2	No	No	No	No				Yes	Urgencia	0.95	1064	73		> 60	878	13.7	1.32	12.39	0.8	25.23	554	15.6	26.5	24.22	7	1	1	1	1	0	0	0	0	#NULL!	#NULL!	#NULL!	1	24.2187	4	1064	1064	362
185	0	HRJC	male	Yes	82	81-90	2	No	No	No	No	No	No	Yes	Yes	Urgencia	1.25	#NULL!	82		59	556	15.6	1.07	10.36	1.7	3.34	203	12.6	31	0.36	5	1	0	1	0	0	0	0	0	0	0	1	1	21.7738	5	1361	1361
186	0	HUIE	male	No	57	51-60	3	Yes	No	No	No	No	No		Yes	Urgencia	0.76	#NULL!	57		>60	917	15.0	1.27	7.78	0.7		301	13.8	25.3	-922337203	6	0	0	0	0	0	1	0	0	0	0	#NULL!	1	#NULL!	2	#NULL!	#NULL!
187	0	HUIE	male	Yes	72	71-80	2	Former	No	No	Yes	No	No		No	Urgencia		#NULL!	#NULL!			#NULL!				#NULL!		#NULL!	#NULL!	#NULL!	32.72	15	1	1	1	0	0	0	0	1	0	0	#NULL!	0	32.716	4	31940	303.6	917
188	0	HRJC	male	No	54	51-60	1	No	No	No	No	No			No	Hospitalización	1.08	#NULL!	54		> 60	#NULL!	14.0		6.44	0.7	16.13	235	#NULL!	#NULL!	-922337203	12	0	0	0	0	0	0	0	0	0	#NULL!	#NULL!	0	#NULL!	2	955	955	3450
189	0	HRJC	male	Yes	75	71-80	1	Yes	No	Yes	Yes	No	No		Yes	Hospitalización	0.81	#NULL!	75		> 60	899	10.6	1.32	9.41	1	23.24	215	15.6	42.5	24.17	14	1	1	1	0	0	1	1	1	0	0	#NULL!	1	24.1672	4	932	932
190	0	HRJC	female	Yes	66	61-70	1	No	No	No	No	Yes	No		Yes	Hospitalización	1.55	#NULL!	66		36	833	11.1	1.08	9.33	0.8	31.80	196	12.7	28.5	40.01	18	1	0	1	1	0	0	0	0	1	0	#NULL!	1	40.0091	3	625	625
191	0	HUIE	female	No	84	81-90	1	No	Yes	No	No	No	No		Yes	Urgencia	0.61	#NULL!	84		>60	579	15.1	1.80	6.81	1.6	3.2	207	19.7	31.8	0.41	3	0	0	0	1	1	0	0	0	0	0	#NULL!	1	#NULL!	5	#NULL!	#NULL!
192	0	HUIE	male	No	70	61-70	1	No	No	No	No	Yes	No		No	Urgencia	1.28	#NULL!	70		59	673	11.7	1.39	9.31	1	19.3	119	15.1	28.1	32.37	9	0	0	0	0	0	0	0	0	1	0	#NULL!	0	32.3685	3	#NULL!	#NULL!
193	0	HUIE	male	No	80	71-80	1	No	No	No	No				Yes	Urgencia	0.96	#NULL!	80		>60	666	14.6	1.23	4.58	0.7	10.7	98	13.3	27.7	26.67	24	0	0	0	0	0	0	0	0	#NULL!	#NULL!	#NULL!	1	26.6728	4	380.58	380.58
194	0	HUIE	female	No	67	61-70	1	No	No	Yes	Yes	No	No	Yes	Yes	Urgencia	0.64	#NULL!	67		>60	1239	12.5	1.29	5.86	1.4	14.1	332	14.6	28	40.9	4	0	0	0	1	0	0	1	1	0	0	1	1	40.9007	3	223.8	223.8
195	0	HUIE	female	No	71	71-80	2	No	No	No	Yes				Yes	Urgencia	0.50	221.08	71		>60	685	13.7	1.11	8.82	0.8	11.8	141	12	27.4	-922337203	9	0	0	0	1	0	0	0	1	#NULL!	#NULL!	#NULL!	1	#NULL!	4	270.27	221.08	992
196	0	HRJC	female	No	62	61-70	2	No	No	No	No	No	No		No	Hospitalización	0.55	#NULL!	62		> 60	693	12.8	1.01	6.25	1.3	7.85	283	11.9	29.4	-922337203	9	0	0	0	1	0	0	0	0	0	0	#NULL!	0	#NULL!	3	801	801
197	0	HRJC	male	Yes	57	51-60	1	Former	No	No	No				Yes	Urgencia	0.75	1203	57		> 60	651	14.3	1.07	8.35	1.4	4.21	233	12.6	30.8	224102.69	7	1	0	1	0	0	0	0	0	#NULL!	#NULL!	#NULL!	1	#NULL!	2	1203	1203
198	0	HRJC	male	No	65	61-70	1	Former	No	Yes	No				No	Hospitalización	1.09	514	65		> 60	793	16.0	1.07	6.78	0.9	4.83	158	12.6	32	-922337203	7	0	0	0	0	0	0	1	0	#NULL!	#NULL!	#NULL!	0	#NULL!	3	600	514
199	0	HUIE	male	No	46	41-50	1	No	No	No	No	No			No	Urgencia	0.89	#NULL!	46		>60	427	13.6	1.12	17.58	0.4	17.5	298	12.1	26.3	-922337203	4	0	0	0	0	0	0	0	0	0	#NULL!	#NULL!	0	#NULL!	1	319.77	245.66
200	0	HUIE	female	Yes	80	71-80	1	No	No	No	No			Yes	Yes	Urgencia	1.13	#NULL!	80		49	598	9.9	1.27	4.97	0.8	10.5	165	13.8	25.1	23.51	4	1	0	1	1	0	0	0	0	#NULL!	#NULL!	1	1	23.5078	4	1426.32	1426.32
201	0	HUIE	male	No	69	61-70	1	No	No	No	Yes	No			Yes	Urgencia	1.03	#NULL!	69		>60	491	13.9	1.05	5.02	1.2	1.7	129	11.4	24.6	35.32	6	0	0	0	0	0	0	0	1	0	#NULL!	#NULL!	1	35.3212	3	#NULL!	#NULL!
202	0	HUIE	male	No	60	51-60	1	No	No	Yes	No	No	No	No	No	Urgencia		#NULL!	#NULL!			#NULL!				#NULL!		#NULL!	#NULL!	#NULL!	27.68	8	0	0	0	0	0	0	1	0	0	0	0	0	31.1419	2	242.61	210.13	804
203	0	HUIE	female	No	48	41-50	2	No	No	No	No				No	Urgencia		#NULL!	#NULL!			#NULL!				#NULL!		#NULL!	#NULL!	#NULL!	-922337203	0	0	0	0	1	0	0	0	0	#NULL!	#NULL!	#NULL!	0	#NULL!	1	218.21	218.21	393
204	0	HRJC	male	No	53	51-60	3	No	No	No	No	No	Yes		No	Urgencia	0.76	#NULL!	53		> 60	821	12.6	1.04	7.25	1.1	11.44	146	12.3	39.5	-922337203	11	0	0	0	0	0	0	0	0	0	1	#NULL!	0	#NULL!	2	527	527
205	0	HRJC	female	No	55	51-60	2	No	No	No	No				No	Urgencia	1.05	#NULL!	55		58	554	14.6	1.04	8.07	1.3	2.87	200	12.3	34.2	-922337203	19	0	1	1	1	0	0	0	0	#NULL!	#NULL!	#NULL!	0	#NULL!	2	#NULL!	#NULL!
206	0	HUIE	male	No	59	51-60	4	Yes	Yes	No	No	Yes	No		Yes	Consulta		#NULL!	#NULL!			#NULL!				#NULL!		#NULL!	#NULL!	#NULL!	24.21	3	0	0	0	0	1	1	0	0	1	0	#NULL!	1	24.2126	2	666.9	642.7	114
207	0	HUIE	male	No	65	61-70	2	Former	No	No	No	No	No	Yes	No	Urgencia	1.54	#NULL!	65		48	#NULL!	15.6	1.17	17.14	0.6	52.0	465	13.2	32.3	26.03	23	0	0	0	0	0	0	0	0	0	0	1	0	26.0276	3	#NULL!	#NULL!
208	0	HUIE	male	No	73	71-80	2	No	No	No	Yes				No	Urgencia	0.87	#NULL!	73		>60	679	12.6	1.17	7.93	0.7	15.3	199	12.7	27	-922337203	24	0	0	0	0	0	0	0	1	#NULL!	#NULL!	#NULL!	0	#NULL!	4	#NULL!	#NULL!
209	0	HRJC	female	No	86	81-90	1	No	No	No	No	No	Yes		Yes	Urgencia	1.54	5359	86		34	626	12.3	1.07	4.92	0.8	7.14	169	12.6	24.6	-922337203	10	0	0	0	1	0	0	0	0	0	1	#NULL!	1	#NULL!	5	5359	5359	279
210	0	HRJC	male	Yes	77	71-80	1	Former	No	No	Yes	Yes	No		Yes	Urgencia	2.15	#NULL!	77		32	#NULL!	14.9		9.93	2.7	7.02	129	#NULL!	#NULL!	0	4	1	0	1	0	0	0	0	1	1	0	#NULL!	1	#NULL!	4	375	375
211	0	HRJC	male	No	42	41-50	1	No	No	No	No				No	Urgencia	0.40	104	42	161	> 60	402	15.8	1.11	3.72	0.5	3.09	173	13.1	32.1	0	2	0	0	0	0	0	0	0	0	#NULL!	#NULL!	#NULL!	0	#NULL!	1	157	104	214
212	0	HRJC	male	Yes	80	71-80	1	No	No	No	Yes				Yes	Urgencia	1.40	1046	80		52	559	13.5	0.92	3.39	0.4	7.10	167	10.8	29.4	-922337203	6	1	0	1	0	0	0	0	1	#NULL!	#NULL!	#NULL!	1	#NULL!	4	1046	1046
213	0	HGV	female	No	63	61-70	4	Former	No	No	No	Yes	No		Yes	Urgencia		281	#NULL!	1315		393	11.5	1.05	9.19	1.4	1.13	229	11.6	41.3	26.91	4	0	0	0	1	0	0	0	0	1	0	#NULL!	1	26.9127	3	353	281	1315
214	0	HUIE	female	No	74	71-80	7	No	No	Yes	No	No	No		Yes	Urgencia	0.81	#NULL!	74		>60	#NULL!	12.9	1.17	3.89	0.7	5.2	298	13.2	34.5	25.71	7	0	0	0	1	0	0	1	0	0	0	#NULL!	1	25.7117	4	420.02	366.5	182
215	0	HGV	male	No	73	71-80	3	Former	No	No	No	No		No	Yes	Urgencia	0.95	269	73	352	> 60	830	13.8	1.15	7.59	0.9	5.13	233	12.7	30.8	-922337203	7	0	0	0	0	0	0	0	0	0	#NULL!	0	1	#NULL!	4	395	269	773
216	0	HRJC	male	No	69	61-70	1	No	No	No	No				No	Hospitalización	0.62	#NULL!	69		> 60	1017	14.2	1.15	8.32	1.2	14.96	338	13.6	33.7	10000	15	0	0	0	0	0	0	0	0	#NULL!	#NULL!	#NULL!	0	#NULL!	3	303	303
217	0	HRJC	female	No	49	41-50	1	No	No	No	No				No	Urgencia	0.85	145	49		> 60	547	13.0	0.94	4.89	2.2	0.63	218	11.1	29.4	-922337203	5	0	0	0	1	0	0	0	0	#NULL!	#NULL!	#NULL!	0	#NULL!	1	179	145
218	0	HRJC	male	No	79	71-80	2	No	No	No	Yes	No	No		Yes	Urgencia	1.08	3453	79	777	> 60	990	14.0	1.22	15.15	1.1	34.15	424	14.4	30.5	10000	4	0	0	0	0	0	0	0	1	0	0	#NULL!	1	#NULL!	4	3453	3453	882
219	0	HRJC	female	No	59	51-60	1	No	No	Yes	No				No	Urgencia		608	#NULL!			#NULL!	12.8	1.04	8.13	1.1	10.23	351	12.3	32.6	-922337203	4	0	0	0	1	0	0	1	0	#NULL!	#NULL!	#NULL!	0	#NULL!	2	608	608	1143
220	0	HUIE	male	No	37	31-40	3	No	No	Yes	No	No	No		No	Urgencia		#NULL!	#NULL!			#NULL!				#NULL!		#NULL!	#NULL!	#NULL!	5000	8	0	0	0	0	0	0	1	0	0	0	#NULL!	0	#NULL!	1	217.19	189.09	940
221	0	HRJC	female	No	87	81-90	3	No	No	No	No	No	Yes		Yes	Urgencia	1.08	1438	87	692	51	635	10.3	1.04	4.13	1.2	4.24	202	12.3	36.2	28.12	-6	0	0	0	1	0	0	0	0	0	1	#NULL!	1	28.125	5	1438	1438	692
222	0	HRJC	female	No	57	51-60	1	No	No	No	No	No	No		No	Urgencia	0.60	5765	57		> 60	544	16.6	0.99	4.74	1.2	1.35	111	11.7	22.3	10000	12	0	0	0	1	0	0	0	0	0	0	#NULL!	0	#NULL!	2	5765	5765
223	0	HUIE	male	No	73	71-80	1	No	Yes	No	No				Yes	Urgencia	0.81	#NULL!	73		>60	711	14.8	1.16	9.83	1.6	8.2	184	12.6	26.5	31.13	6	0	0	0	0	1	0	0	0	#NULL!	#NULL!	#NULL!	1	31.1309	4	233.54	233.54
224	0	HUIE	female	No	51	51-60	1	No	No	No	No			Yes	No	Hospitalización	0.92	317.78	51	373	>60	760	12.7	1.23	3.44	1.5	5.1	209	13.3	26	-922337203	4	0	0	0	1	0	0	0	0	#NULL!	#NULL!	1	0	#NULL!	2	317.78	317.78	410
225	0	HRJC	female	No	33	31-40	1	No	No	No	No	No			No	Urgencia	0.72	654	33		> 60	558	16.1	0.95	4.90	1	1.41	194	11.2	32.2	10000	1	0	0	0	1	0	0	0	0	0	#NULL!	#NULL!	0	#NULL!	1	654	654
226	0	HGV	male	No	27	21-30	1	Yes	No	No	No				No	Urgencia	1.11	#NULL!	27	673	> 60	801	15.3	1.17	6.02	1.4	9.91	160	12.9	37.2	-922337203	6	0	0	0	0	0	1	0	0	#NULL!	#NULL!	#NULL!	0	#NULL!	1	269	269	673
227	0	HGV	male	No	74	71-80	1	No	No	No	No	No	No		No	Urgencia	0.78	244	74	657	> 60	732	15.2	1.12	5.65	1	6.92	170	12.3	33	27.64	3	0	0	0	0	0	0	0	0	0	0	#NULL!	0	27.6361	4	770	244	657
228	0	HGV	female	No	50	41-50	1	No	No	No	No	No			No	Urgencia		#NULL!	#NULL!			#NULL!				#NULL!		#NULL!	#NULL!	#NULL!	22.66	12	0	0	0	1	0	0	0	0	0	#NULL!	#NULL!	0	22.6562	1	#NULL!	#NULL!
229	0	HRJC	male	No	43	41-50	2	No	No	Yes	No	No	No	No	No	Hospitalización	0.91	#NULL!	43		> 60	813	12.0	1.14	1.02	0.7	21.50	29	13.5	26.2	29.94	7	0	0	0	0	0	0	1	0	0	0	0	0	29.9383	1	#NULL!	#NULL!
230	0	HGV	female	No	73	71-80	2	Former	No	No	No				Yes	Urgencia	1.08	312	73	605.9	53	636	12.6	1.01	3.91	1.1	6.83	148	11.1	23.1	31.18	1	0	0	0	1	0	0	0	0	#NULL!	#NULL!	#NULL!	1	31.1791	4	312	312	605.9
231	0	HUIE	female	Yes	96	91-100	1	No	No	No	No				Yes	Urgencia	1.28	#NULL!	96		41	718	10.6	1.19	5.76	0.8	15.9	161	12.9	22.6	-922337203	5	1	0	1	1	0	0	0	0	#NULL!	#NULL!	#NULL!	1	#NULL!	5	#NULL!	#NULL!
232	0	HUIE	female	No	63	61-70	2	No	Yes	Yes	No	No			No	Urgencia	0.61	213.16	63		>60	748	13.9	1.12	6.32	1	8.8	257	12.1	26.3	0	11	0	0	0	1	1	0	1	0	0	#NULL!	#NULL!	0	#NULL!	3	247.59	213.16	484
233	0	HUIE	male	No	52	51-60	2	Former	No	No	No				No	Urgencia	1.04	233.58	52		>60	553	16.3	1.10	7.74	1	5.9	211	11.9	28.4	-922337203	16	0	0	0	0	0	0	0	0	#NULL!	#NULL!	#NULL!	0	#NULL!	2	250.5	233.58
234	0	HUIE	male	No	79	71-80	1	Former	No	No	No	No	Yes		Yes	Urgencia	1.04	#NULL!	79		>60	1173	16.3	1.27	9.29	2.2	4.7	261	14.4	26.4	-922337203	3	0	0	0	0	0	0	0	0	0	1	#NULL!	1	#NULL!	4	846.32	846.32	512
235	0	HGV	female	No	69	61-70	2	No	Yes	Yes	No	No	No		Yes	Urgencia	0.65	#NULL!	69	302	> 60	539	15.3	1.09	6.82	1.2	3.14	218	12	29.9	32.89	4	0	0	0	1	1	0	1	0	0	0	#NULL!	1	32.8933	3	291	291	503
236	0	HUIE	male	Yes	84	81-90	2	Former	No	No	No	No	No		Yes	Urgencia	1.48	766.95	84	605	48	930	15.0	1.24	12.94	1.1	30.1	193	13.4	26.1	-922337203	11	1	0	1	0	0	0	0	0	0	0	#NULL!	1	#NULL!	5	832.2	766.95	791
237	0	HUIE	female	No	86	81-90	1	No	No	No	Yes				Yes	Urgencia	0.66	#NULL!	86		>60	#NULL!	11.1	1.17	10.75	0.4	39.1	255	12.7	#NULL!	-922337203	9	0	0	0	1	0	0	0	1	#NULL!	#NULL!	#NULL!	1	#NULL!	5	#NULL!	#NULL!
238	0	HUIE	male	No	71	71-80	3	Former	No	No	Yes	No			Yes	Urgencia	1.20	#NULL!	71		>60	573	14.2	1.30	4.55	1.3	6.4	88	14.1	36.9	-922337203	5	0	0	0	0	0	0	0	1	0	#NULL!	#NULL!	1	#NULL!	4	525.11	525.11	1332
239	0	HGV	male	No	61	61-70	3	Former	No	No	No	No	No	No	No	Hospitalización		#NULL!	#NULL!			#NULL!				#NULL!		#NULL!	#NULL!	#NULL!	27.47	11	0	0	0	0	0	0	0	0	0	0	0	0	27.4653	3	943	943	2409
240	0	HRJC	male	No	44	41-50	1	No	No	No	No	No	No		No	Urgencia	1.06	399	44		> 60	485	15.7	1.08	10.89	0.7	2.50	313	12.8	34.7	10000	6	0	0	0	0	0	0	0	0	0	0	#NULL!	0	#NULL!	1	399	399
241	0	HGV	male	No	80	71-80	3	Former	No	Yes	No				No	Hospitalización	1.08	946	80	4204	> 60	#NULL!	14.0		8.38	0.5	10.64	244	#NULL!	#NULL!	25.25	11	0	0	0	0	0	0	1	0	#NULL!	#NULL!	#NULL!	0	25.2493	4	946	946	5152
242	0	HUIE	female	No	52	51-60	1	No	No	No	No	No	No		No	Urgencia		#NULL!	#NULL!			#NULL!				#NULL!		#NULL!	#NULL!	#NULL!	-922337203	5	0	0	0	1	0	0	0	0	0	0	#NULL!	0	#NULL!	2	194.6	194.6	329
243	0	HRJC	female	No	51	51-60	2	No	No	No	No				No	Urgencia	0.91	208	51	69	> 60	644	13.1	1.09	6.97	1	2.74	218	12.9	28.4	10000	2	0	0	0	1	0	0	0	0	#NULL!	#NULL!	#NULL!	0	#NULL!	2	208	208	70
244	0	HRJC	male	No	72	71-80	1	No	No	No	No	No	No		No	Urgencia		#NULL!	#NULL!			#NULL!				#NULL!		#NULL!	#NULL!	#NULL!	23.44	16	0	1	1	0	0	0	0	0	0	0	#NULL!	0	23.4375	4	2038	2038
245	0	HRJC	female	No	25	21-30	1	No	No	No	No	No	No		No	Urgencia	0.67	710	25		> 60	691	11.1	1.21	10.20	1.5	9.36	342	14.3	33	23.83	1	0	0	0	1	0	0	0	0	0	0	#NULL!	0	23.833	1	710	710
246	0	HRJC	male	No	71	71-80	1	No	No	No	Yes	No			Yes	Urgencia		#NULL!	#NULL!			#NULL!				#NULL!		#NULL!	#NULL!	#NULL!	31.11	8	0	0	0	0	0	0	0	1	0	#NULL!	#NULL!	1	31.1111	4	517	517
247	0	HUIE	female	Yes	99	91-100	1	No	No	No	No				Yes	Urgencia	1.51	#NULL!	99		34	652	13.4	1.07	15.23	2.3	12.1	248	11.6	26.3	10000	5	1	0	1	1	0	0	0	0	#NULL!	#NULL!	#NULL!	1	#NULL!	5	#NULL!	#NULL!
248	0	HGV	male	No	44	41-50	2	Former	No	Yes	No	No	No		No	Hospitalización	0.83	456	44	1302	> 60	1122	11.9	1.27	14.87	0.5	43.80	257	14	28.1	55.56	22	0	0	0	0	0	0	1	0	0	0	#NULL!	0	55.5556	1	456	456	1302
249	0	HUIE	male	No	49	41-50	2	No	No	No	No				No	Urgencia	1.03	227.76	49	851	>60	899	16.2	1.16	4.20	1.3	2.7	115	13.1	26.6	-922337203	14	0	0	0	0	0	0	0	0	#NULL!	#NULL!	#NULL!	0	#NULL!	1	227.76	227.76	851
250	0	HRJC	female	No	76	71-80	1	No	No	No	Yes	No	No		No	Urgencia		#NULL!	#NULL!			#NULL!				#NULL!		#NULL!	#NULL!	#NULL!	10000	7	0	0	0	1	0	0	0	1	0	0	#NULL!	0	#NULL!	4	552	552
251	0	HUIE	male	No	55	51-60	2	Former	No	No	Yes	No	No		No	Urgencia	0.77	337.93	55		>60	#NULL!	14.2	1.24	5.19	0.6	26.1	169	14	28.3	30.02	10	0	0	0	0	0	0	0	1	0	0	#NULL!	0	30.0232	2	381.33	337.93	323
252	0	HUIE	male	No	73	71-80	1	Former	No	Yes	Yes	No	Yes		Yes	Hospitalización	0.94	1717.69	73		>60	775	14.3	1.20	3.71	1	2.4	338	13.6	35.7	28.4	22	0	0	0	0	0	0	1	1	0	1	#NULL!	1	28.3951	4	1717.69	1717.69
253	0	HRJC	male	No	77	71-80	1	Former	No	No	Yes	No	No	Yes	Yes	Urgencia	1.03	#NULL!	77		> 60	665	13.6	1.07	3.77	0.9	4.17	207	12.6	30.5	29.71	10	0	0	0	0	0	0	0	1	0	0	1	1	29.7085	4	#NULL!	#NULL!
254	0	HUIE	male	Yes	80	71-80	2	No	No	No	No				Yes	Urgencia	0.86	#NULL!	80		>60	454	14.6	1.14	5.78	1	1.0	200	12.3	29.1	27.68	2	1	0	1	0	0	0	0	0	#NULL!	#NULL!	#NULL!	1	27.6817	4	#NULL!	#NULL!
255	0	HRJC	male	No	69	61-70	2	Former	Yes	No	Yes	No	No	No	No	Hospitalización	1.04	#NULL!	69		> 60	#NULL!	12.7		6.83	0.7	18.61	282	#NULL!	#NULL!	24.87	15	0	0	0	0	1	0	0	1	0	0	0	0	24.8651	3	#NULL!	#NULL!
256	0	HGV	male	No	43	41-50	2	No	No	No	No				No	Hospitalización		#NULL!	#NULL!			#NULL!				#NULL!		#NULL!	#NULL!	#NULL!	27.68	10	0	1	1	0	0	0	0	0	#NULL!	#NULL!	#NULL!	0	26.9896	1	360	360	2231
257	0	HUIE	male	No	40	31-40	1	No	No	No	No				No	Urgencia	1.15	385.47	40		>60	#NULL!	14.5	1.21	6.04	1.3		154	13.7	#NULL!	-922337203	9	0	0	0	0	0	0	0	0	#NULL!	#NULL!	#NULL!	0	#NULL!	1	514.12	385.47	844
258	0	HGV	male	Yes	63	61-70	1	Former	No	No	No	No	No	Yes	No	Hospitalización	1.20	#NULL!	63		> 60	509	9.5	1.73	29.92	1.1	12.33	190	19.1	27.4	25.62	19	1	0	1	0	0	0	0	0	0	0	1	0	25.6173	3	5609	5609	1167
259	0	HGV	female	No	59	51-60	3	No	No	No	No	No	No		Yes	Urgencia	0.56	#NULL!	59	1482	> 60	#NULL!	14.7		4.09	1	3.40	138	#NULL!	#NULL!	26.45	13	0	0	0	1	0	0	0	0	0	0	#NULL!	1	26.4463	2	230	230	1644
260	0	HRJC	male	No	72	71-80	1	No	No	No	No				No	Urgencia	0.61	722	72		> 60	596	12.4	0.92	5.58	1.1	13.17	117	10.9	32.6	-922337203	12	0	0	0	0	0	0	0	0	#NULL!	#NULL!	#NULL!	0	#NULL!	4	722	722	2429
261	0	HUIE	male	No	69	61-70	1	No	No	No	Yes				No	Urgencia	1.04	#NULL!	69		>60	1767	15.2	1.31	4.87	0.8	25.4	164	14.9	32.3	0.34	0	0	0	0	0	0	0	0	1	#NULL!	#NULL!	#NULL!	0	#NULL!	3	#NULL!	#NULL!
262	0	HGV	male	No	62	61-70	1	No	Yes	No	No				No	Urgencia		#NULL!	#NULL!			#NULL!				#NULL!		#NULL!	#NULL!	#NULL!	-922337203	13	0	0	0	0	1	0	0	0	#NULL!	#NULL!	#NULL!	0	#NULL!	3	626	626	1665
263	0	HGV	female	No	78	71-80	6	Former	No	Yes	No	No	No		No	Urgencia	0.77	#NULL!	78		> 60	700	13.5	1.04	3.82	0.8	2.48	158	11.4	33.6	24.22	4	0	0	0	1	0	0	1	0	0	0	#NULL!	0	24.2215	4	1043	1043	614
264	0	HUIE	male	No	41	41-50	2	No	No	No	No				No	Hospitalización	0.74	#NULL!	41		>60	1351	11.4	1.23	10.26	0.2	28.2	217	13.9	24.7	22.22	8	0	0	0	0	0	0	0	0	#NULL!	#NULL!	#NULL!	0	22.2222	1	342.45	342.45	157
265	0	HUIE	male	No	74	71-80	3	Former	Yes	Yes	No	No	No	Yes	Yes	Urgencia	1.02	#NULL!	74		>60	516	15.2	1.06	9.65	1	4.0	178	11.5	24	27.18	11	0	0	0	0	1	0	1	0	0	0	1	1	27.1809	4	#NULL!	#NULL!
266	0	HGV	male	No	61	61-70	1	No	No	No	No	No	No		No	Urgencia		#NULL!	#NULL!			#NULL!				#NULL!		#NULL!	#NULL!	#NULL!	43.9	2	0	0	0	0	0	0	0	0	0	0	#NULL!	0	43.8957	3	#NULL!	#NULL!
267	0	HUIE	male	No	67	61-70	1	No	No	No	No				No	Urgencia		#NULL!	#NULL!			#NULL!				#NULL!		#NULL!	#NULL!	#NULL!	-922337203	2	0	0	0	0	0	0	0	0	#NULL!	#NULL!	#NULL!	0	#NULL!	3	#NULL!	#NULL!
268	0	HRJC	male	No	65	61-70	1	No	No	No	No				No	Urgencia	1.06	#NULL!	65		> 60	798	16.0	1.16	6.12	1.2	6.98	143	13.7	35.2	10000	12	0	0	0	0	0	0	0	0	#NULL!	#NULL!	#NULL!	0	#NULL!	3	169	169
269	0	HRJC	male	Yes	88	81-90	1	No	No	No	Yes	No	Yes		Yes	Urgencia	1.28	#NULL!	88		56	275	13.8	1.41	11.00	2.2	1.29	153	16.7	29.3	31.98	2	1	0	1	0	0	0	0	1	0	1	#NULL!	1	31.9805	5	8994	8994
270	0	HUIE	male	Yes	82	81-90	1	No	No	No	Yes	No	No		Yes	Urgencia	0.81	#NULL!	82		>60	408	12.7	1.13	7.16	0.8	0.9	166	12.2	26.3	6682.48	8	1	0	1	0	0	0	0	1	0	0	#NULL!	1	#NULL!	5	#NULL!	#NULL!
271	0	HUIE	female	Yes	76	71-80	2	No	No	No	Yes	No	No		No	Hospitalización		#NULL!	#NULL!			#NULL!				#NULL!		#NULL!	#NULL!	#NULL!	36.88	5	1	0	1	1	0	0	0	1	0	0	#NULL!	0	36.8843	4	559.13	559.13	245
272	0	HGV	female	No	58	51-60	1	No	No	No	Yes	Yes	No		Yes	Hospitalización	7.83	411	58	538	6	#NULL!	9.2		4.62	0.6	26.73	103	#NULL!	#NULL!	-922337203	8	0	0	0	1	0	0	0	1	1	0	#NULL!	1	#NULL!	2	411	411	538
273	0	HUIE	female	Yes	75	71-80	3	Former	No	No	No	No	No		Yes	Hospitalización	0.65	#NULL!	75		>60	452	12.9	1.15	7.61	0.6	14.9	168	12.5	22.2	25.08	8	1	0	1	1	0	0	0	0	0	0	#NULL!	1	25.0762	4	#NULL!	#NULL!
274	0	HUIE	male	No	83	81-90	1	No	No	No	No				Yes	Urgencia	0.81	#NULL!	83		>60	970	15.9	1.36	7.49	1.5	5.2	149	15.5	25.9	-922337203	9	0	0	0	0	0	0	0	0	#NULL!	#NULL!	#NULL!	1	#NULL!	5	544.24	544.24	821
275	0	HUIE	male	No	69	61-70	2	No	No	No	No	No	No		No	Urgencia	0.78	#NULL!	69		>60	596	15.9	1.05	6.08	1	1.8	233	11.4	25.7	35.86	7	0	0	0	0	0	0	0	0	0	0	#NULL!	0	35.856	3	#NULL!	#NULL!
276	0	HUIE	female	No	65	61-70	1	No	No	No	No				No	Urgencia	0.79	#NULL!	65		>60	#NULL!	12.4	1.08	10.07	0.4	6.0	143	12.1	#NULL!	27.64	1	0	0	0	1	0	0	0	0	#NULL!	#NULL!	#NULL!	0	27.6398	3	#NULL!	#NULL!
277	0	HUIE	male	No	60	51-60	2	Former	No	Yes	No	No	No		Yes	Urgencia	1.01	#NULL!	60		>60	#NULL!				#NULL!		#NULL!	#NULL!	#NULL!	26.78	8	0	0	0	0	0	0	1	0	0	0	#NULL!	1	26.7755	2	532.41	478.68	2404
278	0	HUIE	male	Yes	70	61-70	4	No	No	No	Yes	No	No		Yes	Urgencia	0.67	#NULL!	70		>60	#NULL!	13.9	1.28	22.16	4	10.3	397	14.5	27.7	32.85	7	1	0	1	0	0	0	0	1	0	0	#NULL!	1	32.8456	3	4809.85	4809.85	868
279	0	HUIE	male	Yes	70	61-70	1	No	No	Yes	Yes	No	No		Yes	Urgencia	1.47	#NULL!	70		50	1262	15.8	1.17	7.00	0.6	27.5	294	13.2	32.4	29.5	1	1	0	1	0	0	0	1	1	0	0	#NULL!	1	29.4952	3	#NULL!	#NULL!
280	0	HUIE	female	Yes	80	71-80	1	No	No	Yes	No				No	Urgencia	0.88	#NULL!	80		>60	#NULL!				#NULL!	32.0	#NULL!	#NULL!	#NULL!	10000	7	1	0	1	1	0	0	1	0	#NULL!	#NULL!	#NULL!	0	#NULL!	4	3216.58	679.7
281	0	HUIE	male	No	33	31-40	2	No	No	No	Yes	No	No		No	Urgencia		#NULL!	#NULL!			#NULL!				#NULL!		#NULL!	#NULL!	#NULL!	-922337203	7	0	0	0	0	0	0	0	1	0	0	#NULL!	0	#NULL!	1	250.46	250.46	2183
282	0	HRJC	male	No	78	71-80	2	Former	No	No	Yes	Yes	No		Yes	Hospitalización	1.32	#NULL!	78		56	#NULL!	15.6		8.19	0.9	17.02	337	#NULL!	#NULL!	28.34	22	0	0	0	0	0	0	0	1	1	0	#NULL!	1	28.3447	4	807	807
283	0	HRJC	male	No	57	51-60	1	No	No	No	No				No	Hospitalización	0.63	#NULL!	57		> 60	733	13.1	1.29	3.98	1	12.24	190	15.3	35.4	-922337203	8	0	0	0	0	0	0	0	0	#NULL!	#NULL!	#NULL!	0	#NULL!	2	891	891
284	0	HRJC	male	No	58	51-60	1	No	No	Yes	Yes	No	No		Yes	Urgencia	0.67	540	58		> 60	562	14.9	1.03	8.51	1.8	1.09	371	12.1	32.2	63.91	6	0	0	0	0	0	0	1	1	0	0	#NULL!	1	63.9118	2	540	540	97
285	0	HUIE	male	No	53	51-60	3	No	No	No	No	No	No		Yes	Urgencia	1.21	#NULL!	53		>60	818	15.3	1.30	8.55	2	2.3	264	14.7	29.6	44.05	13	0	0	0	0	0	0	0	0	0	0	#NULL!	1	44.0486	2	#NULL!	#NULL!
286	0	HUIE	male	No	75	71-80	1	No	No	No	No	No			No	Urgencia		#NULL!	#NULL!			#NULL!				#NULL!		#NULL!	#NULL!	#NULL!	-922337203	2	0	0	0	0	0	0	0	0	0	#NULL!	#NULL!	0	#NULL!	4	180.16	180.16	350
287	0	HUIE	female	No	57	51-60	1	No	No	No	No	No	No		Yes	Urgencia	0.65	#NULL!	57		>60	701	13.9	1.15	3.56	0.7	6.6	192	12.4	27.9	10000	8	0	0	0	1	0	0	0	0	0	0	#NULL!	1	#NULL!	2	237.57	202.32	1214
288	0	HRJC	female	No	67	61-70	3	Former	No	No	No	No	No		No	Urgencia	0.71	986	67		> 60	646	11.5	1.04	5.48	1.3		54	12.3	28.3	27.68	2	0	0	0	1	0	0	0	0	0	0	#NULL!	0	27.6817	3	1505	986	375
289	0	HGV	female	No	39	31-40	1	No	No	No	No				No	Urgencia		#NULL!	#NULL!			#NULL!				#NULL!		#NULL!	#NULL!	#NULL!	27.34	2	0	0	0	1	0	0	0	0	#NULL!	#NULL!	#NULL!	0	27.3437	1	#NULL!	#NULL!	165
290	0	HRJC	female	No	49	41-50	2	No	Yes	No	No	Yes	No		No	Hospitalización	0.59	#NULL!	49		> 60	617	11.5	1.01	6.63	1.3	3.86	242	11.9	30.1	28.48	5	0	0	0	1	1	0	0	0	1	0	#NULL!	0	28.4799	1	363	363
291	0	HGV	male	No	71	71-80	2	Former	No	No	No				No	Urgencia		#NULL!	#NULL!			#NULL!				#NULL!		#NULL!	#NULL!	#NULL!	-922337203	2	0	0	0	0	0	0	0	0	#NULL!	#NULL!	#NULL!	0	#NULL!	4	1080	1080	849
292	0	HUIE	female	No	45	41-50	2	No	No	Yes	No				No	Urgencia		#NULL!	#NULL!			#NULL!				#NULL!		#NULL!	#NULL!	#NULL!	23.44	9	0	0	0	1	0	0	1	0	#NULL!	#NULL!	#NULL!	0	23.4375	1	298.98	255.99	798
293	0	HRJC	male	Yes	46	41-50	1	No	No	No	No	No	Yes		No	Urgencia	0.47	#NULL!	46		> 60	#NULL!	14.0		11.58	0.8	2.52	206	#NULL!	#NULL!	-922337203	10	1	0	1	0	0	0	0	0	0	1	#NULL!	0	#NULL!	1	#NULL!	#NULL!
294	0	HUIE	male	No	71	71-80	1	No	No	No	No				Yes	Urgencia	0.68	#NULL!	71		>60	455	12.1	1.14	4.19	0.5	4.0	186	12.3	28.9	0	3	0	0	0	0	0	0	0	0	#NULL!	#NULL!	#NULL!	1	#NULL!	4	#NULL!	#NULL!
295	0	HUIE	female	No	73	71-80	1	No	No	No	No	No	No		No	Urgencia	0.84	218.89	73		>60	547	14.0	1.11	7.89	1.1	3.0	218	12	25.1	-922337203	8	0	0	0	1	0	0	0	0	0	0	#NULL!	0	#NULL!	4	218.89	218.89	306
296	0	HRJC	male	No	83	81-90	1	No	Yes	Yes	Yes	No	No		Yes	Urgencia	1.41	575	83		51	919	11.6	1.18	4.87	0.6	12.93	191	14	27.9	29.3	8	0	0	0	0	1	0	1	1	0	0	#NULL!	1	29.2969	5	575	575
297	0	HUIE	female	Yes	84	81-90	1	No	No	No	No			Yes	No	Hospitalización	0.74	#NULL!	84		>60	705	10.7	1.22	7.29	0.4	28.9	161	13.1	24.4	36.73	2	1	0	1	1	0	0	0	0	#NULL!	#NULL!	1	0	36.7309	5	#NULL!	#NULL!
298	0	HUIE	male	No	30	21-30	2	No	No	No	No	No	No		No	Urgencia		#NULL!	#NULL!			#NULL!				#NULL!		#NULL!	#NULL!	#NULL!	27.55	7	0	0	0	0	0	0	0	0	0	0	#NULL!	0	27.5482	1	242.8	202.87	444
299	0	HGV	male	No	83	81-90	1	No	Yes	No	No		Yes		Yes	Urgencia		#NULL!	#NULL!			#NULL!				#NULL!		#NULL!	#NULL!	#NULL!	31.25	8	0	0	0	0	1	0	0	0	#NULL!	1	#NULL!	1	31.25	5	383	120	498
300	0	HUIE	male	Yes	69	61-70	1	Yes	No	No	No				No	Urgencia		#NULL!	#NULL!			#NULL!	10.5		16.50	1.5		249	#NULL!	#NULL!	10000	5	1	1	1	0	0	1	0	0	#NULL!	#NULL!	#NULL!	0	#NULL!	3	699.7	699.7	3703
301	0	HGV	male	No	44	41-50	1	No	No	No	No				Yes	Urgencia	0.73	199	44	1656	> 60	642	16.2	1.16	4.64	1.4	1.36	168	12.8	32.2	-922337203	1	0	0	0	0	0	0	0	0	#NULL!	#NULL!	#NULL!	1	#NULL!	1	199	199	1656
302	0	HRJC	female	No	86	81-90	1	No	No	No	No				Yes	Hospitalización	0.86	#NULL!	86	1085	> 60	885	12.9	0.97	6.28	0.2	16.10	201	11.5	30	-922337203	11	0	0	0	1	0	0	0	0	#NULL!	#NULL!	#NULL!	1	#NULL!	5	#NULL!	#NULL!	1101
303	0	HUIE	female	No	54	51-60	1	No	No	No	No				No	Urgencia	0.53	1885.3	54	162	>60	890	13.3	1.20	8.76	0.6	4.6	197	13	26.6	31.64	7	0	0	0	1	0	0	0	0	#NULL!	#NULL!	#NULL!	0	31.6443	2	1885.3	1885.3	162
304	0	HRJC	female	No	80	71-80	1	No	No	No	Yes		No		Yes	Urgencia	0.97	303	80		59	518	12.0	1.02	10.12	1.9	2.20	356	12	29.5	23.05	19	0	0	0	1	0	0	0	1	#NULL!	0	#NULL!	1	23.0469	4	455	303
305	0	HGV	male	Yes	97	91-100	1	No	Yes	Yes	No	No	No		Yes	Urgencia		#NULL!	#NULL!			#NULL!				#NULL!		#NULL!	#NULL!	#NULL!	35.56	4	1	0	1	0	1	0	1	0	0	0	#NULL!	1	35.5556	5	1218	1218	608
306	0	HRJC	male	Yes	89	81-90	2	Former	No	No	Yes	No	Yes		Yes	Urgencia	2.76	#NULL!	89		23	582	9.4	1.07	5.51	0.7	1.52	238	12.6	31.6	-922337203	18	1	0	1	0	0	0	0	1	0	1	#NULL!	1	#NULL!	5	#NULL!	#NULL!
307	0	HRJC	male	No	80	71-80	1	Former	No	Yes	No	No	No		No	Urgencia	1.06	1665	80		> 60	#NULL!	14.3		6.01	0.7	11.46	152	#NULL!	30.6	-922337203	3	0	0	0	0	0	0	1	0	0	0	#NULL!	0	#NULL!	4	1859	1665
308	0	HRJC	male	No	67	61-70	2	Former	No	Yes	Yes				Yes	Hospitalización	1.01	#NULL!	67		> 60	#NULL!	14.1		5.24	1.1	8.26	185	#NULL!	#NULL!	10000	11	0	0	0	0	0	0	1	1	#NULL!	#NULL!	#NULL!	1	#NULL!	3	219	219
309	0	HUIE	male	Yes	77	71-80	1	No	No	No	No	No	No		No	Urgencia		#NULL!	#NULL!			#NULL!				#NULL!		#NULL!	#NULL!	#NULL!	27.05	3	1	0	1	0	0	0	0	0	0	0	#NULL!	0	27.0538	4	727.3	497.51	511
310	0	HRJC	female	No	77	71-80	3	No	No	No	No				No	Urgencia	0.54	7037	77	539	> 60	609	12.4	1.13	8.80	0.8	3.42	286	13.3	31.7	25.07	4	0	0	0	1	0	0	0	0	#NULL!	#NULL!	#NULL!	0	25.0657	4	7037	7037	621
311	0	HUIE	female	No	82	81-90	2	Former	No	No	Yes				Yes	Urgencia	2.04	288.06	82	528	25	776	15.4	1.54	12.63	1.5	0.8	500	17.6	29.2	-922337203	7	0	0	0	1	0	0	0	1	#NULL!	#NULL!	#NULL!	1	#NULL!	5	288.06	288.06	528
312	0	HRJC	female	No	54	51-60	2	No	No	Yes	No	No			No	Urgencia	0.76	334	54	844	> 60	643	14.7	1.08	4.31	0.7	5.52	164	12.8	31	29.07	9	0	0	0	1	0	0	1	0	0	#NULL!	#NULL!	0	29.0688	2	334	334	844
313	0	HRJC	female	No	67	61-70	1	No	No	No	No				No	Hospitalización	0.70	#NULL!	67		> 60	607	12.8	1.15	7.52	1.6	2.98	242	13.6	29.9	-922337203	1	0	0	0	1	0	0	0	0	#NULL!	#NULL!	#NULL!	0	#NULL!	3	#NULL!	#NULL!
314	0	HUIE	male	No	40	31-40	1	No	No	No	Yes	No	No		No	Urgencia	1.06	225.17	40	1654	>60	885	15.0	1.45	9.57	0.9	19.4	202	15.8	28.2	39.79	12	0	0	0	0	0	0	0	1	0	0	#NULL!	0	39.7924	1	225.17	225.17	1737
315	0	HGV	female	No	48	41-50	3	No	No	No	No				No	Consulta	0.72	162	48	248	> 60	476	14.3	1.00	4.43	0.9	0.95	173	11	32.3	10000	4	0	0	0	1	0	0	0	0	#NULL!	#NULL!	#NULL!	0	#NULL!	1	360	162	637
316	0	HRJC	male	No	52	51-60	1	No	No	No	No		Yes		No	Urgencia	0.77	#NULL!	52		> 60	581	12.0	1.08	4.26	1.4	4.14	208	12.7	34.1	-922337203	0	0	0	0	0	0	0	0	0	#NULL!	1	#NULL!	0	#NULL!	2	560	560
317	0	HRJC	female	Yes	84	81-90	2	No	No	No	Yes				Yes	Urgencia	0.62	1007	84		> 60	712	15.0	1.03	6.56	0.6	19.96	235	12.1	29.5	273437.5	15	1	0	1	1	0	0	0	1	#NULL!	#NULL!	#NULL!	1	#NULL!	5	1007	1007
318	0	HUIE	male	No	50	41-50	2	No	No	No	No				No	Urgencia	1.16	#NULL!	50		>60	570	16.0	1.16	5.68	1.8	9.1	68	12.6	26.6	-922337203	15	0	0	0	0	0	0	0	0	#NULL!	#NULL!	#NULL!	0	#NULL!	1	512.71	458.75	2917
319	0	HGV	female	No	59	51-60	1	No	Yes	No	No				Yes	Urgencia		#NULL!	#NULL!			#NULL!				#NULL!		#NULL!	#NULL!	#NULL!	10000	4	0	0	0	1	1	0	0	0	#NULL!	#NULL!	#NULL!	1	#NULL!	2	393	194	506
320	0	HGV	female	No	37	31-40	1	No	No	No	No				No	Urgencia	0.56	#NULL!	37	470	> 60	651	13.6	1.11	4.02	0.7	6.19	157	12.2	33.5	10000	9	0	0	0	1	0	0	0	0	#NULL!	#NULL!	#NULL!	0	#NULL!	1	285	285	470
321	0	HUIE	male	Yes	85	81-90	2	Former	Yes	No	No				Yes	Urgencia		#NULL!	#NULL!			#NULL!				#NULL!		#NULL!	#NULL!	#NULL!	27.78	10	1	0	1	0	1	0	0	0	#NULL!	#NULL!	#NULL!	1	27.7778	5	233.21	212.77	767
322	0	HRJC	female	No	51	51-60	2	No	No	No	No	No	No		No	Urgencia	0.75	492	51		> 60	688	12.8	0.95	5.43	1.8	2.54	276	11.2	31	10000	6	0	0	0	1	0	0	0	0	0	0	#NULL!	0	#NULL!	2	492	492
323	0	HRJC	male	No	67	61-70	1	No	No	No	No	Yes	No		Yes	Urgencia	2.47	1299	67		28	623	12.1	1.06	4.45	0.5	2.98	110	12.5	31.2	23.8	7	0	0	0	0	0	0	0	0	1	0	#NULL!	1	23.7954	3	1299	1299	355
324	0	HUIE	male	Yes	88	81-90	2	No	Yes	No	No				Yes	Urgencia		#NULL!	#NULL!			#NULL!				#NULL!		#NULL!	#NULL!	#NULL!	-922337203	0	1	0	1	0	1	0	0	0	#NULL!	#NULL!	#NULL!	1	#NULL!	5	663.84	663.84	1987
325	0	HGV	male	No	71	71-80	1	No	No	No	No				Yes	Hospitalización	0.87	629	71	1050	> 60	737	14.3	1.21	5.41	1.5	12.56	218	13.3	34.9	10000	6	0	0	0	0	0	0	0	0	#NULL!	#NULL!	#NULL!	1	#NULL!	4	629	629	1050
326	0	HGV	male	No	61	61-70	1	Former	No	No	No	No	No		No	Urgencia	0.97	#NULL!	61	743	> 60	794	14.3	1.09	5.50	1	6.58	208	12	31.3	35.79	18	0	0	0	0	0	0	0	0	0	0	#NULL!	0	35.7851	3	#NULL!	#NULL!	791
327	0	HGV	male	No	60	51-60	3	No	No	No	Yes				Yes	Urgencia	0.98	649	60	433	> 60	636	14.8	1.11	11.08	1.6	0.36	314	12.2	26.1	30.37	-11	0	0	0	0	0	0	0	1	#NULL!	#NULL!	#NULL!	1	30.3673	2	649	649	433
328	0	HUIE	female	No	55	51-60	2	No	No	No	No				No	Urgencia	0.79	372.34	55	14	>60	461	10.9	1.17	3.58	0.9	1.1	296	12.7	31	38.72	4	0	0	0	1	0	0	0	0	#NULL!	#NULL!	#NULL!	0	38.7249	2	372.34	372.34	36
329	0	HRJC	female	No	48	41-50	1	No	No	No	No				No	Urgencia	0.58	#NULL!	48		> 60	907	12.2	1.17	11.46	1.5	22.96	304	13.8	31.2	31.61	9	0	0	0	1	0	0	0	0	#NULL!	#NULL!	#NULL!	0	31.6118	1	331	331
330	0	HRJC	female	No	73	71-80	2	Former	No	Yes	No	No	No	Yes	Yes	Urgencia	0.61	1683	73	109	> 60	627	9.8	1.25	7.47	0.9	11.81	234	14.8	34.4	30.22	15	0	0	0	1	0	0	1	0	0	0	1	1	30.2222	4	1683	1683	109
331	0	HUIE	female	No	48	41-50	1	No	No	No	No				No	Consulta		#NULL!	#NULL!			#NULL!				#NULL!		#NULL!	#NULL!	#NULL!	10000	4	0	0	0	1	0	0	0	0	#NULL!	#NULL!	#NULL!	0	#NULL!	1	359.68	255.75	64
332	0	HUIE	male	No	31	31-40	1	No	No	No	No	No	No		No	Urgencia		#NULL!	#NULL!			#NULL!				#NULL!		#NULL!	#NULL!	#NULL!	10000	4	0	0	0	0	0	0	0	0	0	0	#NULL!	0	#NULL!	1	315.04	315.04	1153
333	0	HRJC	male	Yes	66	61-70	1	No	Yes	No	Yes		Yes		Yes	Urgencia	6.59	#NULL!	66		9	677	13.5	1.02	10.20	0.8		234	12	27.2	-922337203	1	1	0	1	0	1	0	0	1	#NULL!	1	#NULL!	1	#NULL!	3	5853	5853
334	0	HUIE	male	No	72	71-80	1	Former	No	Yes	No	No	No		Yes	Urgencia	0.75	#NULL!	72		>60	633	12.7	1.18	6.30	1.6	4.9	153	12.8	25.9	37.57	7	0	0	0	0	0	0	1	0	0	0	#NULL!	1	37.5705	4	#NULL!	#NULL!
335	0	HGV	male	No	56	51-60	4	No	No	No	No	No	No	No	No	Urgencia	0.90	353	56	451	> 60	617	15.2	1.03	4.49	0.7	3.91	173	11.3	30.9	25.31	1	0	0	0	0	0	0	0	0	0	0	0	0	25.3086	2	353	353	451
336	0	HRJC	male	No	58	51-60	1	No	No	No	No				Yes	Hospitalización	0.69	#NULL!	58		> 60	826	14.1	1.13	6.91	1.3	5.56	411	13.4	34.6	-922337203	7	0	0	0	0	0	0	0	0	#NULL!	#NULL!	#NULL!	1	#NULL!	2	536	536	1538
337	0	HGV	female	No	42	41-50	3	No	No	No	No				No	Consulta		#NULL!	#NULL!			#NULL!				#NULL!		#NULL!	#NULL!	#NULL!	-922337203	9	0	0	0	1	0	0	0	0	#NULL!	#NULL!	#NULL!	0	#NULL!	1	505	505	945
338	0	HGV	male	No	52	51-60	1	Former	No	No	No	No	No	No	No	Urgencia		#NULL!	#NULL!			#NULL!				#NULL!		#NULL!	#NULL!	#NULL!	30.08	2	0	0	0	0	0	0	0	0	0	0	0	0	30.0781	2	289	289	876
339	0	HUIE	female	No	35	31-40	2	Former	No	No	No				No	Urgencia		#NULL!	#NULL!			#NULL!				#NULL!		#NULL!	#NULL!	#NULL!	-922337203	18	0	1	1	1	0	0	0	0	#NULL!	#NULL!	#NULL!	0	#NULL!	1	679.3	484.6
340	0	HUIE	male	No	56	51-60	1	No	No	No	No				No	Urgencia		#NULL!	#NULL!			#NULL!				#NULL!		#NULL!	#NULL!	#NULL!	740000	8	0	0	0	0	0	0	0	0	#NULL!	#NULL!	#NULL!	0	#NULL!	2	525.8	525.8	617
341	0	HUIE	female	No	71	71-80	1	No	No	No	No	No	No	No	Yes	Urgencia		#NULL!	#NULL!			#NULL!				#NULL!		#NULL!	#NULL!	#NULL!	25.71	2	0	0	0	1	0	0	0	0	0	0	0	1	25.7117	4	252.7	212.78	1093
342	0	HGV	male	No	58	51-60	2	Former	Yes	No	No	No	No		No	Urgencia	0.72	#NULL!	58	1673	> 60	713	15.9	1.36	5.70	0.8	11.83	191	15	27.7	31.35	13	0	0	0	0	1	0	0	0	0	0	#NULL!	0	31.3536	2	405	231	1882
343	0	HGV	female	No	65	61-70	1	No	No	No	No	No	No		No	Hospitalización		#NULL!	#NULL!			#NULL!				#NULL!		#NULL!	#NULL!	#NULL!	42.97	10	0	0	0	1	0	0	0	0	0	0	#NULL!	0	42.9687	3	484	241	360
344	0	HUIE	female	No	67	61-70	1	No	No	No	No	No	No		Yes	Urgencia	0.68	#NULL!	67		>60	883	12.3	1.26	5.47	1.2	4.2	244	14.3	26	10000	6	0	0	0	1	0	0	0	0	0	0	#NULL!	1	#NULL!	3	#NULL!	#NULL!
345	0	HGV	male	Yes	93	91-100	2	No	No	No	No				Yes	Hospitalización	0.82	#NULL!	93		> 60	#NULL!	13.9	1.17	7.60	0.8	12.80	182	12.9	26.6	24.22	4	1	0	1	0	0	0	0	0	#NULL!	#NULL!	#NULL!	1	24.2215	5	47380	47380	1594
346	0	HUIE	male	Yes	68	61-70	1	Former	No	Yes	No	No		Yes	No	Urgencia	1.11	#NULL!	68		60	594	14.2	1.00	11.22	0.8	2.4	162	12.5	28.2	28.08	7	1	1	1	0	0	0	1	0	0	#NULL!	1	0	28.0816	3	#NULL!	#NULL!	358
347	0	HGV	male	No	64	61-70	1	No	No	No	No	No			No	Urgencia		#NULL!	#NULL!			#NULL!				#NULL!		#NULL!	#NULL!	#NULL!	24.22	8	0	0	0	0	0	0	0	0	0	#NULL!	#NULL!	0	24.2215	3	280	236	1476
348	0	HUIE	female	No	68	61-70	1	Former	No	Yes	No				Yes	Consulta	0.68	#NULL!	68		>60	857	15.6	1.27	5.76	0.8	3.1	200	14.4	27.6	10000	1	0	0	0	1	0	0	1	0	#NULL!	#NULL!	#NULL!	1	#NULL!	3	#NULL!	#NULL!
349	0	HUIE	female	Yes	88	81-90	1	No	Yes	Yes	No	No	No		Yes	Urgencia	0.81	#NULL!	88		>60	416	10.7	1.15	7.65	1.9	1.2	272	12.4	22	27.34	8	1	0	1	1	1	0	1	0	0	0	#NULL!	1	27.3437	5	#NULL!	#NULL!
350	0	HGV	female	No	87	81-90	1	No	No	No	No	No			No	Urgencia		#NULL!	#NULL!			#NULL!				#NULL!		#NULL!	#NULL!	#NULL!	-922337203	4	0	0	0	1	0	0	0	0	0	#NULL!	#NULL!	0	#NULL!	5	#NULL!	#NULL!
351	0	HGV	female	No	24	21-30	1	Former	No	No	No	No			No	Hospitalización		#NULL!	#NULL!			#NULL!				#NULL!		#NULL!	#NULL!	#NULL!	-922337203	5	0	0	0	1	0	0	0	0	0	#NULL!	#NULL!	0	#NULL!	1	#NULL!	#NULL!	125
352	0	HRJC	female	Yes	71	71-80	1	No	No	No	Yes	No			Yes	Hospitalización	0.69	#NULL!	71		> 60	644	11.2	1.18	4.48	0.9	7.16	112	13.9	63.9	850000	7	1	0	1	1	0	0	0	1	0	#NULL!	#NULL!	1	#NULL!	4	435	435
353	0	HRJC	female	No	90	81-90	1	No	Yes	No	Yes	No	No		Yes	Urgencia	0.75	447	90		> 60	553	15.6	1.00	7.03	1.5	0.35	364	11.8	36.1	-922337203	9	0	0	0	1	1	0	0	1	0	0	#NULL!	1	#NULL!	5	447	447
354	0	HUIE	male	Yes	66	61-70	2	Former	Yes	No	Yes	No	No		Yes	Urgencia		#NULL!	#NULL!			#NULL!				#NULL!		#NULL!	#NULL!	#NULL!	29.38	6	1	0	1	0	1	0	0	1	0	0	#NULL!	1	29.3848	3	#NULL!	#NULL!
355	0	HGV	male	No	72	71-80	3	Former	No	Yes	No	No		Yes	No	Urgencia	0.86	228	72	779	> 60	741	16.1	1.07	6.32	0.9	7.00	183	11.8	32.6	26.2	6	0	0	0	0	0	0	1	0	0	#NULL!	1	0	26.1962	4	801	228	779
356	0	HUIE	female	No	52	51-60	1	No	No	No	No	No			No	Urgencia	0.63	#NULL!	52		>60	701	13.8	1.25	4.99	1	13.9	220	13.6	26.9	35.43	8	0	0	0	1	0	0	0	0	0	#NULL!	#NULL!	0	35.4308	2	228.63	228.63
357	0	HRJC	female	No	73	71-80	1	No	No	No	No				No	Hospitalización	0.55	#NULL!	73		> 60	565	12.6	1.07	6.88	2	2.61	275	12.6	28		2	0	0	0	1	0	0	0	0	#NULL!	#NULL!	#NULL!	0	#NULL!	4	826	826
358	0	HGV	female	No	34	31-40	2	No	No	No	No	No	No		No	Urgencia		#NULL!	#NULL!			#NULL!				#NULL!		#NULL!	#NULL!	#NULL!	20.2	2	0	0	0	1	0	0	0	0	0	0	#NULL!	0	20.202	1	132	132	245
359	0	HRJC	male	Yes	73	71-80	1	Former	No	No	No	Yes	No		Yes	Urgencia	1.13	4809	73		> 60	802	16.7	1.21	12.79	1.3	6.25	307	14.3	34.5	10000	2	1	0	1	0	0	0	0	0	1	0	#NULL!	1	#NULL!	4	27692	4809
360	0	HRJC	female	No	46	41-50	2	No	No	Yes	No				No	Urgencia	0.66	560	46		> 60	378	13.1	0.99	4.41	2.1	<0.3	224	11.7	31.4	-922337203	1	0	0	0	1	0	0	1	0	#NULL!	#NULL!	#NULL!	0	#NULL!	1	560	560
361	0	HUIE	female	No	80	71-80	3	No	No	No	Yes	No	No		Yes	Urgencia		#NULL!	#NULL!			#NULL!				#NULL!		#NULL!	#NULL!	#NULL!	26.67	13	0	0	0	1	0	0	0	1	0	0	#NULL!	1	26.6667	4	#NULL!	#NULL!
362	0	HUIE	female	Yes	77	71-80	4	No	No	Yes	No	No		Yes	Yes	Urgencia		#NULL!	#NULL!			#NULL!				#NULL!		#NULL!	#NULL!	#NULL!	30.67	4	1	0	1	1	0	0	1	0	0	#NULL!	1	1	30.6667	4	279.38	279.38	165
363	0	HUIE	male	No	62	61-70	1	Former	No	Yes	No				Yes	Urgencia	0.88	#NULL!	62		>60	649	15.9	1.08	6.38	1.3	2.2	247	11.7	26.5	474	0	0	0	0	0	0	0	1	0	#NULL!	#NULL!	#NULL!	1	#NULL!	3	#NULL!	#NULL!
364	0	HRJC	male	Yes	60	51-60	5	Former	No	No	No	No	Yes	Yes	No	Urgencia	0.67	#NULL!	60		> 60	#NULL!	11.9		15.56	0.7	10.28	445	#NULL!	#NULL!	28.91	3	1	0	1	0	0	0	0	0	0	1	1	0	28.9062	2	#NULL!	#NULL!	427
365	0	HUIE	female	No	72	71-80	1	No	No	No	No				No	Urgencia		#NULL!	#NULL!			#NULL!				#NULL!		#NULL!	#NULL!	#NULL!	-922337203	13	0	0	0	1	0	0	0	0	#NULL!	#NULL!	#NULL!	0	#NULL!	4	2732.62	1034
366	0	HGV	female	No	59	51-60	1	No	No	No	No				No	Urgencia	0.73	#NULL!	59	449	> 60	557	13.5	1.05	3.45	1.3	3.20	136	11.6	34.2	23.44	12	0	0	0	1	0	0	0	0	#NULL!	#NULL!	#NULL!	0	23.4375	2	361	260	469
367	0	HUIE	male	No	75	71-80	1	No	No	No	No	No	No	Yes	Yes	Urgencia	1.04	#NULL!	75		>60	571	12.9	1.05	4.01	1.4	6.4	121	11.4	29.8	31.14	7	0	0	0	0	0	0	0	0	0	0	1	1	31.1419	4	#NULL!	#NULL!
368	0	HRJC	female	No	56	51-60	1	No	No	No	No	No	No		No	Urgencia	0.64	922	56		> 60	748	13.4	1.03	2.77	1.2	4.59	229	12.1	29.3	21.26	3	0	0	0	1	0	0	0	0	0	0	#NULL!	0	21.2585	2	922	922
369	0	HRJC	male	No	62	61-70	1	Former	No	No	No				No	Hospitalización	0.94	#NULL!	62		> 60	840	13.5	1.09	7.81	1.1	8.16	208	12.9	29.6	28.73	9	0	0	0	0	0	0	0	0	#NULL!	#NULL!	#NULL!	0	28.7347	3	445	445
370	0	HGV	male	No	58	51-60	2	Former	Yes	No	No	No			Yes	Urgencia	1.03	#NULL!	58	854	> 60	875	14.0	1.30	5.51	0.7	5.17	246	14.3	28.1	40.82	7	0	0	0	0	1	0	0	0	0	#NULL!	#NULL!	1	40.8163	2	284	284	931
371	0	HRJC	female	Yes	76	71-80	1	No	No	No	No	No	No		No	Urgencia	0.76	650	76		> 60	640	13.5	0.95	5.20	1.1	9.09	162	11.2	28.1	-922337203	8	1	0	1	1	0	0	0	0	0	0	#NULL!	0	#NULL!	4	650	650
372	0	HRJC	male	No	46	41-50	1	No	No	No	No	No	No	Yes	No	Urgencia	1.39	40090	46	2145	58	624	14.6	2.54	14.48	1	24.35	464	30.3	39.2	0	10	0	0	0	0	0	0	0	0	0	0	1	0	#NULL!	1	40090	40090	2174
373	0	HRJC	male	No	42	41-50	1	Yes	No	No	No				No	Urgencia		#NULL!	#NULL!			#NULL!				#NULL!		#NULL!	#NULL!	#NULL!	10000	7	0	0	0	0	0	1	0	0	#NULL!	#NULL!	#NULL!	0	#NULL!	1	317	317
374	0	HUIE	female	No	49	41-50	6	No	No	Yes	Yes	No	No		No	Hospitalización		#NULL!	#NULL!			#NULL!				#NULL!		#NULL!	#NULL!	#NULL!	33.98	41	0	1	1	1	0	0	1	1	0	0	#NULL!	0	33.9826	1	#NULL!	#NULL!
375	0	HRJC	female	No	70	61-70	1	No	No	No	Yes	No	No		Yes	Hospitalización	0.60	#NULL!	70		> 60	711	13.2	0.97	4.20	1.3	6.25	204	11.4	27.7	29.14	18	0	1	1	1	0	0	0	1	0	0	#NULL!	1	29.1363	3	#NULL!	#NULL!
376	0	HGV	female	No	48	41-50	12	No	No	No	No				No	Consulta		#NULL!	#NULL!			#NULL!				#NULL!		#NULL!	#NULL!	#NULL!	17.3	0	0	0	0	1	0	0	0	0	#NULL!	#NULL!	#NULL!	0	17.301	1	#NULL!	#NULL!
377	0	HGV	male	No	55	51-60	3	No	No	No	No				No	Urgencia		#NULL!	#NULL!			#NULL!				#NULL!		#NULL!	#NULL!	#NULL!	36.57	0	0	0	0	0	0	0	0	0	#NULL!	#NULL!	#NULL!	0	36.5714	2	124	124	134
378	0	HRJC	female	No	65	61-70	2	No	No	Yes	Yes				Yes	Urgencia	0.79	663	65	38	> 60	524	14.3	1.03	3.92	1.2	0.93	174	12.1	32.2	35.84	5	0	0	0	1	0	0	1	1	#NULL!	#NULL!	#NULL!	1	35.8408	3	1015	663	65
379	0	HRJC	female	No	58	51-60	2	No	No	No	No	No	No	No	No	Hospitalización	0.56	#NULL!	58		> 60	718	14.6	1.07	7.30	1.4	7.88	270	12.6	30.4	-922337203	19	0	0	0	1	0	0	0	0	0	0	0	0	#NULL!	2	#NULL!	#NULL!
380	0	HRJC	male	No	65	61-70	2	Former	No	Yes	Yes				Yes	Hospitalización	1.42	#NULL!	65		53	864	11.2	1.13	9.44	1.5	18.16	185	13.3	32.3	0	5	0	0	0	0	0	0	1	1	#NULL!	#NULL!	#NULL!	1	#NULL!	3	#NULL!	#NULL!
381	0	HGV	male	No	70	61-70	2	Former	No	No	No	No	No		No	Consulta		#NULL!	#NULL!			#NULL!				#NULL!		#NULL!	#NULL!	#NULL!	26.03	8	0	0	0	0	0	0	0	0	0	0	#NULL!	0	26.0262	3	356	334	1673
382	0	HUIE	female	No	48	41-50	1	No	No	No	No	Yes			No	Urgencia		#NULL!	#NULL!			#NULL!				#NULL!		#NULL!	#NULL!	#NULL!	-922337203	8	0	0	0	1	0	0	0	0	1	#NULL!	#NULL!	0	#NULL!	1	280.31	280.31	1684
383	0	HRJC	male	No	53	51-60	2	Former	No	No	No				No	Urgencia	0.94	244	53	1636	> 60	904	16.0	1.40	4.12	0.6	14.81	213	16.6	32.8	23.44	13	0	0	0	0	0	0	0	0	#NULL!	#NULL!	#NULL!	0	23.4375	2	244	244	1636
384	0	HGV	male	No	64	61-70	2	Former	No	Yes	No	Yes			No	Urgencia	1.05	#NULL!	64	171	> 60	667	11.5	1.11	3.38	0.6	4.76	171	12.2	35	-922337203	3	0	0	0	0	0	0	1	0	1	#NULL!	#NULL!	0	#NULL!	3	274	274	410
385	0	HRJC	male	No	69	61-70	1	Former	No	No	Yes	No	Yes	No	Yes	Urgencia		#NULL!	#NULL!			#NULL!				#NULL!		#NULL!	#NULL!	#NULL!	27.17	12	0	0	0	0	0	0	0	1	0	1	0	1	27.1731	3	1285	1285
386	0	HUIE	female	No	80	71-80	1	No	No	Yes	No		Yes		No	Urgencia		#NULL!	#NULL!			#NULL!				#NULL!		#NULL!	#NULL!	#NULL!	30.11	13	0	0	0	1	0	0	1	0	#NULL!	1	#NULL!	0	30.1103	4	319.54	319.54	401
387	0	HGV	female	No	56	51-60	3	No	Yes	No	No				No	Hospitalización	0.76	#NULL!	56		> 60	486	13.2	1.12	3.63	1.1	6.63	121	12.3	31.2	-922337203	6	0	0	0	1	1	0	0	0	#NULL!	#NULL!	#NULL!	0	#NULL!	2	887	887	1586
388	0	HGV	male	No	34	31-40	2	No	No	No	No				Yes	Urgencia	1.19	250	34	1323	> 60	587	18.1	1.24	5.90	1.9	4.18	160	13.7	39	27.78	3	0	0	0	0	0	0	0	0	#NULL!	#NULL!	#NULL!	1	27.7778	1	256	250	1651
389	0	HRJC	male	Yes	76	71-80	1	Former	No	Yes	No	No	No		No	Hospitalización	0.82	#NULL!	76		> 60	612	14.6	0.90	4.69	0.5	1.54	135	10.6	25.7	10000	19	1	0	1	0	0	0	1	0	0	0	#NULL!	0	#NULL!	4	#NULL!	#NULL!
390	0	HUIE	male	No	54	51-60	2	Former	No	No	No				No	Urgencia	1.11	205.84	54		>60	941	13.6	1.16	4.67	0.8	3.5	146	13.1	34.1	27.1	4	0	0	0	0	0	0	0	0	#NULL!	#NULL!	#NULL!	0	27.102	2	242.53	205.84	907
391	0	HUIE	male	Yes	83	81-90	1	Former	No	No	No				Yes	Urgencia		#NULL!	#NULL!			#NULL!				#NULL!		#NULL!	#NULL!	#NULL!	10000	15	1	0	1	0	0	0	0	0	#NULL!	#NULL!	#NULL!	1	#NULL!	5	333.03	333.03	1322
392	0	HUIE	male	Yes	89	81-90	1	No	No	No	No	No	No		Yes	Urgencia		#NULL!	#NULL!			#NULL!				#NULL!		#NULL!	#NULL!	#NULL!	-922337203	1	1	0	1	0	0	0	0	0	0	0	#NULL!	1	#NULL!	5	5660	5660	938
393	0	HGV	female	No	71	71-80	1	No	No	No	No			No	No	Urgencia		#NULL!	#NULL!			#NULL!				#NULL!		#NULL!	#NULL!	#NULL!	10000	12	0	0	0	1	0	0	0	0	#NULL!	#NULL!	0	0	#NULL!	4	368	368	2850
394	0	HUIE	male	No	75	71-80	1	Former	Yes	No	Yes	No			Yes	Urgencia	0.77	#NULL!	75		>60	791	11.4	1.25	4.63	1.1	6.9	86	14.2	26.7	10000	7	0	0	0	0	1	0	0	1	0	#NULL!	#NULL!	1	#NULL!	4	#NULL!	#NULL!
395	0	HRJC	male	Yes	51	51-60	1	No	No	No	No				No	Urgencia		#NULL!	#NULL!			#NULL!				#NULL!		#NULL!	#NULL!	#NULL!	-922337203	3	1	0	1	0	0	0	0	0	#NULL!	#NULL!	#NULL!	0	#NULL!	2	102066	102066
396	0	HUIE	male	Yes	85	81-90	1	No	No	No	No	No	Yes		No	Urgencia	0.94	#NULL!	85		>60	834	15.5	1.26	8.02	0.2	2.5	141	14.3	24	-922337203	17	1	0	1	0	0	0	0	0	0	1	#NULL!	0	#NULL!	5	#NULL!	#NULL!	1830
397	0	HGV	male	No	56	51-60	2	No	No	Yes	No	No			Yes	Urgencia	0.81	#NULL!	56	874	> 60	745	14.7	1.13	7.00	1.1	2.02	209	12.4	32.2	29.73	2	0	0	0	0	0	0	1	0	0	#NULL!	#NULL!	1	29.7265	2	#NULL!	#NULL!	948
398	0	HUIE	male	Yes	61	61-70	1	No	No	No	No	No	No		Yes	Urgencia	1.22	#NULL!	61		>60	1876	16.0	1.34	10.42	1	12.9	298	15.2	25.1	-922337203	6	1	1	1	0	0	0	0	0	0	0	#NULL!	1	#NULL!	3	#NULL!	#NULL!
399	0	HGV	male	No	40	31-40	1	No	No	No	No	No	No		No	Urgencia		#NULL!	#NULL!			#NULL!				#NULL!		#NULL!	#NULL!	#NULL!	10000	1	0	0	0	0	0	0	0	0	0	0	#NULL!	0	#NULL!	1	279	279	1311
400	0	HRJC	male	No	66	61-70	1	Former	No	No	Yes				Yes	Hospitalización	1.08	#NULL!	66		> 60	#NULL!	13.5		4.88	0.8	25.17	293	#NULL!	#NULL!	-922337203	11	0	0	0	0	0	0	0	1	#NULL!	#NULL!	#NULL!	1	#NULL!	3	#NULL!	#NULL!
401	0	HRJC	female	No	86	81-90	1	No	No	Yes	No				Yes	Hospitalización	0.36	#NULL!	86		> 60	565	13.9	0.98	3.82	1	3.29	198	11.6	29.1	-922337203	3	0	0	0	1	0	0	1	0	#NULL!	#NULL!	#NULL!	1	#NULL!	5	776	776	153
402	0	HRJC	female	No	48	41-50	2	No	No	No	No	No	No	No	No	Urgencia	0.82	839	48		> 60	617	10.7	1.09	4.71	1.8	1.43	299	12.9	31.8	10000	19	0	1	1	1	0	0	0	0	0	0	0	0	#NULL!	1	839	839
403	0	HGV	female	Yes	93	91-100	1	No	No	No	No				Yes	Urgencia		#NULL!	#NULL!			#NULL!				#NULL!		#NULL!	#NULL!	#NULL!	-922337203	8	1	0	1	1	0	0	0	0	#NULL!	#NULL!	#NULL!	1	#NULL!	5	217	217	31
404	0	HUIE	male	No	69	61-70	2	No	No	No	Yes	No	No		No	Urgencia	0.78	#NULL!	69		>60	1246	16.4	1.29	7.23	1.1	15.5	188	14.6	30.2	34.09	8	0	0	0	0	0	0	0	1	0	0	#NULL!	0	34.0909	3	775.27	405.1	774
405	0	HUIE	male	No	49	41-50	1	Former	No	No	No				No	Urgencia	1.05	2220	49		>60	708	16.6	1.19	4.41	1.2	4.7	178	12.9	28.5	-922337203	5	0	0	0	0	0	0	0	0	#NULL!	#NULL!	#NULL!	0	#NULL!	1	2220	2220	1772
406	0	HGV	male	No	59	51-60	2	No	Yes	Yes	Yes				No	Hospitalización		391	#NULL!			#NULL!				#NULL!		#NULL!	#NULL!	#NULL!	25.47	6	0	0	0	0	1	0	1	1	#NULL!	#NULL!	#NULL!	0	25.4694	2	391	391	1334
407	0	HRJC	male	No	61	61-70	1	Former	No	No	No				No	Urgencia	0.87	854	61		> 60	723	15.6	0.95	6.30	1.5	7.33	173	11.2	33.2	28.96	5	0	0	0	0	0	0	0	0	#NULL!	#NULL!	#NULL!	0	28.959	3	854	854
408	0	HUIE	male	No	43	41-50	3	Former	No	Yes	No	No	No		No	Urgencia	1.04	#NULL!	43		>60	690	14.3	1.23	8.87	1.1	10.5	213	13.3	27.3	10000	9	0	0	0	0	0	0	1	0	0	0	#NULL!	0	#NULL!	1	#NULL!	#NULL!
409	0	HUIE	female	No	75	71-80	1	No	No	No	Yes				Yes	Urgencia	0.63	#NULL!	75		>60	726	13.2	1.09	11.11	1.4	3.8	212	12.3	30	27.76	4	0	0	0	1	0	0	0	1	#NULL!	#NULL!	#NULL!	1	27.76	4	#NULL!	#NULL!
410	0	HRJC	female	No	54	51-60	1	No	No	No	No				No	Urgencia		#NULL!	#NULL!			#NULL!				#NULL!		#NULL!	#NULL!	#NULL!	-922337203	3	0	0	0	1	0	0	0	0	#NULL!	#NULL!	#NULL!	0	#NULL!	2	356	356
411	0	HUIE	male	No	55	51-60	1	Former	No	No	No	No	No		Yes	Urgencia		#NULL!	#NULL!			#NULL!				#NULL!		#NULL!	#NULL!	#NULL!	-922337203	6	0	0	0	0	0	0	0	0	0	0	#NULL!	1	#NULL!	2	259.79	227.58	1515
412	0	HRJC	female	No	78	71-80	1	No	No	No	Yes	No	Yes		Yes	Hospitalización	1.14	879	78		49	759	9.7	1.13	3.82	0.9	18.68	234	13.4	35.9	-922337203	14	0	0	0	1	0	0	0	1	0	1	#NULL!	1	#NULL!	4	1037	879
413	0	HRJC	male	Yes	77	71-80	1	No	No	No	Yes	No	No		Yes	Hospitalización	0.60	#NULL!	77		> 60	843	13.7	1.07	5.36	0.5	24.69	323	12.6	31.8	-922337203	6	1	0	1	0	0	0	0	1	0	0	#NULL!	1	#NULL!	4	#NULL!	#NULL!
414	0	HGV	male	No	48	41-50	1	No	No	No	No	No			Yes	Urgencia	0.82	205	48	403	> 60	729	15.8	1.06	4.34	1.9	1.43	181	11.7	35.4	33.8	0	0	0	0	0	0	0	0	0	0	#NULL!	#NULL!	1	33.8021	1	205	205	403
415	0	HUIE	male	Yes	73	71-80	1	No	No	No	No				No	Urgencia	0.84	#NULL!	73		>60	737	12.5	1.18	5.59	0.8	9.8	181	12.8	29.3	-922337203	29	1	1	1	0	0	0	0	0	#NULL!	#NULL!	#NULL!	0	#NULL!	4	#NULL!	#NULL!
416	0	HRJC	male	No	74	71-80	1	No	Yes	Yes	Yes	Yes	No	Yes	Yes	Urgencia	2.31	1400	74	1576	30	526	10.4	1.19	2.09	0.5	1.35	46	14.1	29	32.01	7	0	0	0	0	1	0	1	1	1	0	1	1	32.0105	4	1400	1400	3169
417	0	HRJC	male	No	45	41-50	1	No	No	Yes	No	No	No		No	Urgencia	0.98	#NULL!	45		> 60	478	15.9	0.98	3.66	1.2	1.75	134	11.6	35.1	-922337203	17	0	1	1	0	0	0	1	0	0	0	#NULL!	0	#NULL!	1	#NULL!	#NULL!
418	0	HGV	female	No	44	41-50	2	Yes	No	No	Yes	No	No		No	Hospitalización		#NULL!	#NULL!			#NULL!				#NULL!		#NULL!	#NULL!	#NULL!	45.88	5	0	0	0	1	0	1	0	1	0	0	#NULL!	0	45.8804	1	124	124	173
419	0	HRJC	female	No	60	51-60	1	No	No	No	No				Yes	Urgencia	0.66	527	60		> 60	548	14.4	0.96	5.90	0.8	2.33	178	11.3	34.2	-922337203	3	0	0	0	1	0	0	0	0	#NULL!	#NULL!	#NULL!	1	#NULL!	2	527	527
420	0	HUIE	male	No	80	71-80	1	No	Yes	No	No				Yes	Urgencia	1.86	#NULL!	80		37	#NULL!	15.8		4.88	1.4	9.4	165	#NULL!	#NULL!	0.37	7	0	0	0	0	1	0	0	0	#NULL!	#NULL!	#NULL!	1	#NULL!	4	#NULL!	#NULL!
421	0	HRJC	male	No	48	41-50	2	No	No	No	No	No	Yes		No	Urgencia	0.76	#NULL!	48		> 60	481	12.5	1.07	7.15	1.7	8.97	166	12.6	28.8	10000	16	0	0	0	0	0	0	0	0	0	1	#NULL!	0	#NULL!	1	327	147
422	0	HRJC	female	No	69	61-70	1	No	Yes	No	Yes				Yes	Urgencia	0.98	638	69		60	553	13.8	1.03	5.86	1.3	9.08	275	12.1	31.9	10000	9	0	0	0	1	1	0	0	1	#NULL!	#NULL!	#NULL!	1	#NULL!	3	638	638
423	0	HGV	male	No	26	21-30	2	No	No	No	No				No	Hospitalización	0.89	#NULL!	26	2205	> 60	#NULL!	15.6		11.32	1.6	13.49	250	#NULL!	#NULL!	20.6	12	0	0	0	0	0	0	0	0	#NULL!	#NULL!	#NULL!	0	20.6038	1	294	284	2205
424	0	HUIE	male	No	71	71-80	1	Former	No	Yes	No	No			Yes	Urgencia		#NULL!	#NULL!			#NULL!				#NULL!		#NULL!	#NULL!	#NULL!	-922337203	4	0	0	0	0	0	0	1	0	0	#NULL!	#NULL!	1	#NULL!	4	#NULL!	#NULL!
425	0	HUIE	female	No	63	61-70	2	Former	No	No	No				No	Urgencia		#NULL!	#NULL!			#NULL!				#NULL!		#NULL!	#NULL!	#NULL!	-922337203	11	0	0	0	1	0	0	0	0	#NULL!	#NULL!	#NULL!	0	#NULL!	3	276.88	256.66	1707
426	0	HRJC	male	No	69	61-70	1	Former	No	No	Yes		Yes		Yes	Urgencia		#NULL!	#NULL!			#NULL!				#NULL!		#NULL!	#NULL!	#NULL!	-922337203	19	0	0	0	0	0	0	0	1	#NULL!	1	#NULL!	1	#NULL!	3	339	339
427	0	HGV	male	No	64	61-70	1	No	No	No	No	No	No		Yes	Urgencia	1.05	242	64	748	> 60	670	16.7	1.14	4.85	1.1	6.22	184	12.6	32.6	23.44	2	0	0	0	0	0	0	0	0	0	0	#NULL!	1	23.4375	3	242	242	952
428	0	HUIE	male	Yes	59	51-60	6	No	No	No	Yes				Yes	Urgencia		#NULL!	#NULL!			#NULL!				#NULL!		#NULL!	#NULL!	#NULL!	-922337203	4	1	1	1	0	0	0	0	1	#NULL!	#NULL!	#NULL!	1	#NULL!	2	1425.51	1425.51	3640
429	0	HUIE	female	No	58	51-60	2	No	No	No	No	No	No		No	Urgencia	0.77	806.96	58		>60	1081	12.6	1.23	10.01	1.9	3.6	295	13.9	29.1	-922337203	3	0	0	0	1	0	0	0	0	0	0	#NULL!	0	#NULL!	2	816.69	806.96	409
430	0	HUIE	female	No	72	71-80	1	No	No	No	No				Yes	Urgencia	0.72	414.74	72	274	>60	972	11.1	1.25	2.67	0.9	17.9	122	14.2	28.2	35.16	13	0	0	0	1	0	0	0	0	#NULL!	#NULL!	#NULL!	1	35.1562	4	414.74	414.74	361
431	0	HRJC	female	No	72	71-80	1	No	No	Yes	No				Yes	Hospitalización	0.70	#NULL!	72		> 60	898	13.8	0.97	10.58	1.5	24.81	454	11.5	32.1	-922337203	13	0	0	0	1	0	0	1	0	#NULL!	#NULL!	#NULL!	1	#NULL!	4	#NULL!	#NULL!
432	0	HRJC	male	Yes	77	71-80	2	Former	No	No	Yes	Yes			Yes	Urgencia	1.52	1306	77		48	947	15.4	1.08	8.36	1.5	40.78	335	12.7	29.7	28.31	1	1	0	1	0	0	0	0	1	1	#NULL!	#NULL!	1	28.306	4	1306	1306
433	0	HGV	male	No	54	51-60	1	No	No	No	No				No	Urgencia	0.89	410	54	3144	> 60	957	16.1	1.15	11.05	0.8	18.61	288	12.7	35.7	-922337203	3	0	0	0	0	0	0	0	0	#NULL!	#NULL!	#NULL!	0	#NULL!	2	419	410	3144
434	0	HRJC	male	No	73	71-80	1	No	No	No	No				No	Urgencia	0.44	#NULL!	73		> 60	754	16.2	1.03	11.20	0.7	16.94	181	12.1	30	23.84	10	0	0	0	0	0	0	0	0	#NULL!	#NULL!	#NULL!	0	23.8367	4	1358	821
435	0	HGV	female	No	59	51-60	1	No	No	Yes	Yes				Yes	Urgencia		#NULL!	#NULL!			#NULL!				#NULL!		#NULL!	#NULL!	#NULL!	32.41	3	0	0	0	1	0	0	1	1	#NULL!	#NULL!	#NULL!	1	32.4142	2	#NULL!	#NULL!	265
436	0	HRJC	female	No	56	51-60	1	No	No	No	Yes	No			Yes	Urgencia	1.13	201	56		53	555	12.0	1.03	5.87	2	1.47	225	12.1	30.6	32.04	18	0	0	0	1	0	0	0	1	0	#NULL!	#NULL!	1	32.039	2	201	201
437	0	HRJC	female	No	63	61-70	2	No	No	No	Yes				No	Urgencia	0.73	1270	63		> 60	#NULL!	13.6		5.88	1.2	13.17	248	#NULL!	32.5	24.46	18	0	1	1	1	0	0	0	1	#NULL!	#NULL!	#NULL!	0	24.4646	3	1270	1270
438	0	HUIE	male	No	48	41-50	3	No	No	No	Yes	Yes			Yes	Urgencia		#NULL!	#NULL!			#NULL!				#NULL!		#NULL!	#NULL!	#NULL!	0	6	0	0	0	0	0	0	0	1	1	#NULL!	#NULL!	1	#NULL!	1	269.08	269.08	704
439	0	HRJC	male	No	77	71-80	1	No	No	No	Yes	No	No		No	Hospitalización		#NULL!	#NULL!			#NULL!				#NULL!		#NULL!	#NULL!	#NULL!	0	15	0	0	0	0	0	0	0	1	0	0	#NULL!	0	#NULL!	4	337	337
440	0	HRJC	female	No	72	71-80	1	No	No	No	No				Yes	Hospitalización	1.17	#NULL!	72		48	645	11.2	1.00	4.63	0.9	13.55	161	11.8	30.3	24.34	16	0	0	0	1	0	0	0	0	#NULL!	#NULL!	#NULL!	1	24.3418	4	927	927
441	0	HUIE	male	No	52	51-60	1	No	No	No	No				No	Urgencia	1.10	#NULL!	52		>60	#NULL!	16.8	1.31	19.26	0.7	56.0	329	14.9	31.3	10000	27	0	0	0	0	0	0	0	0	#NULL!	#NULL!	#NULL!	0	#NULL!	2	#NULL!	#NULL!
442	0	HRJC	male	No	66	61-70	1	No	No	No	Yes				Yes	Urgencia	0.78	1076	66		> 60	632	13.9	1.04	9.43	1.4	9.67	236	12.3	31.9	10000	5	0	0	0	0	0	0	0	1	#NULL!	#NULL!	#NULL!	1	#NULL!	3	1076	1076	507
443	0	HUIE	female	No	47	41-50	1	No	No	No	No	No	No		No	Urgencia	0.78	#NULL!	47		>60	981	11.0	1.22	7.00	0.8	15.3	301	13.2	27.4	368.62	6	0	0	0	1	0	0	0	0	0	0	#NULL!	0	#NULL!	1	317.4	297.8	96
444	0	HRJC	male	No	71	71-80	1	No	No	No	No				No	Urgencia	0.88	346	71	201	> 60	597	12.8	0.96	7.54	1.1	9.60	178	11.3	30.6	21.39	4	0	0	0	0	0	0	0	0	#NULL!	#NULL!	#NULL!	0	21.3859	4	346	346	322
445	0	HRJC	female	No	70	61-70	6	No	No	No	No	No	No		Yes	Urgencia	0.82	#NULL!	70		> 60	668	11.4	0.93	4.98	2.1	7.10	286	11	32.8	27.47	16	0	0	0	1	0	0	0	0	0	0	#NULL!	1	27.4714	3	1070	1070
446	0	HGV	male	No	61	61-70	1	No	No	No	No	Yes	No		No	Hospitalización	0.89	#NULL!	61	477	> 60	623	11.2	1.36	6.77	1	6.00	285	15	27.7	24.06	1	0	0	0	0	0	0	0	0	1	0	#NULL!	0	24.0569	3	684	684	477
447	0	HUIE	female	No	65	61-70	1	No	No	No	No	No	No		No	Urgencia		#NULL!	#NULL!			#NULL!				#NULL!		#NULL!	#NULL!	#NULL!	0	9	0	0	0	1	0	0	0	0	0	0	#NULL!	0	#NULL!	3	#NULL!	#NULL!
448	0	HUIE	male	No	77	71-80	1	Former	No	Yes	No				No	Urgencia	0.81	#NULL!	77		>60	#NULL!	14.9	1.14	4.41	1.6		161	12.3	#NULL!	10000	27	0	0	0	0	0	0	1	0	#NULL!	#NULL!	#NULL!	0	#NULL!	4	#NULL!	#NULL!	1581
449	0	HUIE	female	No	81	81-90	1	No	No	No	Yes	No	No		Yes	Urgencia		#NULL!	#NULL!			#NULL!				#NULL!		#NULL!	#NULL!	#NULL!	-922337203	7	0	0	0	1	0	0	0	1	0	0	#NULL!	1	#NULL!	5	1111.78	1069.06	361
450	0	HGV	male	No	57	51-60	1	No	No	No	No	No	No		No	Urgencia		#NULL!	#NULL!			#NULL!				#NULL!		#NULL!	#NULL!	#NULL!	23.39	4	0	0	0	0	0	0	0	0	0	0	#NULL!	0	23.3887	2	392	378	435
451	0	HUIE	male	No	80	71-80	2	Former	Yes	No	Yes	Yes	Yes		Yes	.Prifemalearia		#NULL!	#NULL!			#NULL!				#NULL!		#NULL!	#NULL!	#NULL!	29.76	1	0	0	0	0	1	0	0	1	1	1	#NULL!	1	29.7578	4	#NULL!	#NULL!
452	0	HRJC	female	No	33	31-40	3	No	No	No	No	No			No	Hospitalización	0.78	#NULL!	33		> 60	573	13.0	1.19	7.76	1.9	3.05	218	14.1	40.1	0	0	0	0	0	1	0	0	0	0	0	#NULL!	#NULL!	0	#NULL!	1	294	294
453	0	HGV	male	No	83	81-90	3	No	Yes	No	No	No	Yes	No	Yes	Urgencia	1.24	520	83	1223	59	421	16.2	1.15	6.42	1.1	0.62	135	13.5	30.2	27.68	0	0	0	0	0	1	0	0	0	0	1	0	1	27.6817	5	520	520	1223
454	0	HUIE	male	No	63	61-70	1	No	No	No	No	No	No		No	Hospitalización	1.01	1790	63	554	>60	1111	15.4	1.22	8.41	1.4	10.5	506	13.8	26.2	0	7	0	0	0	0	0	0	0	0	0	0	#NULL!	0	#NULL!	3	1790	1790	554
455	0	HRJC	male	Yes	64	61-70	1	Former	Yes	Yes	Yes	No	Yes	Yes	Yes	Urgencia	1.18	#NULL!	64		> 60	625	9.3	1.17	4.47	1	5.64	311	13.8	32.4	25.5	6	1	0	1	0	1	0	1	1	0	1	1	1	25.5036	3	#NULL!	#NULL!
456	0	HGV	male	Yes	79	71-80	2	Former	No	No	No	No	No		Yes	Urgencia		#NULL!	#NULL!			#NULL!				#NULL!		#NULL!	#NULL!	#NULL!	24.49	11	1	0	1	0	0	0	0	0	0	0	#NULL!	1	24.4898	4	305	305	2547
457	0	HRJC	female	No	47	41-50	1	No	No	No	No				No	Hospitalización	0.58	#NULL!	47		> 60	531	13.8	0.95	2.66	0.8	4.20	135	11.2	36.7	-922337203	13	0	0	0	1	0	0	0	0	#NULL!	#NULL!	#NULL!	0	#NULL!	1	364	364
458	0	HRJC	male	Yes	78	71-80	1	No	No	No	No	No	Yes		Yes	Urgencia		#NULL!	#NULL!			#NULL!				#NULL!		#NULL!	#NULL!	#NULL!	790000	7	1	0	1	0	0	0	0	0	0	1	#NULL!	1	#NULL!	4	1357	1357
459	0	HRJC	male	No	63	61-70	1	No	No	No	No				No	Hospitalización		#NULL!	#NULL!			#NULL!				#NULL!		#NULL!	#NULL!	#NULL!	10000	13	0	0	0	0	0	0	0	0	#NULL!	#NULL!	#NULL!	0	#NULL!	3	582	582	2124
460	0	HRJC	female	No	78	71-80	2	No	No	Yes	Yes	No	No		Yes	Urgencia	0.61	968	78		> 60	449	16.1	1.02	5.59	1.2	4.61	165	12	28.4	45.79	24	0	0	0	1	0	0	1	1	0	0	#NULL!	1	45.7856	4	968	968
461	0	HRJC	male	No	49	41-50	1	No	No	No	No	No			No	Hospitalización	0.87	383	49		> 60	758	13.8	1.26	8.77	1.8		271	14.9	34.8	0	6	0	0	0	0	0	0	0	0	0	#NULL!	#NULL!	0	#NULL!	1	506	383
462	0	HRJC	female	No	47	41-50	1	No	No	Yes	No	No	No		Yes	Hospitalización		#NULL!	#NULL!			#NULL!				#NULL!		#NULL!	#NULL!	#NULL!	0	13	0	1	1	1	0	0	1	0	0	0	#NULL!	1	#NULL!	1	248	248
463	0	HGV	male	No	50	41-50	1	No	No	No	No				No	Urgencia		#NULL!	#NULL!			#NULL!				#NULL!		#NULL!	#NULL!	#NULL!	32.11	2	0	0	0	0	0	0	0	0	#NULL!	#NULL!	#NULL!	0	32.112	1	#NULL!	#NULL!
464	0	HRJC	male	No	41	41-50	#NULL!	No	No	No	No				No	Consulta		439	#NULL!			496		0.96		#NULL!		#NULL!	10.9	28.6	23.67	2	0	0	0	0	0	0	0	0	#NULL!	#NULL!	#NULL!	0	23.6652	1	444	439	254
465	0	HGV	male	No	58	51-60	1	No	No	Yes	No	No	No		Yes	Urgencia	1.39	206	58	861	56	484	16.0	1.28	4.05	0.8	2.79	100	14.1	32.1	24.22	6	0	0	0	0	0	0	1	0	0	0	#NULL!	1	24.2215	2	285	206	861
466	0	HRJC	female	Yes	58	51-60	1	No	No	No	No				No	Urgencia	0.86	759	58		> 60	577	12.8	1.08	4.68	0.8	8.05	119	12.8	27.2	10000	10	1	1	1	1	0	0	0	0	#NULL!	#NULL!	#NULL!	0	#NULL!	2	759	759
467	0	HGV	male	Yes	72	71-80	3	Yes	Yes	No	No	Yes	No	Yes	Yes	Urgencia		#NULL!	#NULL!			#NULL!				#NULL!		#NULL!	#NULL!	#NULL!	17.3	4	1	0	1	0	1	1	0	0	1	0	1	1	17.301	4	#NULL!	#NULL!
468	0	HRJC	female	No	98	91-100	2	No	Yes	Yes	No	No			Yes	Urgencia	1.28	#NULL!	98		41	705	9.6	0.92	8.86	2.1	11.88	349	10.8	30.5	-922337203	7	0	0	0	1	1	0	1	0	0	#NULL!	#NULL!	1	#NULL!	5	#NULL!	#NULL!
469	0	HRJC	male	No	34	31-40	4	No	No	Yes	No	No	No		No	Urgencia	0.72	677	34		> 60	702	15.3	1.19	5.80	0.8	9.72	171	14.1	32.6	23.44	8	0	0	0	0	0	0	1	0	0	0	#NULL!	0	23.4375	1	1090	677
470	0	HRJC	male	Yes	100	91-100	1	No	No	No	No		Yes		No	Urgencia	1.58	856	100		43	540	11.8	1.11	5.83	0.9	8.21	152	13.1	26.5	10000	3	1	0	1	0	0	0	0	0	#NULL!	1	#NULL!	0	#NULL!	5	856	856
471	0	HRJC	female	No	56	51-60	3	No	No	No	No	No			Yes	Urgencia	0.54	491	56		> 60	759	14.5	1.00	7.85	2.8	7.93	275	11.8	33.7	10000	3	0	0	0	1	0	0	0	0	0	#NULL!	#NULL!	1	#NULL!	2	655	491
472	0	HGV	male	No	50	41-50	2	No	No	No	No	No	No		No	Urgencia		#NULL!	#NULL!			#NULL!				#NULL!		#NULL!	#NULL!	#NULL!	39.64	34	0	1	1	0	0	0	0	0	0	0	#NULL!	0	39.6354	1	#NULL!	#NULL!	2058
473	0	HRJC	male	Yes	91	91-100	2	No	Yes	No	No	No	Yes		Yes	Hospitalización	1.02	#NULL!	91		> 60	741	10.2	1.25	8.32	0.4	14.78	133	14.8	34.2	-922337203	7	1	0	1	0	1	0	0	0	0	1	#NULL!	1	#NULL!	5	1956	1956
474	0	HGV	female	No	52	51-60	1	No	No	No	No				No	Urgencia	0.55	#NULL!	52		> 60	677	13.5	1.07	4.75	1.2	5.30	256	11.8	34.1	-922337203	3	0	0	0	1	0	0	0	0	#NULL!	#NULL!	#NULL!	0	#NULL!	2	123	123	573
475	0	HUIE	male	No	39	31-40	1	No	No	No	No	No	Yes		No	Urgencia		#NULL!	#NULL!			#NULL!				#NULL!		#NULL!	#NULL!	#NULL!	-922337203	6	0	0	0	0	0	0	0	0	0	1	#NULL!	0	#NULL!	1	923.95	923.95	1220
476	0	HRJC	male	No	74	71-80	1	No	Yes	No	Yes				Yes	Urgencia	0.67	#NULL!	74		> 60	533	14.4	1.06	5.38	1.6	5.15	183	12.5	29.1	-922337203	6	0	0	0	0	1	0	0	1	#NULL!	#NULL!	#NULL!	1	#NULL!	4	281	234	1379
477	0	HGV	female	No	85	81-90	1	No	Yes	No	No	No	No		Yes	Urgencia		#NULL!	#NULL!			#NULL!				#NULL!		#NULL!	#NULL!	#NULL!	-922337203	9	0	0	0	1	1	0	0	0	0	0	#NULL!	1	#NULL!	5	#NULL!	#NULL!
478	0	HGV	male	No	59	51-60	2	No	No	No	No				No	Consulta		#NULL!	#NULL!			#NULL!				#NULL!		#NULL!	#NULL!	#NULL!	22.22	12	0	0	0	0	0	0	0	0	#NULL!	#NULL!	#NULL!	0	22.2222	2	642	642	923
479	0	HRJC	female	No	75	71-80	1	No	No	No	No	No	No		Yes	Urgencia	1.57	374	75		34	#NULL!	12.2	1.08	11.58	1.6	10.90	189	12.7	31.7	-922337203	21	0	0	0	1	0	0	0	0	0	0	#NULL!	1	#NULL!	4	374	374
480	0	HUIE	male	No	81	81-90	2	Former	Yes	No	No	No	No		Yes	Urgencia	0.77	215.87	81		>60	#NULL!	14.6	1.19	7.79	1	3.9	289	13.4	28.3	28.39	7	0	0	0	0	1	0	0	0	0	0	#NULL!	1	28.3937	5	227.07	215.87	236
481	0	HUIE	female	No	86	81-90	3	No	Yes	Yes	No	No	No		Yes	Hospitalización		#NULL!	#NULL!			#NULL!	9.5		8.18	1		243	#NULL!	#NULL!	36.73	15	0	0	0	1	1	0	1	0	0	0	#NULL!	1	36.7309	5	#NULL!	#NULL!	45
482	0	HRJC	female	Yes	64	61-70	2	No	No	No	No	No	No		No	Urgencia	1.59	#NULL!	64		35	860	7.3	1.59	21.06	1.2	24.80	231	18.8	33.1	24.44	10	1	1	1	1	0	0	0	0	0	0	#NULL!	0	24.4352	3	1042	1042
483	0	HUIE	male	No	45	41-50	2	No	No	No	No				No	Urgencia		#NULL!	#NULL!			#NULL!				#NULL!		#NULL!	#NULL!	#NULL!	10000	6	0	0	0	0	0	0	0	0	#NULL!	#NULL!	#NULL!	0	#NULL!	1	538.32	258.26	3703
484	0	HUIE	male	No	55	51-60	4	No	No	No	No				No	Hospitalización	0.91	340.27	55	845	>60	796	13.2	1.31	7.28	1.9	4.5	212	14.2	26.7	-922337203	6	0	0	0	0	0	0	0	0	#NULL!	#NULL!	#NULL!	0	#NULL!	2	381.45	340.27	845
485	0	HRJC	male	No	78	71-80	2	Former	Yes	Yes	Yes	No	No		Yes	Urgencia	0.85	#NULL!	78		> 60	677	12.1	1.18	3.17	0.8	9.95	133	13.9	30.8	29.74	4	0	0	0	0	1	0	1	1	0	0	#NULL!	1	29.737	4	569	569	165
486	0	HGV	male	No	48	41-50	2	No	No	No	No				No	Urgencia		#NULL!	#NULL!			#NULL!				#NULL!		#NULL!	#NULL!	#NULL!	-922337203	3	0	0	0	0	0	0	0	0	#NULL!	#NULL!	#NULL!	0	#NULL!	1	#NULL!	#NULL!	2371
487	0	HGV	female	No	55	51-60	1	No	No	No	No				No	Urgencia		#NULL!	#NULL!			#NULL!				#NULL!		#NULL!	#NULL!	#NULL!	22.49	19	0	1	1	1	0	0	0	0	#NULL!	#NULL!	#NULL!	0	22.4913	2	1036	1036	329
488	0	HGV	male	No	65	61-70	1	No	No	Yes	Yes				Yes	Urgencia	1.06	234	65	603	> 60	565	17.5	0.96	7.39	2	4.75	181	11.3	29.1	10000	1	0	0	0	0	0	0	1	1	#NULL!	#NULL!	#NULL!	1	#NULL!	3	259	234	642
489	0	HUIE	male	Yes	86	81-90	1	Former	No	No	No	No	No	Yes	No	Urgencia	0.86	#NULL!	86		>60	#NULL!	13.5		7.06	1.3	26.7	154	#NULL!	#NULL!	27.89	1	1	0	1	0	0	0	0	0	0	0	1	0	27.8852	5	#NULL!	#NULL!
490	0	HGV	male	No	50	41-50	1	No	No	No	No				No	Hospitalización	0.70	611	50	400	> 60	896	13.9	1.24	7.00	0.6	11.71	227	13.7	28.9	-922337203	16	0	0	0	0	0	0	0	0	#NULL!	#NULL!	#NULL!	0	#NULL!	1	624	611	503
491	0	HRJC	male	No	46	41-50	1	No	No	No	No	No	No	No	No	Urgencia	0.82	247	46		> 60	510	14.7	0.94	4.54	1.4	1.83	150	11.1	28.7	24.69	3	0	0	0	0	0	0	0	0	0	0	0	0	24.6914	1	247	247
492	0	HGV	male	No	96	91-100	1	No	Yes	No	No	No	No	Yes	No	Hospitalización		#NULL!	#NULL!			#NULL!				#NULL!		#NULL!	#NULL!	#NULL!	-922337203	7	0	0	0	0	1	0	0	0	0	0	1	0	#NULL!	5	516	516	1257
493	0	HGV	male	No	90	81-90	1	Former	No	No	No				No	Urgencia		#NULL!	#NULL!			#NULL!				#NULL!		#NULL!	#NULL!	#NULL!	-922337203	4	0	0	0	0	0	0	0	0	#NULL!	#NULL!	#NULL!	0	#NULL!	5	679	679	657
494	0	HGV	male	Yes	95	91-100	1	No	No	No	No	Yes	No		Yes	Urgencia	1.88	537	95	254	36	660	10.8	1.22	10.15	0.7	8.97	204	13.4	28.1	23.44	2	1	0	1	0	0	0	0	0	1	0	#NULL!	1	23.4375	5	641	537	915
495	0	HRJC	female	No	65	61-70	5	No	No	Yes	No				No	Urgencia	0.95	163	65		> 60	893	9.7	1.03	3.52	0.9	6.37	126	12.2	51.4	0	1	0	0	0	1	0	0	1	0	#NULL!	#NULL!	#NULL!	0	#NULL!	3	163	163
496	0	HGV	male	No	60	51-60	1	No	No	No	No				Yes	Urgencia	1.40	910	60	1069	54	914	17.4	1.26	10.82	0.9	17.06	241	13.9	30.6	36.73	2	0	0	0	0	0	0	0	0	#NULL!	#NULL!	#NULL!	1	36.7309	2	910	910	1069
497	0	HRJC	male	No	45	41-50	1	No	No	No	No	No			No	Hospitalización	0.71	413	45		> 60	856	14.5	1.14	6.64	1.6	15.11	259	13.5	30.8	-922337203	3	0	0	0	0	0	0	0	0	0	#NULL!	#NULL!	0	#NULL!	1	429	413
498	0	HRJC	female	No	49	41-50	3	No	No	No	No	No	Yes	No	No	Urgencia	0.82	398	49		> 60	624	14.1	1.03	5.68	0.8	1.29	174	12.2	30.7	27.06	6	0	0	0	1	0	0	0	0	0	1	0	0	27.0552	1	398	398	157
499	0	HRJC	female	No	54	51-60	3	No	No	No	No				No	Urgencia	0.69	338	54	362	> 60	634	13.3	0.94	7.62	1.2	8.58	229	11.1	29.6	-922337203	1	0	0	0	1	0	0	0	0	#NULL!	#NULL!	#NULL!	0	#NULL!	2	638	338	674
500	0	HRJC	male	No	61	61-70	1	Former	No	No	Yes	No	No	No	No	Urgencia	0.82	443	61		> 60	769	16.7	1.08	3.88	0.9	5.68	235	12.7	32.4	-922337203	4	0	0	0	0	0	0	0	1	0	0	0	0	#NULL!	3	443	443
501	0	HRJC	male	No	59	51-60	1	No	No	No	No	No	No		No	Consulta	1.13	#NULL!	59	295	> 60	#NULL!	15.0		5.24	1.2	5.11	123	#NULL!	#NULL!	10000	9	0	0	0	0	0	0	0	0	0	0	#NULL!	0	#NULL!	2	2654	2654	295
502	0	HRJC	male	No	59	51-60	1	No	No	No	No				No	Hospitalización	0.82	#NULL!	59	284	> 60	711	13.5	1.09	8.24	1.7	1.21	355	12.9	28.1	10000	6	0	0	0	0	0	0	0	0	#NULL!	#NULL!	#NULL!	0	#NULL!	2	#NULL!	#NULL!	284
503	0	HRJC	male	No	53	51-60	1	No	No	No	No	No			No	Urgencia	1.07	372	53		> 60	534	16.2	1.04	4.90	1.7	<0.3	157	12.3	37.1	24.22	4	0	0	0	0	0	0	0	0	0	#NULL!	#NULL!	0	24.2215	2	372	372
504	0	HRJC	female	No	62	61-70	3	No	No	No	No		Yes		Yes	Urgencia	1.00	571	62	779	60	737	10.5	1.06	6.35	0.8	11.57	256	12.5	32.4	23.44	9	0	0	0	1	0	0	0	0	#NULL!	1	#NULL!	1	23.4375	3	627	571	799
505	0	HGV	male	Yes	72	71-80	2	Yes	No	No	No				No	Prifemalearia	0.94	#NULL!	72	136	> 60	#NULL!	15.1	1.09	9.90	2.8		263	12	#NULL!	-922337203	6	1	0	1	0	0	1	0	0	#NULL!	#NULL!	#NULL!	0	#NULL!	4	#NULL!	#NULL!	2211
506	0	HUIE	male	Yes	88	81-90	1	No	Yes	No	Yes				Yes	Urgencia	1.43	#NULL!	88		51	770	13.2	5.75	23.90	0.7	15.6	125	15.2	37.2	-922337203	19	1	0	1	0	1	0	0	1	#NULL!	#NULL!	#NULL!	1	#NULL!	5	#NULL!	#NULL!
507	0	HUIE	male	No	38	31-40	1	Former	No	No	No				No	Urgencia	0.85	#NULL!	38		>60	684	14.5	1.20	8.99	1.1	13.6	280	13	30.1	-922337203	1	0	0	0	0	0	0	0	0	#NULL!	#NULL!	#NULL!	0	#NULL!	1	#NULL!	#NULL!
508	0	HUIE	female	No	55	51-60	1	No	No	No	No				Yes	Urgencia	0.90	226.9	55	418	>60	502	13.6	1.15	5.93	1.7	0.9	170	12.4	26	-922337203	7	0	0	0	1	0	0	0	0	#NULL!	#NULL!	#NULL!	1	#NULL!	2	239.99	226.9	418
509	0	HRJC	male	No	56	51-60	2	No	No	No	No	No			No	Urgencia	0.67	2477	56		> 60	625	11.7	1.16	6.90	0.5	4.69	324	13.7	31.8	10000	10	0	0	0	0	0	0	0	0	0	#NULL!	#NULL!	0	#NULL!	2	2477	2477
510	0	HRJC	female	No	35	31-40	1	No	No	Yes	No	No	Yes		No	Urgencia	0.64	333	35		> 60	#NULL!	14.0		6.50	1.6	6.77	284	#NULL!	37.3	45.87	4	0	0	0	1	0	0	1	0	0	1	#NULL!	0	45.8702	1	333	333
511	0	HRJC	male	No	79	71-80	1	Former	No	No	Yes				Yes	Urgencia	1.67	#NULL!	79		42	580	17.2	0.98	10.17	0.7	6.66	263	11.6	29.3	24.98	23	0	0	0	0	0	0	0	1	#NULL!	#NULL!	#NULL!	1	24.977	4	#NULL!	#NULL!
512	0	HRJC	male	No	37	31-40	1	No	No	No	No				No	Hospitalización	0.74	1016	37		> 60	879	12.3	1.15	5.66	1.1	9.18	200	13.6	29.9	36.03	8	0	0	0	0	0	0	0	0	#NULL!	#NULL!	#NULL!	0	36.0319	1	1016	1016
513	0	HGV	male	No	52	51-60	1	No	No	No	No				No	Urgencia	1.07	#NULL!	52	1028	> 60	818	16.5	1.14	8.59	1.9	5.76	179	12.6	35.7	24.22	2	0	0	0	0	0	0	0	0	#NULL!	#NULL!	#NULL!	0	24.2215	2	430	430	1549
514	0	HUIE	male	Yes	55	51-60	1	No	Yes	No	No				Yes	Urgencia	0.79	#NULL!	55		>60	#NULL!	16.6	1.16	6.75	1.1	8.5	96	13.1	32.7	40.86	9	1	1	1	0	1	0	0	0	#NULL!	#NULL!	#NULL!	1	40.8567	2	462.45	462.45
515	0	HRJC	female	No	65	61-70	1	No	No	No	No	Yes	Yes		Yes	Hospitalización	0.77	#NULL!	65		> 60	#NULL!	13.9		4.42	0.5	2.48	147	#NULL!	#NULL!	27.41	6	0	0	0	1	0	0	0	0	1	1	#NULL!	1	27.4077	3	112	112
516	0	HRJC	male	No	65	61-70	1	Former	No	No	No	No	No		No	Hospitalización	1.00	#NULL!	65		> 60	614	13.1	1.02	4.67	1.5	3.15	193	12	30.6	31.14	2	0	0	0	0	0	0	0	0	0	0	#NULL!	0	31.1419	3	367	367
517	0	HUIE	male	No	47	41-50	1	No	No	No	No				No	Urgencia		#NULL!	#NULL!			#NULL!				#NULL!		#NULL!	#NULL!	#NULL!	26.83	6	0	0	0	0	0	0	0	0	#NULL!	#NULL!	#NULL!	0	26.8274	1	211.77	211.77	1916
518	0	HUIE	female	No	44	41-50	1	Former	No	No	No				No	Urgencia	0.66	#NULL!	44		>60	721	11.9	1.23	5.52	0.8	11.5	189	13.3	24.5	22.04	8	0	0	0	1	0	0	0	0	#NULL!	#NULL!	#NULL!	0	22.0386	1	490.29	490.29	249
519	0	HRJC	female	No	65	61-70	1	No	No	No	No				No	Hospitalización	0.75	#NULL!	65		> 60	722	13.8	0.97	8.08	1.1	9.41	226	11.5	30.3	-922337203	6	0	0	0	1	0	0	0	0	#NULL!	#NULL!	#NULL!	0	#NULL!	3	770	770
520	0	HGV	male	No	68	61-70	2	No	No	No	No				No	Urgencia	0.98	#NULL!	68		> 60	901	14.8	1.14	4.87	0.9		178	12.6	31.1	30.12	5	0	0	0	0	0	0	0	0	#NULL!	#NULL!	#NULL!	0	30.1162	3	290	290	3599
521	0	HRJC	female	No	46	41-50	1	No	No	No	No	No	No		No	Prifemalearia		#NULL!	#NULL!			#NULL!				#NULL!		#NULL!	#NULL!	#NULL!	42.05	5	0	0	0	1	0	0	0	0	0	0	#NULL!	0	42.0508	1	494	494
522	0	HRJC	female	No	47	41-50	1	No	No	No	No	No			No	Urgencia		#NULL!	#NULL!			#NULL!				#NULL!		#NULL!	#NULL!	#NULL!	27.34	6	0	1	1	1	0	0	0	0	0	#NULL!	#NULL!	0	27.3437	1	1153	1153
523	0	HRJC	male	No	77	71-80	1	Former	Yes	Yes	Yes	No	Yes		Yes	Urgencia	1.26	#NULL!	77		59	672	16.3	1.09	13.53	1	36.74	214	12.9	43.2	0.33	18	0	0	0	0	1	0	1	1	0	1	#NULL!	1	22.8571	4	749	749
524	0	HUIE	female	No	81	81-90	4	No	Yes	No	No	No	No		Yes	Urgencia	1.04	479.84	81		54	464	13.6	1.02	6.74	0.7	3.1	244	11.4	25.8	24.22	10	0	0	0	1	1	0	0	0	0	0	#NULL!	1	24.2187	5	479.84	479.84
525	0	HRJC	male	No	55	51-60	1	Former	No	Yes	No				Yes	Hospitalización	1.11	#NULL!	55		> 60	787	15.0	1.05	4.40	1	8.32	139	12.4	32.8	10000	1	0	0	0	0	0	0	1	0	#NULL!	#NULL!	#NULL!	1	#NULL!	2	#NULL!	#NULL!
526	0	HRJC	female	No	36	31-40	2	No	No	No	No	No	No		No	Urgencia	0.72	717	36		> 60	649	13.7	1.05	4.47	1.2	4.43	218	12.4	34.7	10000	8	0	0	0	1	0	0	0	0	0	0	#NULL!	0	#NULL!	1	32192	717	505
527	0	HRJC	male	No	76	71-80	1	Former	No	Yes	Yes	No	No		Yes	Hospitalización	1.12	#NULL!	76		> 60	848	11.7	1.13	6.03	0.9	8.31	268	13.4	32.1	298122.45	18	0	0	0	0	0	0	1	1	0	0	#NULL!	1	#NULL!	4	701	701	728
528	0	HGV	male	No	53	51-60	1	No	No	No	No				No	Urgencia		#NULL!	#NULL!			#NULL!				#NULL!		#NULL!	#NULL!	#NULL!	-922337203	8	0	0	0	0	0	0	0	0	#NULL!	#NULL!	#NULL!	0	#NULL!	2	633	421	2412
529	0	HUIE	female	No	64	61-70	2	Former	No	No	No				No	Urgencia	0.60	#NULL!	64		>60	866	14.8	1.11	8.01	1.8	4.3	180	12.5	26.5	-922337203	6	0	0	0	1	0	0	0	0	#NULL!	#NULL!	#NULL!	0	#NULL!	3	#NULL!	#NULL!
530	0	HUIE	male	No	41	41-50	1	No	No	No	No				No	Hospitalización	1.05	255.82	41		>60	#NULL!	12.6	1.35	3.91	1.3	18.0	197	15.3	29.8	-922337203	9	0	0	0	0	0	0	0	0	#NULL!	#NULL!	#NULL!	0	#NULL!	1	294.56	255.82	722
531	0	HGV	female	No	51	51-60	1	No	No	No	Yes				No	Hospitalización		#NULL!	#NULL!			#NULL!				#NULL!		#NULL!	#NULL!	#NULL!	34.56	7	0	0	0	1	0	0	0	1	#NULL!	#NULL!	#NULL!	0	34.5599	2	226	226	324
532	0	HRJC	female	No	65	61-70	1	No	Yes	No	Yes	No	No		Yes	Hospitalización	0.65	#NULL!	65		> 60	630	12.8	0.98	6.32	1.6	16.29	154	11.6	32.2	10000	14	0	0	0	1	1	0	0	1	0	0	#NULL!	1	#NULL!	3	356	356
533	0	HRJC	female	No	43	41-50	2	No	No	No	No	No			No	Urgencia	0.82	#NULL!	43	43	> 60	549	12.3	0.88	6.37	2.3	0.42	449	10.4	30.8	10000	0	0	0	0	1	0	0	0	0	0	#NULL!	#NULL!	0	#NULL!	1	#NULL!	#NULL!	43
534	0	HUIE	male	No	41	41-50	2	No	No	No	No				No	Urgencia	1.12	#NULL!	41		>60	720	16.5	1.16	8.11	1.3	8.4	198	12.6	26.7	-922337203	5	0	0	0	0	0	0	0	0	#NULL!	#NULL!	#NULL!	0	#NULL!	1	245.09	245.09
535	0	HRJC	male	No	69	61-70	5	No	No	No	No	No		No	No	Urgencia	1.09	908	69	135	> 60	426	15.3	0.98	5.39	1.4	<0.3	224	11.6	31.6	25.64	3	0	0	0	0	0	0	0	0	0	#NULL!	0	0	25.6402	3	908	908	135
536	0	HRJC	female	No	79	71-80	1	Former	No	No	No	Yes			Yes	Urgencia	1.27	591	79	345	43	651	13.0	0.95	2.43	0.7	5.36	138	11.2	33.3	3673.09	13	0	0	0	1	0	0	0	0	1	#NULL!	#NULL!	1	#NULL!	4	591	591	799
537	0	HUIE	male	No	42	41-50	3	No	No	No	No	No	No		No	Urgencia	1.15	#NULL!	42		>60	#NULL!	15.5	1.31	8.92	3	5.5	228	14.9	41.6	-922337203	6	0	0	0	0	0	0	0	0	0	0	#NULL!	0	#NULL!	1	403.29	288.03	1183
538	0	HRJC	male	No	63	61-70	1	No	Yes	Yes	Yes	No	Yes		Yes	Urgencia		#NULL!	#NULL!			#NULL!				#NULL!		#NULL!	#NULL!	#NULL!	38.06	23	0	0	0	0	1	0	1	1	0	1	#NULL!	1	38.0623	3	1421	535
539	0	HRJC	female	No	71	71-80	1	No	No	No	No				Yes	Urgencia	0.75	#NULL!	71		> 60	657	12.0	0.95	6.07	1.3	8.95	182	11.2	28.9	10000	8	0	0	0	1	0	0	0	0	#NULL!	#NULL!	#NULL!	1	#NULL!	4	657	401
540	0	HRJC	female	No	36	31-40	2	No	No	No	No				No	Urgencia	0.86	1739	36	49	> 60	673	11.4	0.93	5.59	1	6.02	257	11	32.8	22.27	2	0	0	0	1	0	0	0	0	#NULL!	#NULL!	#NULL!	0	22.2656	1	1739	1739	96
541	0	HUIE	female	No	39	31-40	1	No	No	No	No	No	No		No	Urgencia	0.51	#NULL!	39		>60	761	12.0	1.34	6.63	1.2	9.8	217	14.5	28.4	34.42	3	0	0	0	1	0	0	0	0	0	0	#NULL!	0	34.4225	1	416.21	416.21	452
542	0	HUIE	female	No	52	51-60	2	Former	No	No	No				No	Urgencia	0.75	200.81	52		>60	509	12.1	1.10	4.89	1.3	1.4	163	11.9	27.6	24.34	4	0	0	0	1	0	0	0	0	#NULL!	#NULL!	#NULL!	0	24.3418	2	217.56	200.81
543	0	HGV	male	No	96	91-100	1	No	No	No	No				No	Urgencia		1460	#NULL!			514		1.53		#NULL!		#NULL!	16.9	35.5	-922337203	3	0	0	0	0	0	0	0	0	#NULL!	#NULL!	#NULL!	0	#NULL!	5	1460	1460	1818
544	0	HRJC	male	No	47	41-50	1	No	No	No	No				No	Urgencia	0.86	1639	47	2444	> 60	917	16.5	1.16	8.59	0.5	34.14	213	13.7	32.5	10000	9	0	0	0	0	0	0	0	0	#NULL!	#NULL!	#NULL!	0	#NULL!	1	1639	1639	2444
545	0	HUIE	male	No	66	61-70	1	Former	No	Yes	No	No	No		Yes	Urgencia	1.02	#NULL!	66		>60	663	14.2	1.07	6.60	1.5	11.1	192	11.6	27.3	30.82	1	0	0	0	0	0	0	1	0	0	0	#NULL!	1	30.8248	3	#NULL!	#NULL!
546	0	HRJC	male	No	66	61-70	3	Former	No	Yes	No	No	No		Yes	Urgencia	0.99	434	66	532	> 60	777	14.5	1.27	3.95	0.3	4.11	233	15	32.1	24.68	2	0	0	0	0	0	0	1	0	0	0	#NULL!	1	24.677	3	434	434	745
547	0	HRJC	male	No	50	41-50	1	No	No	No	Yes				Yes	Urgencia	0.95	786	50		> 60	646	15.7	1.03	6.16	0.8	3.81	168	12.1	37.7	38.06	9	0	0	0	0	0	0	0	1	#NULL!	#NULL!	#NULL!	1	38.0623	1	786	786	317
548	0	HUIE	male	No	49	41-50	3	No	No	No	No				No	Urgencia	0.68	724.11	49	5124	>60	752	15.6	1.23	8.47	0.7	6.4	157	13.3	29.3	-922337203	7	0	0	0	0	0	0	0	0	#NULL!	#NULL!	#NULL!	0	#NULL!	1	856.81	724.11	5317
549	0	HGV	male	No	89	81-90	1	No	No	No	No				Yes	Urgencia		#NULL!	#NULL!			#NULL!				#NULL!		#NULL!	#NULL!	#NULL!	-922337203	8	0	0	0	0	0	0	0	0	#NULL!	#NULL!	#NULL!	1	#NULL!	5	557	318	931
550	0	HUIE	male	No	62	61-70	1	No	No	No	No				No	Urgencia	0.69	382.37	62		>60	1050	12.2	1.49	7.48	0.5	30.6	209	16.2	31.6	-922337203	17	0	0	0	0	0	0	0	0	#NULL!	#NULL!	#NULL!	0	#NULL!	3	1759.92	382.37	2137
551	0	HRJC	male	Yes	43	41-50	1	No	No	No	No	No	Yes		No	Urgencia	0.77	110	43		> 60	886	14.9	1.09	6.92	0.7	18.98	190	12.9	38	10000	22	1	1	1	0	0	0	0	0	0	1	#NULL!	0	#NULL!	1	110	110
552	0	HUIE	female	No	74	71-80	1	No	No	No	No				Yes	Urgencia		#NULL!	#NULL!			#NULL!				#NULL!		#NULL!	#NULL!	#NULL!	800000	14	0	0	0	1	0	0	0	0	#NULL!	#NULL!	#NULL!	1	#NULL!	4	293.62	293.62	903
553	0	HUIE	male	No	39	31-40	3	No	No	Yes	No				No	Urgencia	1.01	#NULL!	39		>60	464	15.0	1.09	5.44	1.4	0.5	234	11.8	26.6	10000	1	0	0	0	0	0	0	1	0	#NULL!	#NULL!	#NULL!	0	#NULL!	1	#NULL!	#NULL!
554	0	HRJC	female	No	49	41-50	2	No	No	Yes	No				No	Urgencia	0.65	#NULL!	49		> 60	505	9.5	1.11	4.37	0.9	3.51	208	13.1	24.7	28.93	3	0	0	0	1	0	0	1	0	#NULL!	#NULL!	#NULL!	0	28.9341	1	631	440	44
555	0	HUIE	male	No	86	81-90	1	No	Yes	No	No				Yes	Hospitalización	0.92	#NULL!	86		>60	987	12.8	1.19	7.29	0.8	7.9	140	13.4	29.2	29.41	9	0	0	0	0	1	0	0	0	#NULL!	#NULL!	#NULL!	1	29.4118	5	#NULL!	#NULL!
556	0	HUIE	male	No	33	31-40	2	No	No	No	No				No	Urgencia	0.84	#NULL!	33		>60	920	14.8	1.12	4.12	1.1	4.7	187	12.6	32.3	43.21	5	0	0	0	0	0	0	0	0	#NULL!	#NULL!	#NULL!	0	43.2099	1	251.02	251.02
557	0	HRJC	female	No	58	51-60	1	No	No	No	No				No	Urgencia	0.89	870	58	215	> 60	617	9.9	1.10	3.30	0.6	8.63	238	13	27.5	24.06	1	0	0	0	1	0	0	0	0	#NULL!	#NULL!	#NULL!	0	24.064	2	870	870	267
558	0	HRJC	male	No	52	51-60	3	No	No	No	No	No			No	Hospitalización	1.00	#NULL!	52	430	> 60	#NULL!	12.1		8.11	1.5	1.78	353	#NULL!	#NULL!	-922337203	-2	0	0	0	0	0	0	0	0	0	#NULL!	#NULL!	0	#NULL!	2	4946	4946	515
559	0	HGV	female	No	85	81-90	1	Former	No	No	No				Yes	Hospitalización	0.87	616	85	477	> 60	467	15.4	1.04	5.12	1.6	0.20	191	11.5	28.3	24.22	11	0	0	0	1	0	0	0	0	#NULL!	#NULL!	#NULL!	1	24.2215	5	616	616	477
560	0	HRJC	male	No	74	71-80	2	No	No	No	No	No	No	No	No	Urgencia	0.84	213	74		> 60	640	14.2	1.12	6.20	2	1.01	210	13.2	30.7	10000	3	0	0	0	0	0	0	0	0	0	0	0	0	#NULL!	4	612	213
561	0	HRJC	male	Yes	84	81-90	1	No	No	No	No	No	No		Yes	Urgencia	1.00	#NULL!	84		> 60	701	14.0	1.05	4.00	0.6	12.33	173	12.4	31	0	8	1	0	1	0	0	0	0	0	0	0	#NULL!	1	#NULL!	5	#NULL!	#NULL!
562	0	HGV	female	No	61	61-70	2	No	No	No	No				No	Urgencia	0.80	#NULL!	61		> 60	592	14.9	1.04	5.88	1	3.70	144	11.4	31.8	-922337203	2	0	0	0	1	0	0	0	0	#NULL!	#NULL!	#NULL!	0	#NULL!	3	#NULL!	#NULL!
563	0	HGV	female	Yes	87	81-90	1	No	No	No	Yes				No	Hospitalización		#NULL!	#NULL!			#NULL!				#NULL!		#NULL!	#NULL!	#NULL!	23.44	2	1	0	1	1	0	0	0	1	#NULL!	#NULL!	#NULL!	0	23.4375	5	2879	1167	983
564	0	HRJC	female	Yes	76	71-80	1	No	No	No	No				No	Hospitalización	0.59	#NULL!	76		> 60	811	14.2	1.05	9.21	0.7	10.95	193	12.4	29.6	-922337203	13	1	0	1	1	0	0	0	0	#NULL!	#NULL!	#NULL!	0	#NULL!	4	737	737
565	0	HRJC	female	No	53	51-60	3	No	No	No	No	No	No		No	Urgencia	0.60	168	53		> 60	540	12.5	1.09	7.10	1.2	0.96	214	12.9	30.2	336.73	10	0	0	0	1	0	0	0	0	0	0	#NULL!	0	#NULL!	2	168	168
566	0	HGV	male	No	60	51-60	2	No	No	No	Yes				Yes	Urgencia	0.85	312	60	612	> 60	643	13.4	1.10	6.29	1.2	5.46	293	12.1	31.8	37.37	2	0	0	0	0	0	0	0	1	#NULL!	#NULL!	#NULL!	1	37.3702	2	312	312	633
567	0	HUIE	female	No	60	51-60	2	No	No	No	No				No	Urgencia		#NULL!	#NULL!			#NULL!				#NULL!		#NULL!	#NULL!	#NULL!	-922337203	2	0	0	0	1	0	0	0	0	#NULL!	#NULL!	#NULL!	0	#NULL!	2	420.18	420.18	422
568	0	HRJC	male	No	41	41-50	2	No	No	Yes	No				No	Hospitalización	1.24	#NULL!	41		> 60	411	14.7	1.18	3.90	1.3	1.54	105	13.9	30.8	29.38	4	0	0	0	0	0	0	1	0	#NULL!	#NULL!	#NULL!	0	29.3848	1	840	840
569	0	HRJC	female	No	68	61-70	1	No	No	No	No	No	No		No	Hospitalización	0.42	392	68		> 60	681	11.8	1.13	9.07	1.5	1.94	275	13.4	29.8	10000	6	0	0	0	1	0	0	0	0	0	0	#NULL!	0	#NULL!	3	779	392
570	0	HUIE	male	No	50	41-50	1	No	No	Yes	No	No	No		No	Urgencia		#NULL!	#NULL!			#NULL!				#NULL!		#NULL!	#NULL!	#NULL!	29.84	17	0	0	0	0	0	0	1	0	0	0	#NULL!	0	29.8394	1	289.42	289.42	401
571	0	HRJC	female	No	76	71-80	3	No	No	No	No	No	No	Yes	Yes	Urgencia	0.81	32650	76		> 60	550	8.1	1.23	3.57	0.9	0.42	142	14.5	29.1	-922337203	18	0	0	0	1	0	0	0	0	0	0	1	1	#NULL!	4	32650	32650
572	0	HUIE	female	No	83	81-90	1	No	Yes	No	Yes				Yes	Urgencia	0.65	#NULL!	83		>60	631	13.2	1.24	5.93	0.8	8.0	194	13.5	23.8	10000	7	0	0	0	1	1	0	0	1	#NULL!	#NULL!	#NULL!	1	#NULL!	5	#NULL!	#NULL!
573	0	HRJC	male	No	46	41-50	1	No	No	No	No				No	Urgencia	0.75	#NULL!	46		> 60	736	14.7	1.01	4.15	1.8	3.52	293	11.9	33.4	-922337203	5	0	0	0	0	0	0	0	0	#NULL!	#NULL!	#NULL!	0	#NULL!	1	1235	1235
574	0	HGV	female	No	68	61-70	5	No	No	No	Yes	No	No		Yes	Urgencia		#NULL!	#NULL!			#NULL!				#NULL!		#NULL!	#NULL!	#NULL!	46.31	11	0	0	0	1	0	0	0	1	0	0	#NULL!	1	46.3123	3	#NULL!	#NULL!	1293
575	0	HGV	female	No	26	21-30	3				No				No	Consulta		#NULL!	#NULL!	57		#NULL!	12.9		10.29	3.1		295	#NULL!	#NULL!	27.05	2	0	0	0	1	#NULL!	#NULL!	#NULL!	0	#NULL!	#NULL!	#NULL!	0	27.0538	1	320	320	57
576	0	HRJC	female	No	55	51-60	2	No	No	No	No	No	Yes	No	No	Urgencia	0.65	340	55	115	> 60	585	14.5	0.98	4.00	0.8	2.39	228	11.6	34.4	25.39	5	0	0	0	1	0	0	0	0	0	1	0	0	25.3906	2	340	340	96
577	0	HRJC	female	No	47	41-50	2	No	No	No	No	No	Yes		No	Urgencia	0.80	1106	47	487	> 60	897	10.3	1.59	10.61	1.9	3.61	699	18.8	38.6	31.25	-1	0	0	0	1	0	0	0	0	0	1	#NULL!	0	31.25	1	1106	1106	487
578	0	HUIE	male	No	55	51-60	2	No	No	No	No				No	Urgencia		#NULL!	#NULL!			#NULL!				#NULL!		#NULL!	#NULL!	#NULL!	25.18	11	0	0	0	0	0	0	0	0	#NULL!	#NULL!	#NULL!	0	25.1808	2	237.08	237.08	1337
579	0	HRJC	male	No	56	51-60	1	No	No	No	No	No	Yes		No	Urgencia	0.83	247	56		> 60	550	15.6	1.05	3.27	1.1	3.29	98	12.4	64.8	10000	13	0	0	0	0	0	0	0	0	0	1	#NULL!	0	#NULL!	2	247	247
580	0	HUIE	female	No	38	31-40	1	Former	No	No	No	No	No		No	Urgencia		#NULL!	#NULL!			#NULL!				#NULL!		#NULL!	#NULL!	#NULL!	52.12	11	0	0	0	1	0	0	0	0	0	0	#NULL!	0	52.1167	1	724.42	724.42	600
581	0	HRJC	female	No	66	61-70	1	No	No	No	Yes	No	No		No	Urgencia	0.67	#NULL!	66		> 60	411	12.9	1.03	5.84	0.8	1.49	197	12.1	30.3	-922337203	14	0	0	0	1	0	0	0	1	0	0	#NULL!	0	#NULL!	3	#NULL!	#NULL!
582	0	HRJC	male	No	57	51-60	1	Former	No	Yes	No	No	No		Yes	Hospitalización	1.30	198	57		60	621	12.6	1.02	3.95	1	3.46	280	12	32.4	-922337203	3	0	0	0	0	0	0	1	0	0	0	#NULL!	1	#NULL!	2	212	198	2398
583	0	HUIE	male	Yes	38	31-40	1	No	No	No	No				No	Urgencia		#NULL!	#NULL!			#NULL!				#NULL!		#NULL!	#NULL!	#NULL!	-922337203	2	1	0	1	0	0	0	0	0	#NULL!	#NULL!	#NULL!	0	#NULL!	1	#NULL!	#NULL!
584	0	HUIE	male	Yes	63	61-70	1	No	No	No	No				No	Urgencia	1.07	#NULL!	63		>60	515	14.5	1.29	7.55	1.2	11.3	167	14	29.1	10000	23	1	0	1	0	0	0	0	0	#NULL!	#NULL!	#NULL!	0	#NULL!	3	251.56	251.56
585	0	HGV	male	No	57	51-60	2	Former	No	Yes	No				No	Urgencia	0.94	#NULL!	57	1814	> 60	936	15.3	1.23	5.59	0.4	7.17	194	13.6	40.1	26.99	5	0	0	0	0	0	0	1	0	#NULL!	#NULL!	#NULL!	0	26.9896	2	460	460	1886
586	0	HRJC	female	No	51	51-60	1	No	No	No	No				No	Urgencia	0.76	920	51		> 60	783	12.5	1.09	4.57	1.5	7.57	299	12.9	27.4	-922337203	3	0	0	0	1	0	0	0	0	#NULL!	#NULL!	#NULL!	0	#NULL!	2	1064	920
587	0	HUIE	male	No	40	31-40	3	Exfufemaleador/a	No	No	No				No	Urgencia		#NULL!	#NULL!			#NULL!				#NULL!		#NULL!	#NULL!	#NULL!	-922337203	3	0	0	0	0	0	#NULL!	0	0	#NULL!	#NULL!	#NULL!	0	33.3333	1	381.25	267.66	910
588	0	HRJC	male	No	45	41-50	1	No	No	No	No				No	Urgencia	0.94	254	45		> 60	465	15.9	0.93	6.13	2.2	0.65	181	11	30.2	10000	4	0	0	0	0	0	0	0	0	#NULL!	#NULL!	#NULL!	0	#NULL!	1	254	254
589	0	HRJC	female	No	41	41-50	2	No	No	No	No				No	Urgencia	0.50	1099	41	13	> 60	622	10.7	0.90	9.80	1.9	<0.3	179	10.6	27.4	22.66	4	0	0	0	1	0	0	0	0	#NULL!	#NULL!	#NULL!	0	22.6562	1	1169	1099	34
590	0	HRJC	female	No	70	61-70	2	No	No	No	No	No	No		No	Urgencia	0.45	2095	70		> 60	734	13.1	1.08	5.85	1.2	5.74	332	12.7	28.9	28.94	2	0	0	0	1	0	0	0	0	0	0	#NULL!	0	28.9352	3	2095	2095
591	0	HUIE	male	No	32	31-40	1	No	No	Yes	No				No	Urgencia	0.86	#NULL!	32		>60	564	15.7	1.09	5.35	0.8	6.9	103	11.8	30.9	-922337203	4	0	0	0	0	0	0	1	0	#NULL!	#NULL!	#NULL!	0	#NULL!	1	179.87	179.87	1313
592	0	HRJC	female	No	55	51-60	2	No	No	No	No				No	Urgencia	0.89	543	55		> 60	595	15.0	1.05	4.28	1.2	4.74	275	12.4	33.8	-922337203	5	0	0	0	1	0	0	0	0	#NULL!	#NULL!	#NULL!	0	#NULL!	2	612	543	1547
593	0	HGV	male	No	59	51-60	1	Former	No	No	No	No	Yes		No	Consulta	0.98	#NULL!	59		> 60	#NULL!	16.5		4.94	1.7		189	#NULL!	#NULL!	31.14	13	0	0	0	0	0	0	0	0	0	1	#NULL!	0	31.1419	2	458	314	829
594	0	HRJC	female	Yes	84	81-90	1	No	No	No	No	No	No		Yes	Hospitalización		#NULL!	#NULL!			#NULL!				#NULL!		#NULL!	#NULL!	#NULL!	10000	4	1	0	1	1	0	0	0	0	0	0	#NULL!	1	#NULL!	5	#NULL!	#NULL!	1603
595	0	HRJC	male	Yes	58	51-60	1	No	No	No	No				Yes	Hospitalización	1.30	#NULL!	58		60	195	13.8	1.66	18.19	6.4	1.65	134	19.7	75.3	39.06	7	1	1	1	0	0	0	0	0	#NULL!	#NULL!	#NULL!	1	39.0625	2	542	542
596	0	HUIE	male	No	60	51-60	3	No	No	No	No				Yes	Urgencia	1.42	#NULL!	60		54	664	14.2	1.15	7.98	1.1	2.1	261	12.5	25.9	27.68	14	0	0	0	0	0	0	0	0	#NULL!	#NULL!	#NULL!	1	27.6817	2	412.26	412.26
597	0	HGV	female	No	89	81-90	1	No	No	No	Yes				Yes	Hospitalización		#NULL!	#NULL!			#NULL!				#NULL!		#NULL!	#NULL!	#NULL!	35.56	6	0	0	0	1	0	0	0	1	#NULL!	#NULL!	#NULL!	1	35.5556	5	990	990	582
598	0	HUIE	male	No	55	51-60	1	No	No	Yes	No				No	Urgencia	0.96	#NULL!	55		>60	701	15.7	1.12	7.98	1	5.5	190	12.1	27.9	28.73	4	0	0	0	0	0	0	1	0	#NULL!	#NULL!	#NULL!	0	28.7274	2	718.06	206.81	1493
599	0	HUIE	male	No	80	71-80	2	Former	No	No	No	No			Yes	Urgencia	0.62	#NULL!	80		>60	587	12.1	1.19	3.46	0.6	3.9	126	12.9	32.1	-922337203	17	0	0	0	0	0	0	0	0	0	#NULL!	#NULL!	1	#NULL!	4	#NULL!	#NULL!
600	0	HRJC	female	No	75	71-80	2	No	No	Yes	No	No	No		No	Urgencia	0.75	357	75		> 60	672	12.4	1.08	5.34	1.5	8.09	130	12.8	37.8	-922337203	11	0	0	0	1	0	0	1	0	0	0	#NULL!	0	#NULL!	4	357	357
601	0	HRJC	male	Yes	75	71-80	2	Former	No	Yes	Yes				Yes	Hospitalización	1.29	#NULL!	75		58	697	10.3	1.24	4.02	0.3	4.17	103	14.7	39.1	31.24	7	1	0	1	0	0	0	1	1	#NULL!	#NULL!	#NULL!	1	31.245	4	1231	837	204
602	0	HRJC	female	No	51	51-60	2	No	No	No	No	No	No		No	Urgencia		#NULL!	#NULL!			#NULL!				#NULL!		#NULL!	#NULL!	#NULL!	-922337203	5	0	0	0	1	0	0	0	0	0	0	#NULL!	0	#NULL!	2	797	797
603	0	HGV	male	No	53	51-60	2	No	No	No	No	No	No		No	Urgencia		#NULL!	#NULL!			#NULL!				#NULL!		#NULL!	#NULL!	#NULL!	26.72	6	0	0	0	0	0	0	0	0	0	0	#NULL!	0	26.7229	2	279	279	2369
604	0	HUIE	male	No	45	41-50	1	No	No	Yes	No				No	Urgencia		#NULL!	#NULL!			#NULL!				#NULL!		#NULL!	#NULL!	#NULL!	-922337203	6	0	0	0	0	0	0	1	0	#NULL!	#NULL!	#NULL!	0	#NULL!	1	386.61	300.39	831
605	0	HUIE	male	Yes	56	51-60	2	Former	No	Yes	No				Yes	Urgencia	1.02	#NULL!	56		>60	#NULL!	16.1		15.34	0.6	27.3	175	#NULL!	#NULL!	-922337203	18	1	1	1	0	0	0	1	0	#NULL!	#NULL!	#NULL!	1	#NULL!	2	246.55	246.55
606	0	HUIE	male	No	73	71-80	1	Former	No	No	No	No	Yes		Yes	Urgencia	0.90	#NULL!	73		>60	293	14.7	1.23	8.38	1.1	1.3	195	13.3	28.1	24.22	4	0	0	0	0	0	0	0	0	0	1	#NULL!	1	24.2215	4	#NULL!	#NULL!
607	0	HRJC	male	No	68	61-70	1	No	No	No	No				No	Hospitalización		#NULL!	#NULL!			#NULL!				#NULL!		#NULL!	#NULL!	#NULL!	10000	6	0	0	0	0	0	0	0	0	#NULL!	#NULL!	#NULL!	0	#NULL!	3	972	972
608	0	HUIE	female	No	54	51-60	2	Former	No	No	No				No	Urgencia	0.68	#NULL!	54		>60	752	13.0	1.17	4.68	1	6.0	131	12.7	31.2	-922337203	4	0	0	0	1	0	0	0	0	#NULL!	#NULL!	#NULL!	0	#NULL!	2	318.48	318.48	612
609	0	HGV	female	No	75	71-80	3	Yes	No	No	No				Yes	Urgencia	0.66	#NULL!	75	516	> 60	737	15.0	1.18	8.48	1.6	6.72	221	13	31.1	40	5	0	0	0	1	0	1	0	0	#NULL!	#NULL!	#NULL!	1	40	4	191	191	516
610	0	HUIE	female	No	70	61-70	3	No	No	No	No	No	Yes		Yes	Urgencia	1.02	#NULL!	70		57	797	12.0	1.18	7.18	0.6	32.8	200	12.8	27.8	24.46	25	0	1	1	1	0	0	0	0	0	1	#NULL!	1	24.4646	3	#NULL!	#NULL!
611	0	HRJC	male	No	46	41-50	1	No	No	No	No	No	No		No	Hospitalización	0.80	5388	46	1430	> 60	830	13.9	1.07	4.93	1.5	4.95	545	12.6	34	-922337203	4	0	0	0	0	0	0	0	0	0	0	#NULL!	0	#NULL!	1	5388	5388	1430
612	0	HGV	female	No	82	81-90	1	No	No	Yes	No	No	No		Yes	Hospitalización	1.19	#NULL!	82		46	#NULL!	10.6		5.05	1.3		234	#NULL!	#NULL!	25.97	3	0	0	0	1	0	0	1	0	0	0	#NULL!	1	25.9695	5	1117	385	330
613	0	HRJC	female	No	51	51-60	1	No	No	Yes	No	No	Yes		No	Hospitalización	0.46	#NULL!	51		> 60	639	10.8	1.03	3.65	0.9	7.74	230	12.1	30.3	24.97	3	0	0	0	1	0	0	1	0	0	1	#NULL!	0	24.974	2	1187	1187	284
614	0	HGV	male	No	34	31-40	1	Yes	No	No	No				No	Urgencia	1.01	#NULL!	34		> 60	472	14.6	1.36	7.60	1.8	13.32	196	15	31.6	-922337203	7	0	0	0	0	0	1	0	0	#NULL!	#NULL!	#NULL!	0	#NULL!	1	#NULL!	#NULL!
615	0	HRJC	male	Yes	57	51-60	1	No	No	No	No		Yes		No	Urgencia	1.30	10	57		60	444	16.0	1.26	8.63	1.3	3.17	125	14.9	39.4	10000	15	1	0	1	0	0	0	0	0	#NULL!	1	#NULL!	0	#NULL!	2	10	10	332
616	0	FJD	male	Yes	82	81-90	1	Former	Yes	No	Yes	Yes	No		Yes	Hospitalización		#NULL!	#NULL!			#NULL!				#NULL!		#NULL!	#NULL!	#NULL!	30.3	1	1	0	1	0	1	0	0	1	1	0	#NULL!	1	30.3006	5	514	514	822
617	0	HGV	female	No	63	61-70	1	Former	No	Yes	No				No	Urgencia	0.66	#NULL!	63	289	> 60	563	15.4	1.19	2.34	0.6	0.81	148	13.1	29.5	-922337203	5	0	0	0	1	0	0	1	0	#NULL!	#NULL!	#NULL!	0	#NULL!	3	#NULL!	#NULL!	289
618	0	HGV	male	No	58	51-60	1	Former	No	No	No				Yes	Hospitalización		#NULL!	#NULL!			#NULL!				#NULL!		#NULL!	#NULL!	#NULL!	24.22	4	0	0	0	0	0	0	0	0	#NULL!	#NULL!	#NULL!	1	24.2215	2	262	262	1355
619	0	HUIE	male	No	49	41-50	1	No	No	No	No	No	No		No	Urgencia		#NULL!	#NULL!			#NULL!				#NULL!		#NULL!	#NULL!	#NULL!	26.04	7	0	0	0	0	0	0	0	0	0	0	#NULL!	0	26.0417	1	225.77	225.77	1385
620	0	HGV	male	No	38	31-40	1	No	No	No	No				No	Urgencia	0.95	#NULL!	38	1564	> 60	784	15.3	1.21	5.99	1.2	1.73	264	13.3	33	-922337203	0	0	0	0	0	0	0	0	0	#NULL!	#NULL!	#NULL!	0	#NULL!	1	#NULL!	#NULL!	1564
621	0	HUIE	male	Yes	81	81-90	1	Former	No	No	No	No	No		No	Urgencia	1.17	#NULL!	81		>60	723	16.1	1.06	5.73	1	6.1	112	11.5	29.2	-922337203	3	1	0	1	0	0	0	0	0	0	0	#NULL!	0	#NULL!	5	323.94	286.83	2152
622	0	HGV	female	Yes	99	91-100	3	No	Yes	No	No	No	No		Yes	Urgencia		#NULL!	#NULL!			#NULL!				#NULL!		#NULL!	#NULL!	#NULL!	26.67	6	1	0	1	1	1	0	0	0	0	0	#NULL!	1	26.6667	5	1079	1079	1606
623	0	HUIE	male	No	78	71-80	3	Former	No	No	No	No	No	Yes	No	Urgencia	0.85	233.46	78		>60	#NULL!	11.5	1.23	3.89	0.3	9.8	175	13.9	29.7	25.25	11	0	0	0	0	0	0	0	0	0	0	1	0	25.2493	4	262.83	233.46	2291
624	0	HRJC	female	No	82	81-90	1	No	No	No	Yes				Yes	Hospitalización	0.79	#NULL!	82		> 60	763	13.6	1.07	7.45	0.5	11.80	132	12.6	26.1	10000	15	0	0	0	1	0	0	0	1	#NULL!	#NULL!	#NULL!	1	#NULL!	5	1167	1167
625	0	HRJC	male	Yes	78	71-80	1	No	No	No	No				No	Urgencia	1.12	#NULL!	78		> 60	#NULL!	16.0		5.14	0.9	11.82	130	#NULL!	#NULL!	0	5	1	0	1	0	0	0	0	0	#NULL!	#NULL!	#NULL!	0	#NULL!	4	#NULL!	#NULL!
626	0	HUIE	male	No	76	71-80	2	Former	No	No	No				Yes	Urgencia	0.81	#NULL!	76		>60	552	15.5	1.24	8.51	0.8		232	13.5	28	25.47	10	0	0	0	0	0	0	0	0	#NULL!	#NULL!	#NULL!	1	25.4694	4	325.57	289.58	1147
627	0	HUIE	female	No	64	61-70	1	No	No	No	No				No	Urgencia		#NULL!	#NULL!			#NULL!				#NULL!		#NULL!	#NULL!	#NULL!	10000	12	0	0	0	1	0	0	0	0	#NULL!	#NULL!	#NULL!	0	#NULL!	3	742.03	742.03	2613
628	0	HRJC	male	No	57	51-60	1	No	No	No	No				No	Urgencia	0.88	377	57		> 60	617	17.0	0.99	3.78	1.1	7.55	140	11.7	34.3	10000	20	0	0	0	0	0	0	0	0	#NULL!	#NULL!	#NULL!	0	#NULL!	2	377	377
629	0	HGV	male	No	78	71-80	1	Former	No	Yes	No	No	No	Yes	No	Hospitalización		#NULL!	#NULL!			#NULL!				#NULL!		#NULL!	#NULL!	#NULL!	25.4	7	0	0	0	0	0	0	1	0	0	0	1	0	25.4028	4	#NULL!	#NULL!
630	0	HRJC	female	No	55	51-60	1	No	No	No	Yes				Yes	Hospitalización	0.91	#NULL!	55		> 60	592	14.0	1.02	5.00	1.5	3.75	189	12	27.2	36.98	19	0	1	1	1	0	0	0	1	#NULL!	#NULL!	#NULL!	1	36.9822	2	530	530
631	0	HRJC	female	No	41	41-50	1	No	No	No	No				Yes	Hospitalización		#NULL!	#NULL!			#NULL!				#NULL!		#NULL!	#NULL!	#NULL!	40.06	6	0	0	0	1	0	0	0	0	#NULL!	#NULL!	#NULL!	1	40.0573	1	1543	1543
632	0	HUIE	female	No	51	51-60	2	No	No	Yes	Yes	No	No		Yes	Urgencia		#NULL!	#NULL!			#NULL!				#NULL!		#NULL!	#NULL!	#NULL!	-922337203	6	0	0	0	1	0	0	1	1	0	0	#NULL!	1	#NULL!	2	#NULL!	#NULL!
633	0	HRJC	female	Yes	97	91-100	2	No	No	No	No				Yes	Urgencia	0.95	59	97		58	512	11.7	1.02	2.27	0.9	6.45	123	12	28.2	-922337203	11	1	0	1	1	0	0	0	0	#NULL!	#NULL!	#NULL!	1	#NULL!	5	59	59
634	0	HUIE	male	Yes	53	51-60	6	Yes	No	No	Yes	No	No		Yes	Urgencia	2.56	257.62	53		28	491	16.6	1.16	9.71	1.3	8.4	190	12.6	26	32.87	10	1	1	1	0	0	1	0	1	0	0	#NULL!	1	32.872	2	763.12	257.62
635	0	HRJC	male	No	58	51-60	1	No	No	Yes	No	No	Yes		No	Urgencia	0.58	#NULL!	58		> 60	488	13.2	1.05	3.18	1.4	2.55	235	12.4	25.4	-922337203	11	0	0	0	0	0	0	1	0	0	1	#NULL!	0	#NULL!	2	#NULL!	#NULL!
636	0	HUIE	male	No	53	51-60	2	No	No	No	No	No	No		Yes	Urgencia		#NULL!	#NULL!			#NULL!				#NULL!		#NULL!	#NULL!	#NULL!	30.86	2	0	0	0	0	0	0	0	0	0	0	#NULL!	1	30.863	2	236.48	210.62	745
637	0	HGV	male	No	60	51-60	1	No	No	Yes	No				No	Urgencia	1.08	#NULL!	60	1334	> 60	783	17.0	1.12	6.10	1.3	4.93	181	12.3	38	-922337203	4	0	0	0	0	0	0	1	0	#NULL!	#NULL!	#NULL!	0	#NULL!	2	403	403	1436
638	0	HRJC	female	No	40	31-40	2	No	No	No	No	No	No		No	Urgencia	0.47	4807	40	230	> 60	642	11.6	0.97	8.33	0.9	6.59	139	11.4	32.7	24.61	6	0	0	0	1	0	0	0	0	0	0	#NULL!	0	24.6097	1	4807	4807	230
639	0	HUIE	male	No	77	71-80	8	Former	Yes	Yes	No				Yes	Urgencia	1.40	3658.94	77		52	552	11.1	1.12	7.19	1.9	1.4	225	12.1	23.4	32.94	16	0	0	0	0	1	0	1	0	#NULL!	#NULL!	#NULL!	1	32.9372	4	3658.94	3658.94
640	0	HRJC	female	No	54	51-60	2	No	No	No	No				No	Urgencia	0.91	629	54	613	> 60	548	13.2	1.06	4.56	1.1	3.36	183	12.5	31.7	24.22	7	0	0	0	1	0	0	0	0	#NULL!	#NULL!	#NULL!	0	24.2215	2	629	629	707
641	0	HRJC	female	Yes	58	51-60	1	No	No	No	No	No	No		Yes	Urgencia	0.65	461	58	450	> 60	618	17.1	0.90	6.86	1.2	5.45	223	10.6	33.7	10000	0	1	0	1	1	0	0	0	0	0	0	#NULL!	1	#NULL!	2	461	461	545
642	0	HRJC	female	No	68	61-70	1	No	No	No	No	No			No	Hospitalización	0.40	#NULL!	68		> 60	475	12.6	0.91	5.90	1.6		200	10.7	32.4	-922337203	4	0	0	0	1	0	0	0	0	0	#NULL!	#NULL!	0	#NULL!	3	472	472	305
643	0	HRJC	male	No	78	71-80	1	Yes	No	No	No				No	Urgencia	0.91	399	78		> 60	755	13.9	1.05	4.44	0.6	13.26	224	12.4	31.8	-922337203	6	0	0	0	0	0	1	0	0	#NULL!	#NULL!	#NULL!	0	#NULL!	4	399	399
644	0	HRJC	male	Yes	62	61-70	4	No	Yes	No	No	No	Yes		Yes	Urgencia	0.78	8440	62		> 60	#NULL!	16.7		11.57	0.7	12.37	231	#NULL!	#NULL!	27.68	7	1	0	1	0	1	0	0	0	0	1	#NULL!	1	27.6817	3	8440	8440	1707
645	0	HRJC	male	No	73	71-80	1	Former	Yes	No	No				No	Urgencia		#NULL!	#NULL!			#NULL!				#NULL!		#NULL!	#NULL!	#NULL!	10000	16	0	0	0	0	1	0	0	0	#NULL!	#NULL!	#NULL!	0	#NULL!	4	1020	1020	1391
646	0	HGV	male	Yes	86	81-90	1	No	Yes	No	No	No	No	No	Yes	Urgencia		#NULL!	#NULL!			#NULL!				#NULL!		#NULL!	#NULL!	#NULL!	22.22	7	1	0	1	0	1	0	0	0	0	0	0	1	22.2222	5	#NULL!	#NULL!	2149
647	0	HGV	male	No	49	41-50	1	Former	No	No	No	No	No		No	Urgencia	1.14	223	49	774	> 60	801	15.6	1.10	5.45	2.5	7.34	244	12.1	36.2	0.35	2	0	0	0	0	0	0	0	0	0	0	#NULL!	0	#NULL!	1	293	223	774
648	0	HRJC	male	No	54	51-60	2	No	No	No	No	No	No		No	Urgencia	1.03	1161	54		> 60	840	14.0	1.16	5.98	0.9	16.02	163	13.7	33.1	26.12	8	0	0	0	0	0	0	0	0	0	0	#NULL!	0	26.1224	2	1161	1161	1740
649	0	HUIE	male	No	42	41-50	3	No	No	No	No	No	No		No	Urgencia		#NULL!	#NULL!			#NULL!				#NULL!		#NULL!	#NULL!	#NULL!	-922337203	4	0	0	0	0	0	0	0	0	0	0	#NULL!	0	#NULL!	1	218.97	218.97	2358
650	0	HGV	male	No	37	31-40	3	No	No	Yes	No				No	Urgencia	1.00	384	37	1107	> 60	685	15.3	1.17	5.82	0.9	21.29	101	12.9	25.4	35.43	6	0	0	0	0	0	0	1	0	#NULL!	#NULL!	#NULL!	0	35.4304	1	384	384	1572
651	0	HUIE	male	Yes	83	81-90	1	Former	No	No	No	No	No		Yes	Urgencia	1.01	#NULL!	83		>60	#NULL!	14.8		5.59	1.1	4.1	111	#NULL!	#NULL!	0.31	13	1	0	1	0	0	0	0	0	0	0	#NULL!	1	#NULL!	5	#NULL!	#NULL!
652	0	HGV	female	No	62	61-70	2	No	No	No	Yes	No	No		No	Urgencia	0.75	374	62	1010	> 60	762	13.6	1.13	5.28	0.5	15.44	135	12.5	31.8	22.06	4	0	0	0	1	0	0	0	1	0	0	#NULL!	0	22.0604	3	421	374	2034
653	0	HRJC	female	No	77	71-80	1	No	No	No	No	No			Yes	Hospitalización	1.11	#NULL!	77		51	790	13.2	1.23	6.10	0.8	11.31	234	14.5	33.7	10000	10	0	0	0	1	0	0	0	0	0	#NULL!	#NULL!	1	#NULL!	4	305	305
654	0	HRJC	male	No	73	71-80	1	Former	Yes	No	No	No	No		Yes	Urgencia	1.01	2107	73		> 60	568	15.2	1.04	3.95	1.4	2.78	146	12.3	33.1	-922337203	7	0	0	0	0	1	0	0	0	0	0	#NULL!	1	#NULL!	4	2107	2107
655	0	FJD	male	No	75	71-80	2	Former	No	No	No				No	Urgencia	0.80	1307	75		> 60	#NULL!	14.9		4.96	1.1	2.10	166	#NULL!	#NULL!	-922337203	6	0	0	0	0	0	0	0	0	#NULL!	#NULL!	#NULL!	0	#NULL!	4	1307	1307
656	0	HGV	male	No	57	51-60	2	No	No	No	No	No	No		No	Urgencia	0.90	418	57	1932	> 60	493	15.6	1.04	4.93	0.7	1.43	165	11.4	35.7	22.64	9	0	0	0	0	0	0	0	0	0	0	#NULL!	0	22.6422	2	418	418	3224
657	0	HGV	male	No	67	61-70	2	Former	Yes	Yes	No	No	No		No	Urgencia	1.92	#NULL!	67		37	472	17.1	1.03	4.39	0.8	1.23	103	11.3	35	30.14	14	0	0	0	0	1	0	1	0	0	0	#NULL!	0	30.1414	3	#NULL!	#NULL!	834
658	0	HRJC	female	No	95	91-100	1	No	No	No	Yes	No	No		Yes	Urgencia	0.89	365	95	621	> 60	714	12.3	0.98	4.12	0.6	3.91	145	11.6	30.3	0	7	0	0	0	1	0	0	0	1	0	0	#NULL!	1	#NULL!	5	365	365	737
659	0	HGV	male	No	75	71-80	1	Former	Yes	No	No	Yes	Yes		Yes	Hospitalización		#NULL!	#NULL!			#NULL!				#NULL!		#NULL!	#NULL!	#NULL!	-922337203	16	0	0	0	0	1	0	0	0	1	1	#NULL!	1	#NULL!	4	1199	1199	547
660	0	HRJC	female	No	40	31-40	1	No	No	No	No	No	No		No	Urgencia	0.68	279	40		> 60	503	14.5	1.15	2.41	0.5	1.01	102	13.6	33.9	10000	11	0	0	0	1	0	0	0	0	0	0	#NULL!	0	#NULL!	1	279	279
661	0	HRJC	male	Yes	80	71-80	1									Hospitalización		#NULL!	#NULL!			#NULL!				#NULL!		#NULL!	#NULL!	#NULL!		15	1	1	1	0	#NULL!	#NULL!	#NULL!	#NULL!	#NULL!	#NULL!	#NULL!	#NULL!	#NULL!	4	1783	1783
662	0	HRJC	female	No	69	61-70	1	No	No	No	Yes				No	Urgencia	0.85	1303	69		> 60	676	14.3	1.01	7.31	1	5.64	214	11.9	29.7	10000	3	0	0	0	1	0	0	0	1	#NULL!	#NULL!	#NULL!	0	#NULL!	3	1303	1303
663	0	HGV	female	No	67	61-70	1	Former	Yes	No	No				No	Urgencia		#NULL!	#NULL!			#NULL!				#NULL!		#NULL!	#NULL!	#NULL!	22.95	6	0	0	0	1	1	0	0	0	#NULL!	#NULL!	#NULL!	0	22.9481	3	123	114	236
664	0	HRJC	male	No	47	41-50	1	Yes	No	No	No				No	Urgencia	0.72	#NULL!	47	286	> 60	691	12.5	0.94	5.68	1.8	1.17	243	11.1	32.3	0	5	0	0	0	0	0	1	0	0	#NULL!	#NULL!	#NULL!	0	#NULL!	1	399	399	286
665	0	HGV	male	Yes	94	91-100	2	No	No	No	No	No	No		No	Urgencia		#NULL!	#NULL!			#NULL!				#NULL!		#NULL!	#NULL!	#NULL!	22.59	10	1	0	1	0	0	0	0	0	0	0	#NULL!	0	22.5896	5	#NULL!	#NULL!	623
666	0	HRJC	male	No	67	61-70	1	Yes	Yes	Yes	No	No	No	No	Yes	Urgencia	1.16	1048	67	1214	> 60	986	11.4	1.16	10.69	0.9	15.48	239	13.7	33.4	23.88	8	0	0	0	0	1	1	1	0	0	0	0	1	23.8751	3	1048	1048	2181
667	0	HRJC	male	Yes	85	81-90	1	No	No	No	No	No	Yes		No	Urgencia	0.78	#NULL!	85		> 60	#NULL!	12.2		6.50	0.6	18.45	187	#NULL!	#NULL!	27.68	5	1	0	1	0	0	0	0	0	0	1	#NULL!	0	27.6817	5	555	555
668	0	HRJC	male	No	30	21-30	1	No	No	No	No				Yes	Hospitalización	0.74	#NULL!	30		> 60	670	14.7	1.01	4.55	1.6	2.67	203	11.9	32.9	10000	2	0	0	0	0	0	0	0	0	#NULL!	#NULL!	#NULL!	1	#NULL!	1	366	366
669	0	HUIE	male	No	48	41-50	1	No	No	No	No	No		No	No	Urgencia	1.26	#NULL!	48		>60	#NULL!	15.3	1.18	11.01	2	7.2	232	13.3	30.4	-922337203	2	0	0	0	0	0	0	0	0	0	#NULL!	0	0	#NULL!	1	212.98	212.98	1476
670	0	HGV	male	No	70	61-70	2	No	No	No	No	No	No		No	Urgencia		#NULL!	#NULL!			#NULL!				#NULL!		#NULL!	#NULL!	#NULL!	33.55	2	0	0	0	0	0	0	0	0	0	0	#NULL!	0	33.5494	3	802	802	480
671	0	HUIE	male	No	49	41-50	2	No	No	No	No				No	Urgencia	1.08	#NULL!	49		>60	1161	15.2	1.30	7.08	2.1	9.3	273	14.8	32.2	44.79	15	0	0	0	0	0	0	0	0	#NULL!	#NULL!	#NULL!	0	44.7916	1	1033.58	234.16	1427
672	0	FJD	male	No	74	71-80	1	No	No	No	No	No	No	No	Yes	Hospitalización-Urgente	0.70	327	74		> 60	#NULL!	14.7		7.99	0.8	8.70	153	#NULL!	#NULL!	-922337203	3	0	0	0	0	0	0	0	0	0	0	0	1	#NULL!	4	327	327	963
673	0	HRJC	male	No	51	51-60	1	No	No	No	No				No	Hospitalización	0.73	#NULL!	51		> 60	1228	13.6	1.26	7.98	0.9	17.11	313	14.9	31.5	10000	18	0	0	0	0	0	0	0	0	#NULL!	#NULL!	#NULL!	0	#NULL!	2	843	843
674	0	HUIE	male	No	55	51-60	1	Yes	No	No	No				No	Urgencia	0.65	#NULL!	55		>60	497	11.1	1.17	8.49	0.6	19.8	151	12.7	25.9	10000	4	0	0	0	0	0	1	0	0	#NULL!	#NULL!	#NULL!	0	#NULL!	2	#NULL!	#NULL!
675	0	HRJC	male	No	73	71-80	1	Former	Yes	No	No				Yes	Urgencia	0.82	677	73		> 60	671	15.9	1.13	4.32	0.7	2.74	160	13.4	31.9	-922337203	6	0	0	0	0	1	0	0	0	#NULL!	#NULL!	#NULL!	1	#NULL!	4	677	677	1785
676	0	HRJC	male	No	51	51-60	2	No	No	No	No				Yes	Urgencia	0.98	312	51		> 60	#NULL!	17.1	1.02	4.03	0.8	5.07	165	12	33.9	-922337203	9	0	0	0	0	0	0	0	0	#NULL!	#NULL!	#NULL!	1	#NULL!	2	312	312	3173
677	0	HRJC	male	No	71	71-80	1	No	No	No	No				Yes	Urgencia	0.71	8131	71		> 60	893	14.3	1.08	7.94	1.4	12.41	278	12.7	31.3	0.37	7	0	0	0	0	0	0	0	0	#NULL!	#NULL!	#NULL!	1	#NULL!	4	26237	8131	676
678	0	HRJC	female	No	55	51-60	1	No	No	No	No				No	Urgencia	0.54	542	55		> 60	705	13.0	1.17	5.44	0.7	12.42	237	13.8	30.7	25.39	18	0	1	1	1	0	0	0	0	#NULL!	#NULL!	#NULL!	0	25.3906	2	542	542
679	0	HRJC	male	No	76	71-80	2	No	No	No	No		Yes		No	Urgencia	1.05	1401	76		> 60	987	12.0	1.25	11.00	1.4	31.47	373	14.8	30.2	-922337203	16	0	0	0	0	0	0	0	0	#NULL!	1	#NULL!	0	#NULL!	4	1401	1401
680	0	HGV	female	No	91	91-100	1	No	No	No	No				Yes	Urgencia	0.61	#NULL!	91		> 60	737	13.7	1.11	8.95	1.4	7.05	286	12.2	26.3	10000	9	0	0	0	1	0	0	0	0	#NULL!	#NULL!	#NULL!	1	#NULL!	5	366	366	272
681	0	HRJC	male	No	34	31-40	1	No	No	No	No	No	Yes		No	Urgencia	0.72	113	34		> 60	370	12.4	1.02	6.68	1	2.27	130	12	34	27.73	14	0	0	0	0	0	0	0	0	0	1	#NULL!	0	27.7344	1	113	113	164
682	0	HRJC	female	No	72	71-80	2	Former	No	No	No				No	Urgencia	0.83	359	72		> 60	607	13.1	0.94	4.38	0.9	5.23	186	11.1	30.1	24.22	1	0	0	0	1	0	0	0	0	#NULL!	#NULL!	#NULL!	0	24.2215	4	838	359	821
683	0	HRJC	male	No	68	61-70	2	No	No	No	Yes				Yes	Urgencia	1.32	383	68		57	545	15.7	1.03	6.82	1.8	1.09	162	12.1	31.3	10000	11	0	0	0	0	0	0	0	1	#NULL!	#NULL!	#NULL!	1	#NULL!	3	383	383	2311
684	0	HRJC	male	No	80	71-80	3	Former	No	Yes	No		No	Yes	No	Urgencia	0.83	#NULL!	80		> 60	318	12.1	1.20	5.62	1.2		147	14.2	28.7	22.43	12	0	0	0	0	0	0	1	0	#NULL!	0	1	0	22.4323	4	#NULL!	#NULL!
685	0	HRJC	female	No	54	51-60	2	Former	No	No	No	No	No		No	Urgencia	0.67	676	54		> 60	535	14.0	1.01	6.89	1.2	1.23	162	11.9	26.7	-922337203	5	0	0	0	1	0	0	0	0	0	0	#NULL!	0	#NULL!	2	676	676	280
686	0	HGV	female	No	48	41-50	2	No	No	No	No				No	Urgencia	0.63	123	48	394	> 60	461	14.3	1.10	4.85	1.5	0.55	201	12.1	31.2	23.44	1	0	0	0	1	0	0	0	0	#NULL!	#NULL!	#NULL!	0	23.4375	1	123	123	394
687	0	HGV	female	No	72	71-80	2	No	No	No	Yes				Yes	Urgencia		#NULL!	#NULL!			#NULL!				#NULL!		#NULL!	#NULL!	#NULL!	25.71	2	0	0	0	1	0	0	0	1	#NULL!	#NULL!	#NULL!	1	25.7117	4	1400	1400	762
688	0	HRJC	female	No	72	71-80	1	Former	No	Yes	Yes	No	No	Yes	Yes	Urgencia		#NULL!	#NULL!			664		1.07		#NULL!		#NULL!	12.6	30.3	10000	8	0	0	0	1	0	0	1	1	0	0	1	1	#NULL!	4	682	682
689	0	HRJC	male	No	33	31-40	2	No	No	No	No	No			No	Urgencia	0.81	329	33		> 60	349	15.8	1.28	6.26	2.6	1.48	208	15.2	38.6	10000	13	0	0	0	0	0	0	0	0	0	#NULL!	#NULL!	0	#NULL!	1	329	329
690	0	HGV	female	No	86	81-90	1	No	No	No	No				Yes	Urgencia	0.55	#NULL!	86		> 60	415	12.2	0.96	3.97	0.8		201	10.6	22.2	21.45	3	0	0	0	1	0	0	0	0	#NULL!	#NULL!	#NULL!	1	21.4536	5	#NULL!	#NULL!	592
691	0	HUIE	male	No	62	61-70	2	No	No	No	No	No	No		No	Urgencia	0.89	#NULL!	62		>60	#NULL!	17.4	1.18	8.29	1.2	6.2	256	13.3	36.4	-922337203	13	0	0	0	0	0	0	0	0	0	0	#NULL!	0	#NULL!	3	215.08	203.64	2272
692	0	HGV	female	No	28	21-30	2	No	No	No	No	No	No		No	Urgencia	0.70	#NULL!	28		> 60	619	13.0	1.34	4.32	0.6	3.91	267	14.8	32.6	31.59	7	0	0	0	1	0	0	0	0	0	0	#NULL!	0	31.5886	1	431	198	418
693	0	HUIE	female	No	42	41-50	1	No	No	Yes	No	No	No		No	Urgencia		#NULL!	#NULL!			#NULL!				#NULL!		#NULL!	#NULL!	#NULL!	-922337203	6	0	0	0	1	0	0	1	0	0	0	#NULL!	0	#NULL!	1	280.58	280.58	261
694	0	HGV	male	No	44	41-50	2	No	No	No	No				No	Hospitalización	0.80	#NULL!	44	547	> 60	570	15.1	1.13	3.54	0.8	2.27	170	12.4	31.7	-922337203	8	0	0	0	0	0	0	0	0	#NULL!	#NULL!	#NULL!	0	#NULL!	1	306	125	889
695	0	HRJC	male	No	65	61-70	1	Former	No	No	No				No	Urgencia	0.99	395	65		> 60	784	14.0	1.39	10.15	0.7	9.89	159	16.4	30.6	-922337203	13	0	0	0	0	0	0	0	0	#NULL!	#NULL!	#NULL!	0	#NULL!	3	395	395
696	0	FJD	male	No	67	61-70	2	Former	No	No	Yes	No	No	No	Yes	Hospitalización-Urgente	0.60	1288	67		> 60	675	14.5	1.11	11.17	0.7	17.80	297	12.6	30.4	29.39	13	0	0	0	0	0	0	0	1	0	0	0	1	29.3878	3	1449	1288	759
697	0	HUIE	male	No	72	71-80	1	Former	No	Yes	Yes				Yes	Hospitalización	1.08	308.61	72		>60	#NULL!	10.1	1.30	3.52	0.4	3.5	285	14.8	45.9	10000	2	0	0	0	0	0	0	1	1	#NULL!	#NULL!	#NULL!	1	#NULL!	4	308.61	308.61
698	0	FJD	male	Yes	51	51-60	1	No	No	No	Yes	No	No		Yes	Hospitalización		#NULL!	#NULL!			#NULL!				#NULL!		#NULL!	#NULL!	#NULL!	18.52	0	1	0	1	0	0	0	0	1	0	0	#NULL!	1	18.5185	2	401	401
699	0	HGV	female	No	43	41-50	1	No	No	No	Yes				No	Urgencia	0.53	#NULL!	43	253	> 60	325	14.0	1.90	4.29	0.8	7.03	214	21	34.7	26.31	2	0	0	0	1	0	0	0	1	#NULL!	#NULL!	#NULL!	0	26.3146	1	91	91	321
700	0	HGV	female	No	57	51-60	2	No	No	No	No				No	Urgencia	0.48	251	57	433	> 60	593	14.1	1.03	5.90	1.2	3.59	147	11.3	20.3	24.24	7	0	0	0	1	0	0	0	0	#NULL!	#NULL!	#NULL!	0	24.2382	2	301	251	567
701	0	HGV	male	No	60	51-60	3	No	No	No	No				No	Urgencia	1.01	#NULL!	60	603	> 60	601	16.8	1.12	5.72	1.3	4.58	228	12.3	32.9	22.22	3	0	0	0	0	0	0	0	0	#NULL!	#NULL!	#NULL!	0	22.2222	2	220	220	713
702	0	HRJC	male	No	37	31-40	2	No	No	Yes	No				No	Urgencia	0.92	#NULL!	37		> 60	1056	14.7	1.23	4.64	1.2	6.96	187	14.5	36.6	-922337203	3	0	0	0	0	0	0	1	0	#NULL!	#NULL!	#NULL!	0	#NULL!	1	#NULL!	#NULL!
703	0	HGV	male	No	42	41-50	1	No	No	No	No				No	Hospitalización		#NULL!	#NULL!			#NULL!				#NULL!		#NULL!	#NULL!	#NULL!	24.69	1	0	0	0	0	0	0	0	0	#NULL!	#NULL!	#NULL!	0	24.6914	1	#NULL!	#NULL!	668
704	0	HRJC	male	Yes	83	81-90	1	Yes	No	Yes	No	No	No		No	Urgencia	1.22	#NULL!	83		60	729	15.5	1.08	10.04	0.7	15.30	144	12.7	33.8	10000	4	1	0	1	0	0	1	1	0	0	0	#NULL!	0	#NULL!	5	#NULL!	#NULL!
705	0	HRJC	female	No	94	91-100	1	No	Yes	No	No				Yes	Urgencia	0.98	706	94		56	473	13.6	1.05	10.76	1.1	4.36	134	12.4	30	-922337203	9	0	0	0	1	1	0	0	0	#NULL!	#NULL!	#NULL!	1	#NULL!	5	706	706
706	0	HGV	female	No	40	31-40	3	No	No	No	No	No	No	Yes	No	Consulta		#NULL!	#NULL!			#NULL!				#NULL!		#NULL!	#NULL!	#NULL!	25.48	2	0	0	0	1	0	0	0	0	0	0	1	0	25.4767	1	155	155	20
707	0	HRJC	male	No	45	41-50	1	Former	Yes	No	No	No	No	No	No	Hospitalización	0.76	#NULL!	45		> 60	946	12.3	1.13	8.24	0.5	22.25	212	13.3	28.2	0	15	0	1	1	0	1	0	0	0	0	0	0	0	#NULL!	1	128	128
708	0	HRJC	female	Yes	93	91-100	1	No	No	No	Yes	No	No		Yes	Urgencia	1.40	#NULL!	93		37	650	12.6	1.10	5.42	0.5	11.56	138	13	33	-922337203	3	1	0	1	1	0	0	0	1	0	0	#NULL!	1	#NULL!	5	698	698
709	0	HRJC	female	No	56	51-60	2	No	No	No	No	No	No		No	Urgencia	0.68	575	56		> 60	801	12.2	1.24	2.71	0.5	6.16	143	14.7	28.4	-922337203	13	0	0	0	1	0	0	0	0	0	0	#NULL!	0	#NULL!	2	597	575	463
710	0	HRJC	female	No	71	71-80	1	No	No	No	No	No	No		No	Urgencia	0.49	755	71		> 60	780	12.4	1.03	6.85	0.8	22.62	294	12.2	35.7	10000	6	0	0	0	1	0	0	0	0	0	0	#NULL!	0	#NULL!	4	755	755	1320
711	0	HUIE	male	Yes	80	71-80	1	Former	No	No	No	No	No		No	Urgencia		#NULL!	#NULL!			#NULL!				#NULL!		#NULL!	#NULL!	#NULL!	32.35	4	1	0	1	0	0	0	0	0	0	0	#NULL!	0	32.3518	4	2551.43	2551.43	425
712	0	HGV	male	No	61	61-70	1	No	No	No	No				Yes	Urgencia		#NULL!	#NULL!			#NULL!				#NULL!		#NULL!	#NULL!	#NULL!	25.95	4	0	0	0	0	0	0	0	0	#NULL!	#NULL!	#NULL!	1	25.9516	3	801	801	726
713	0	HRJC	female	Yes	87	81-90	3	No	No	No	Yes	No	Yes		Yes	Urgencia	1.95	#NULL!	87		26	#NULL!	13.7		16.35	0.6		380	#NULL!	#NULL!	10000	2	1	0	1	1	0	0	0	1	0	1	#NULL!	1	#NULL!	5	5455	5455
714	0	HRJC	female	No	61	61-70	2	Yes	No	No	No				Yes	Urgencia	0.56	893	61		> 60	833	12.4	1.02	7.54	1.4	8.42	305	12	25.5	-922337203	4	0	0	0	1	0	1	0	0	#NULL!	#NULL!	#NULL!	1	#NULL!	3	1227	893	867
715	0	HUIE	female	Yes	73	71-80	1	Former	No	No	No	No	No	No	Yes	Urgencia		#NULL!	#NULL!			#NULL!				#NULL!		#NULL!	#NULL!	#NULL!	35.78	9	1	1	1	1	0	0	0	0	0	0	0	1	35.7759	4	411.89	411.89
716	0	HUIE	male	No	88	81-90	1	No	No	No	No		Yes		Yes	Urgencia	1.02	297.07	88		>60	645	13.1	1.11	5.06	0.9	2.6	153	12	21.3	10000	6	0	0	0	0	0	0	0	0	#NULL!	1	#NULL!	1	#NULL!	5	370.39	297.07	910
717	0	FJD	male	No	75	71-80	1	No	Yes	No	No				Yes	Urgencia	0.70	1557	75		> 60	1045	13.2	1.09	18.34	0.9	34.80	212	12.3	30.7	31.25	5	0	0	0	0	1	0	0	0	#NULL!	#NULL!	#NULL!	1	31.25	4	1557	1557	1172
718	0	HUIE	male	No	56	51-60	1	No	No	No	No				No	Urgencia	1.05	#NULL!	56		>60	#NULL!	16.7	1.30	8.71	0.8	8.6	230	14.7	28.7	-922337203	10	0	0	0	0	0	0	0	0	#NULL!	#NULL!	#NULL!	0	#NULL!	2	244.57	244.57	1216
719	0	HRJC	male	No	54	51-60	1	No	No	No	No	No	No		No	Urgencia	0.92	937	54		> 60	1011	15.5	1.11	10.65	0.8	21.32	378	13.1	29.7	0	17	0	0	0	0	0	0	0	0	0	0	#NULL!	0	#NULL!	2	17845	937
720	0	HGV	male	No	75	71-80	1	No	No	No	No	No	No		No	Urgencia	1.00	448	75	326	> 60	680	16.0	1.17	4.12	1	4.79	206	12.9	29.8	23.44	14	0	0	0	0	0	0	0	0	0	0	#NULL!	0	23.4375	4	448	448	326
721	0	HUIE	male	No	80	71-80	1	Former	No	Yes	Yes	No	No	Yes	Yes	Urgencia	0.99	#NULL!	80		>60	#NULL!	15.0	1.10	5.52	1.4	8.6	220	12.4	25	-922337203	16	0	0	0	0	0	0	1	1	0	0	1	1	#NULL!	4	230.45	230.45	975
722	0	HUIE	female	Yes	87	81-90	1	No	No	No	Yes	No	No		Yes	Hospitalización	1.67	262.01	87	1272	31	603	12.3	1.08	12.61	1.3	3.4	196	11.7	23.9	19.53	3	1	0	1	1	0	0	0	1	0	0	#NULL!	1	19.5312	5	1930.33	262.01	987
723	0	HRJC	female	No	27	21-30	1	No	No	No	No				No	Hospitalización	0.62	#NULL!	27		> 60	#NULL!	12.4		3.50	1.7	3.88	132	#NULL!	#NULL!	10000	1	0	0	0	1	0	0	0	0	#NULL!	#NULL!	#NULL!	0	#NULL!	1	504	504
724	0	HRJC	female	No	56	51-60	1	No	No	Yes	No	No	No		No	Hospitalización	0.73	#NULL!	56	1192	> 60	806	11.3	1.22	13.58	1.7	20.18	282	14.4	35	10000	15	0	0	0	1	0	0	1	0	0	0	#NULL!	0	#NULL!	2	2119	805	2642
725	0	HUIE	female	No	84	81-90	3	No	No	No	No	No	No		Yes	Urgencia	0.68	230.32	84		>60	908	13.6	1.22	4.29	1.3	2.9	166	13.8	30.2	29.38	5	0	0	0	1	0	0	0	0	0	0	#NULL!	1	29.3848	5	237.4	230.32	481
726	0	HGV	male	No	52	51-60	1	Yes	No	No	No				No	Urgencia		#NULL!	#NULL!			#NULL!				#NULL!		#NULL!	#NULL!	#NULL!	-922337203	1	0	0	0	0	0	1	0	0	#NULL!	#NULL!	#NULL!	0	#NULL!	2	#NULL!	#NULL!
727	0	HGV	female	No	56	51-60	1	No	No	No	Yes	No	No		No	Urgencia	0.69	#NULL!	56	721	> 60	651	14.1	1.06	4.72	1.5	5.42	167	11.7	36.6	26.4	11	0	0	0	1	0	0	0	1	0	0	#NULL!	0	26.398	2	244	244	721
728	0	FJD	female	No	70	61-70	1	No	No	No	Yes	No	No		Yes	Urgencia	0.70	640	70		> 60	672	12.9	1.11	8.11	1.8	3.70	324	12.6	26.4		1	0	0	0	1	0	0	0	1	0	0	#NULL!	1	#NULL!	3	910	640	171
729	0	HUIE	female	Yes	77	71-80	1	Yes	Yes	Yes	Yes		Yes	No	Yes	Hospitalización	2.91	673.52	77	81	17	465	9.7	1.05	3.37	1	1.6	87	11.3	28.6	22.22	6	1	0	1	1	1	1	1	1	#NULL!	1	0	1	22.2222	4	831.37	673.52	81
730	0	HUIE	male	No	40	31-40	2	No	No	No	No				No	Urgencia	1.10	#NULL!	40		>60	#NULL!	16.1		6.10	1.6	6.6	280	#NULL!	#NULL!	-922337203	3	0	0	0	0	0	0	0	0	#NULL!	#NULL!	#NULL!	0	#NULL!	1	217.58	217.58
731	0	HGV	male	Yes	90	81-90	2	No	No	No	No	No	No		No	Hospitalización		#NULL!	#NULL!			#NULL!				#NULL!		#NULL!	#NULL!	#NULL!	24.22	5	1	0	1	0	0	0	0	0	0	0	#NULL!	0	24.2215	5	6135	6135	1201
732	0	HUIE	male	No	72	71-80	1	No	No	No	No				No	Urgencia	0.95	#NULL!	72		>60	#NULL!	14.8	1.35	7.55	1.2	18.8	272	15.3	30.5	10000	9	0	0	0	0	0	0	0	0	#NULL!	#NULL!	#NULL!	0	#NULL!	4	2150.65	872.5
733	0	HRJC	male	No	54	51-60	1	No	No	No	No				No	Urgencia	1.13	693	54		> 60	519	16.2	1.03	3.96	1.1	0.64	97	12.1	29.8	27.78	6	0	0	0	0	0	0	0	0	#NULL!	#NULL!	#NULL!	0	27.7778	2	693	693
734	0	HRJC	female	Yes	83	81-90	1	Yes	Yes	Yes	No	No			No	Urgencia	0.89	1979	83		> 60	607	9.2	1.09	7.27	2.3	4.08	208	12.9	253.1	-922337203	12	1	0	1	1	1	1	1	0	0	#NULL!	#NULL!	0	#NULL!	5	1979	1979
735	0	HUIE	female	No	58	51-60	1	No	No	No	Yes				No	Urgencia		#NULL!	#NULL!			#NULL!				#NULL!		#NULL!	#NULL!	#NULL!	23.44	11	0	0	0	1	0	0	0	1	#NULL!	#NULL!	#NULL!	0	23.4375	2	226.72	226.72
736	0	HGV	male	No	61	61-70	3	Former	Yes	No	No				Yes	Hospitalización	0.67	794	61	368	> 60	#NULL!	15.4		14.90	1.5	0.66	378	#NULL!	#NULL!	-922337203	1	0	0	0	0	1	0	0	0	#NULL!	#NULL!	#NULL!	1	#NULL!	3	846	794	768
737	0	HRJC	female	No	53	51-60	1	No	No	No	No	No	No		No	Hospitalización	0.61	#NULL!	53		> 60	631	12.9	0.98	2.94	0.6	7.95	254	11.6	29.9	23.44	9	0	0	0	1	0	0	0	0	0	0	#NULL!	0	23.4375	2	1339	1094	1786
738	0	FJD	female	No	74	71-80	1	No	No	No	No				No	Urgencia	0.60	296	74		> 60	547	14.2	1.03	5.51	1.5	1.50	218	11.6	31	22.22	8	0	0	0	1	0	0	0	0	#NULL!	#NULL!	#NULL!	0	22.2222	4	296	296	279
739	0	HGV	male	No	1	0--16	2									Urgencia		#NULL!	#NULL!			#NULL!				#NULL!		#NULL!	#NULL!	#NULL!		7	0	0	0	0	#NULL!	#NULL!	#NULL!	#NULL!	#NULL!	#NULL!	#NULL!	#NULL!	#NULL!	1	#NULL!	#NULL!
740	0	HGV	female	No	60	51-60	3	No	No	No	No				No	Urgencia		#NULL!	#NULL!			#NULL!				#NULL!		#NULL!	#NULL!	#NULL!	22.22	14	0	0	0	1	0	0	0	0	#NULL!	#NULL!	#NULL!	0	22.2222	2	#NULL!	#NULL!	3426
741	0	HUIE	male	No	53	51-60	1	No	No	No	No				No	Urgencia	0.73	833.76	53		>60	1777	14.7	1.28	9.30	1.6	15.9	433	14.5	32.1	24.8	4	0	0	0	0	0	0	0	0	#NULL!	#NULL!	#NULL!	0	24.8016	2	833.76	833.76	544
742	0	HRJC	male	No	23	21-30	2	No	No	No	No				No	Urgencia	0.69	#NULL!	23	765	> 60	#NULL!	16.9		6.74	0.7	2.88	171	#NULL!	#NULL!	-922337203	6	0	0	0	0	0	0	0	0	#NULL!	#NULL!	#NULL!	0	#NULL!	1	894	894	765
743	0	HRJC	male	Yes	80	71-80	1	No	No	No	Yes	Yes	No		Yes	Urgencia	1.18	1575	80		> 60	683	12.0	0.93	5.10	0.5	17.30	299	11	30	10000	3	1	0	1	0	0	0	0	1	1	0	#NULL!	1	#NULL!	4	1575	1575
744	0	HRJC	female	No	54	51-60	1	No	No	No	No				No	Urgencia		#NULL!	#NULL!			#NULL!				#NULL!		#NULL!	#NULL!	#NULL!	25.71	8	0	0	0	1	0	0	0	0	#NULL!	#NULL!	#NULL!	0	25.7117	2	990	990
745	0	HRJC	male	No	54	51-60	1	No	No	No	No		Yes		No	Urgencia	0.69	#NULL!	54	405	> 60	#NULL!	13.9		4.02	0.9	6.49	147	#NULL!	#NULL!	-922337203	3	0	0	0	0	0	0	0	0	#NULL!	1	#NULL!	0	#NULL!	2	1155	868	494
746	0	HGV	female	No	91	91-100	2	No	No	No	No	No	No		No	Hospitalización	0.88	321	91	1144	> 60	#NULL!	14.4		4.07	1.4	0.73	290	#NULL!	#NULL!	-922337203	3	0	0	0	1	0	0	0	0	0	0	#NULL!	0	#NULL!	5	387	321	811
747	0	HRJC	male	No	46	41-50	1	No	No	No	No				Yes	Hospitalización	0.65	#NULL!	46		> 60	595	15.7	0.93	4.02	0.8	1.58	225	11	43.3	-922337203	7	0	0	0	0	0	0	0	0	#NULL!	#NULL!	#NULL!	1	#NULL!	1	1007	1007	4217
748	0	HUIE	male	No	67	61-70	1	Former	No	No	No	No	No		Yes	Urgencia	1.04	#NULL!	67		>60	514	13.2	1.25	9.67	0.7	9.5	229	13.6	27.2	10000	9	0	0	0	0	0	0	0	0	0	0	#NULL!	1	#NULL!	3	#NULL!	#NULL!
749	0	HRJC	female	No	95	91-100	1	No	No	No	Yes	No	No	No	Yes	Urgencia	0.79	483	95	426	> 60	581	13.1	1.03	6.79	2.3	2.38	256	12.1	28.7	-922337203	5	0	0	0	1	0	0	0	1	0	0	0	1	#NULL!	5	483	483	426
750	0	HRJC	male	No	50	41-50	2	No	No	No	No				No	Urgencia	1.16	#NULL!	50		> 60	594	14.7	1.06	5.85	1.9	3.77	238	12.5	28.1	-922337203	4	0	0	0	0	0	0	0	0	#NULL!	#NULL!	#NULL!	0	#NULL!	1	1046	284
751	0	HUIE	female	No	61	61-70	2	No	No	No	No	No	No		No	Urgencia	0.48	#NULL!	61	3445	>60	570	11.1	1.29	4.71	1.4	3.7	65	14.6	39.2	20.2	4	0	0	0	1	0	0	0	0	0	0	#NULL!	0	20.202	3	194.99	194.99	3445
752	0	HUIE	male	Yes	86	81-90	1	No	No	No	Yes	No	Yes		No	Urgencia	0.97	#NULL!	86		>60	627	13.6	1.20	4.67	0.6	6.7	170	13	27.4	-922337203	15	1	0	1	0	0	0	0	1	0	1	#NULL!	0	#NULL!	5	#NULL!	#NULL!
753	0	HRJC	female	No	75	71-80	1	No	No	No	Yes				Yes	Hospitalización	0.65	#NULL!	75		> 60	634	12.8	1.00	3.98	1.1	12.48	150	11.8	28.7	10000	9	0	0	0	1	0	0	0	1	#NULL!	#NULL!	#NULL!	1	#NULL!	4	910	910
754	0	HUIE	female	No	77	71-80	4	No	Yes	No	No	No			No	Urgencia	0.74	232.5	77	138	>60	668	10.1	1.12	6.54	1.3	13.5	190	12.1	27	21.3	13	0	0	0	1	1	0	0	0	0	#NULL!	#NULL!	0	21.3039	4	232.5	232.5	138
755	0	HUIE	male	No	50	41-50	2	Former	No	No	No	No	No		No	Urgencia	0.76	219.41	50	1456	>60	1241	14.2	1.25	6.12	1.2	5.1	250	14.1	28.6	22.86	5	0	0	0	0	0	0	0	0	0	0	#NULL!	0	22.8571	1	249.53	219.41	1772
756	0	HRJC	female	No	25	21-30	2	No	No	No	No				No	Hospitalización		#NULL!	#NULL!			#NULL!				#NULL!		#NULL!	#NULL!	#NULL!	-922337203	6	0	0	0	1	0	0	0	0	#NULL!	#NULL!	#NULL!	0	#NULL!	1	574	574
757	0	HGV	female	No	70	61-70	1	No	Yes	No	No	No	No		No	Urgencia		#NULL!	#NULL!			#NULL!				#NULL!		#NULL!	#NULL!	#NULL!	2586310473	2	0	0	0	1	1	0	0	0	0	0	#NULL!	0	#NULL!	3	732	732	564
758	0	HUIE	female	No	89	81-90	2	No	No	No	Yes				Yes	Urgencia		#NULL!	#NULL!			#NULL!				#NULL!		#NULL!	#NULL!	#NULL!	-922337203	3	0	0	0	1	0	0	0	1	#NULL!	#NULL!	#NULL!	1	#NULL!	5	362.32	323.05	85
759	0	HGV	male	No	49	41-50	1	No	No	No	No	No	Yes	No	No	Urgencia		#NULL!	#NULL!			#NULL!				#NULL!		#NULL!	#NULL!	#NULL!	38.3	1	0	0	0	0	0	0	0	0	0	1	0	0	38.3024	1	6531	6531	1451
760	0	FJD	female	No	61	61-70	3	No	No	No	No	No	No	No	No	Hospitalización-Urgente	0.50	1615	61		> 60	499	12.3	0.92	5.83	1.4	2.20	199	10.6	29.1	31.51	1	0	0	0	1	0	0	0	0	0	0	0	0	31.5115	3	1615	1615	422
761	0	HRJC	male	No	85	81-90	1	Former	No	No	No				Yes	Urgencia	1.07	1323	85	327	> 60	562	14.5	0.95	4.99	2.2	0.93	164	11.2	30.9	10000	6	0	0	0	0	0	0	0	0	#NULL!	#NULL!	#NULL!	1	#NULL!	5	1323	1323	600
762	0	HGV	male	Yes	90	81-90	1	No	No	No	Yes				Yes	Hospitalización		#NULL!	#NULL!			#NULL!				#NULL!		#NULL!	#NULL!	#NULL!	20.76	4	1	0	1	0	0	0	0	1	#NULL!	#NULL!	#NULL!	1	20.7612	5	#NULL!	#NULL!
763	0	HGV	male	No	47	41-50	2	Yes	No	No	No	No	No		No	Urgencia		#NULL!	#NULL!			#NULL!				#NULL!		#NULL!	#NULL!	#NULL!	25.54	-5	0	0	0	0	0	1	0	0	0	0	#NULL!	0	25.5354	1	377	227	2484
764	0	HGV	male	Yes	82	81-90	1	No	No	No	Yes	No	Yes		No	Urgencia	0.97	555	82		> 60	#NULL!	14.1		19.36	0.2		244	#NULL!	#NULL!	29.39	8	1	0	1	0	0	0	0	1	0	1	#NULL!	0	29.3878	5	1208	555	1852
765	0	HRJC	male	No	50	41-50	1	No	No	No	No				No	Urgencia	0.90	#NULL!	50		> 60	404	11.6	1.06	5.88	1.6	6.89	89	12.5	29.9	-922337203	3	0	0	0	0	0	0	0	0	#NULL!	#NULL!	#NULL!	0	#NULL!	1	512	512	883
766	0	FJD	male	No	71	71-80	1	No	No	No	No				Yes	Urgencia	0.90	771	71		> 60	668	13.0	1.22	4.92	0.5	7.90	188	13.8	30.8	-922337203	2	0	0	0	0	0	0	0	0	#NULL!	#NULL!	#NULL!	1	#NULL!	4	772	771	480
767	0	HGV	male	Yes	87	81-90	1	No	Yes	No	No				No	Urgencia		#NULL!	#NULL!			#NULL!				#NULL!		#NULL!	#NULL!	#NULL!	26.12	6	1	0	1	0	1	0	0	0	#NULL!	#NULL!	#NULL!	0	26.1224	5	#NULL!	#NULL!
768	0	HUIE	male	No	48	41-50	1	No	No	No	No				No	Urgencia	0.63	#NULL!	48		>60	1054	16.0	1.15	4.49	0.8	6.8	335	12.5	34.1	10000	4	0	0	0	0	0	0	0	0	#NULL!	#NULL!	#NULL!	0	#NULL!	1	181.95	181.95	895
769	0	HGV	male	Yes	85	81-90	1	No	Yes	No	No				Yes	Urgencia		#NULL!	#NULL!			#NULL!				#NULL!		#NULL!	#NULL!	#NULL!	27.68	1	1	0	1	0	1	0	0	0	#NULL!	#NULL!	#NULL!	1	27.6817	5	#NULL!	#NULL!
770	0	HRJC	male	No	82	81-90	1	No	No	No	No	No	No	Yes	Yes	Hospitalización	1.01	#NULL!	82		> 60	780		1.08		#NULL!	13.77	#NULL!	12.7	25.6	23.53	7	0	0	0	0	0	0	0	0	0	0	1	1	23.5294	5	1195	1195
771	0	HUIE	female	No	51	51-60	1	No	No	No	No				No	Urgencia		#NULL!	#NULL!			#NULL!				#NULL!		#NULL!	#NULL!	#NULL!	10000	5	0	0	0	1	0	0	0	0	#NULL!	#NULL!	#NULL!	0	#NULL!	2	678.59	596.48	2227
772	0	FJD	female	Yes	84	81-90	1	No	No	No	Yes	No	No		Yes	Hospitalización		#NULL!	#NULL!			#NULL!				#NULL!		#NULL!	#NULL!	#NULL!	10000	8	1	0	1	1	0	0	0	1	0	0	#NULL!	1	#NULL!	5	758	677	370
773	0	HGV	male	No	53	51-60	2	Former	No	No	No				Yes	Urgencia	0.93	202	53	429	> 60	703	15.1	1.15	7.43	2.4	8.07	259	12.7	32.2	20.76	2	0	0	0	0	0	0	0	0	#NULL!	#NULL!	#NULL!	1	20.7612	2	202	202	494
774	0	HGV	male	No	81	81-90	1	Former	No	No	No	No			No	Urgencia		#NULL!	#NULL!			#NULL!				#NULL!		#NULL!	#NULL!	#NULL!	28.73	6	0	0	0	0	0	0	0	0	0	#NULL!	#NULL!	0	28.7347	5	#NULL!	#NULL!	985
775	0	HRJC	male	No	57	51-60	2	No	No	No	No				No	Urgencia	0.83	803	57		> 60	968	13.5	1.19	8.82	0.6	23.38	231	14.1	36.4	10000	11	0	0	0	0	0	0	0	0	#NULL!	#NULL!	#NULL!	0	#NULL!	2	803	803	4661
776	0	FJD	male	No	53	51-60	1	No	No	No	No				No	Urgencia	0.60	1074	53		> 60	788	13.9	1.23	7.80	0.9	20.80	193	13.9	18	-922337203	3	0	0	0	0	0	0	0	0	#NULL!	#NULL!	#NULL!	0	#NULL!	2	1074	1074	2051
777	0	HGV	male	Yes	77	71-80	#NULL!									Hospitalización	1.02	#NULL!	77		> 60	714	11.9	1.24	12.94	0.8	33.02	231	13.7	31.3		35	1	1	1	0	#NULL!	#NULL!	#NULL!	#NULL!	#NULL!	#NULL!	#NULL!	#NULL!	#NULL!	4	#NULL!	#NULL!
778	0	HGV	female	No	50	41-50	2	No	No	No	No				No	Urgencia		#NULL!	#NULL!			#NULL!				#NULL!		#NULL!	#NULL!	#NULL!	23.44	3	0	0	0	1	0	0	0	0	#NULL!	#NULL!	#NULL!	0	23.4375	1	286	286	368
779	0	HGV	female	No	78	71-80	1	Former	No	No	No	No	No		No	Urgencia		#NULL!	#NULL!			#NULL!				#NULL!		#NULL!	#NULL!	#NULL!	22.41	5	0	0	0	1	0	0	0	0	0	0	#NULL!	0	22.4059	4	#NULL!	#NULL!
780	0	HGV	male	Yes	87	81-90	1	Former	No	No	No	No	No		No	Urgencia		#NULL!	#NULL!			#NULL!				#NULL!		#NULL!	#NULL!	#NULL!	27.78	8	1	0	1	0	0	0	0	0	0	0	#NULL!	0	27.7778	5	828	828	984
781	0	HGV	female	No	91	91-100	1	No	Yes	No	No				Yes	Urgencia		#NULL!	#NULL!			#NULL!				#NULL!		#NULL!	#NULL!	#NULL!	-922337203	7	0	0	0	1	1	0	0	0	#NULL!	#NULL!	#NULL!	1	#NULL!	5	#NULL!	#NULL!
782	0	HGV	male	No	80	71-80	1	No	No	No	No				No	Hospitalización	0.82	#NULL!	80		> 60	797	13.2	1.12	6.31	0.9	28.87	426	12.3	29	18.94	12	0	0	0	0	0	0	0	0	#NULL!	#NULL!	#NULL!	0	18.937	4	485	485	1688
783	0	HGV	female	No	86	81-90	3	No	No	No	No				No	Hospitalización		#NULL!	#NULL!			#NULL!				#NULL!		#NULL!	#NULL!	#NULL!	29.38	3	0	0	0	1	0	0	0	0	#NULL!	#NULL!	#NULL!	0	29.3848	5	#NULL!	#NULL!
784	0	HGV	female	No	78	71-80	2	No	No	No	Yes	No	No		No	Hospitalización	0.82	#NULL!	78	429	> 60	639	12.9	1.09	6.06	2.5	2.71	276	12	29	-922337203	7	0	0	0	1	0	0	0	1	0	0	#NULL!	0	#NULL!	4	#NULL!	#NULL!	429
785	0	HGV	male	No	76	71-80	1	Former	No	No	No		Yes		No	Urgencia		#NULL!	#NULL!			#NULL!				#NULL!		#NULL!	#NULL!	#NULL!	29.41	11	0	0	0	0	0	0	0	0	#NULL!	1	#NULL!	0	29.4118	4	947	947	723
786	0	HGV	female	No	82	81-90	1	No	No	No	No				No	Urgencia	0.86	#NULL!	82	159	> 60	648	14.1	1.08	3.63	0.9	2.90	127	11.9	34.1	30.61	3	0	0	0	1	0	0	0	0	#NULL!	#NULL!	#NULL!	0	30.6122	5	#NULL!	#NULL!	159
787	0	HGV	male	No	24	21-30	2	No	No	No	No				No	Urgencia	0.96	#NULL!	24	372	> 60	594	15.4	1.04	2.28	0.8	0.78	118	11.5	41.3	22.86	1	0	0	0	0	0	0	0	0	#NULL!	#NULL!	#NULL!	0	22.8571	1	155	155	437
788	0	HGV	male	No	72	71-80	2	No	No	No	No	No			No	Urgencia		#NULL!	#NULL!			#NULL!				#NULL!		#NULL!	#NULL!	#NULL!	20000	6	0	0	0	0	0	0	0	0	0	#NULL!	#NULL!	0	#NULL!	4	1222	709	823
789	0	HGV	male	No	47	41-50	1	No	No	No	No				No	Urgencia	1.22	#NULL!	47	2445	> 60	486	15.1	1.16	3.80	0.8	1.34	109	12.8	37.7	30.19	10	0	0	0	0	0	0	0	0	#NULL!	#NULL!	#NULL!	0	30.1896	1	#NULL!	#NULL!	2445
790	0	HGV	female	No	64	61-70	2	No	No	No	No				No	Urgencia	0.73	198	64	948	> 60	682	14.6	1.06	4.91	1.4	4.31	184	11.7	33.1	23.44	2	0	0	0	1	0	0	0	0	#NULL!	#NULL!	#NULL!	0	23.4375	3	198	198	948
791	0	HGV	female	No	23	21-30	1	No	No	No	No				No	Urgencia		#NULL!	#NULL!			#NULL!				#NULL!		#NULL!	#NULL!	#NULL!	-922337203	2	0	0	0	1	0	0	0	0	#NULL!	#NULL!	#NULL!	0	#NULL!	1	238	238	191
792	0	HGV	male	No	53	51-60	1	No	No	No	No				No	Hospitalización	0.90	946	53	1613	> 60	755	15.5	1.18	12.02	0.9	9.51	276	13	34.9	22.16	5	0	0	0	0	0	0	0	0	#NULL!	#NULL!	#NULL!	0	22.1607	2	1007	946	1897
793	0	HGV	male	No	68	61-70	2	Former	Yes	No	No				Yes	Hospitalización	1.25	807	68	7911	> 60	551	15.4	1.04	3.27	1.1	5.58	94	11.5	33.9	10000	4	0	0	0	0	1	0	0	0	#NULL!	#NULL!	#NULL!	1	#NULL!	3	807	807	8096
794	0	HGV	male	No	57	51-60	1	Former	No	No	No				No	Urgencia	1.05	178	57	679	> 60	628	17.2	1.21	5.05	0.7	3.86	96	13.3	31.6	24.22	12	0	0	0	0	0	0	0	0	#NULL!	#NULL!	#NULL!	0	24.2215	2	195	178	679
795	0	HGV	female	No	64	61-70	1	No	No	No	No				No	Urgencia	0.67	484	64	674	> 60	852	14.5	1.16	12.03	1.7	14.36	230	12.8	30.3	25.82	3	0	0	0	1	0	0	0	0	#NULL!	#NULL!	#NULL!	0	25.8166	3	484	484	685
796	0	HGV	male	No	60	51-60	2	No	No	No	No				Yes	Urgencia	1.03	190	60	613	> 60	720	16.8	1.20	4.32	0.5	4.84	140	13.2	31.7	34.2	1	0	0	0	0	0	0	0	0	#NULL!	#NULL!	#NULL!	1	34.1986	2	190	190	613
797	0	HGV	male	Yes	85	81-90	1	No	No	No	No	No	No		No	Hospitalización	1.39	#NULL!	85	6717	52	#NULL!	14.0		18.40	0.7	36.90	262	#NULL!	#NULL!	27.72	1	1	0	1	0	0	0	0	0	0	0	#NULL!	0	27.7177	5	#NULL!	#NULL!	6717
798	0	HGV	female	No	76	71-80	1	No	Yes	Yes	Yes				Yes	Hospitalización	1.35	#NULL!	76	618	41	#NULL!	10.9		1.07	0.3	2.05	46	#NULL!	#NULL!	-922337203	13	0	0	0	1	1	0	1	1	#NULL!	#NULL!	#NULL!	1	#NULL!	4	#NULL!	#NULL!	629
799	0	HGV	female	No	60	51-60	1	No	Yes	No	Yes	No	No		Yes	Urgencia		#NULL!	#NULL!			#NULL!				#NULL!		#NULL!	#NULL!	#NULL!	25.95	0	0	0	0	1	1	0	0	1	0	0	#NULL!	1	25.9516	2	#NULL!	#NULL!
800	0	HGV	male	No	77	71-80	1	Former	No	No	No	No			Yes	Hospitalización	1.08	#NULL!	77	1561	> 60	#NULL!	13.1		5.87	0.4	5.84	211	#NULL!	#NULL!	31.11	13	0	0	0	0	0	0	0	0	0	#NULL!	#NULL!	1	31.1111	4	821	821	811
801	0	HGV	female	No	44	41-50	#NULL!	No	No	No	No	No	No		No	Hospitalización	0.75	234	44	207	> 60	#NULL!	13.5		7.17	2	7.01	272	#NULL!	#NULL!	40.06	4	0	0	0	1	0	0	0	0	0	0	#NULL!	0	40.0577	1	234	234	207
802	0	HGV	male	No	43	41-50	#NULL!	Yes	No	No	No				Yes	Hospitalización	1.03	236	43	542	> 60	#NULL!	15.3		6.35	2	4.11	250	#NULL!	#NULL!	27.68	2	0	0	0	0	0	1	0	0	#NULL!	#NULL!	#NULL!	1	27.6817	1	236	236	542
803	0	HGV	male	No	32	31-40	1	No	No	Yes	No				No	Urgencia		#NULL!	#NULL!			#NULL!				#NULL!		#NULL!	#NULL!	#NULL!	22.22	14	0	1	1	0	0	0	1	0	#NULL!	#NULL!	#NULL!	0	22.2222	1	505	505	729
804	0	HGV	female	No	76	71-80	1	No	No	No	No				Yes	Hospitalización	0.96	523	76	936	60	#NULL!	14.7		3.78	0.7	9.23	279	#NULL!	#NULL!	22.22	7	0	0	0	1	0	0	0	0	#NULL!	#NULL!	#NULL!	1	22.2222	4	523	523	936
805	0	HGV	male	Yes	69	61-70	1	No	No	No	No				No	Urgencia		#NULL!	#NULL!			#NULL!				#NULL!		#NULL!	#NULL!	#NULL!	-922337203	1	1	0	1	0	0	0	0	0	#NULL!	#NULL!	#NULL!	0	#NULL!	3	#NULL!	#NULL!
806	0	HGV	female	No	50	41-50	2	No	No	No	No	No	No		No	Urgencia	0.80	396	50	510	> 60	763	16.3	1.33	11.00	1.2	25.06	215	14.7	29	31.51	6	0	0	0	1	0	0	0	0	0	0	#NULL!	0	31.5115	1	396	396	859
807	0	HGV	male	No	54	51-60	1	No	No	No	No				No	Urgencia	1.03	277	54	4665	> 60	463	16.5	1.37	4.01	0.7	1.20	76	15.1	34.6	-922337203	8	0	0	0	0	0	0	0	0	#NULL!	#NULL!	#NULL!	0	#NULL!	2	398	277	4665
808	0	HGV	male	Yes	65	61-70	1	Yes	Yes	Yes	No				Yes	Urgencia		#NULL!	#NULL!			#NULL!				#NULL!		#NULL!	#NULL!	#NULL!	22.22	6	1	0	1	0	1	1	1	0	#NULL!	#NULL!	#NULL!	1	22.2222	3	6718	1052	12673
809	0	HGV	male	No	78	71-80	1	No	No	No	No		Yes		Yes	Urgencia		#NULL!	#NULL!			#NULL!				#NULL!		#NULL!	#NULL!	#NULL!	31.25	20	0	0	0	0	0	0	0	0	#NULL!	1	#NULL!	1	31.25	4	651	651	1256
810	0	HGV	male	No	42	41-50	1	No	No	No	No				No	Urgencia	0.98	209	42	1133	> 60	627	15.7	1.07	6.21	1.5	6.45	192	12.6	31.3	28.34	7	0	0	0	0	0	0	0	0	#NULL!	#NULL!	#NULL!	0	28.3447	1	209	209	1133
811	0	HGV	female	No	67	61-70	1	No	Yes	No	No				No	Hospitalización	0.52	1425	67	88	> 60	#NULL!	13.1		3.39	0.7	7.76	342	#NULL!	#NULL!	31.25	6	0	0	0	1	1	0	0	0	#NULL!	#NULL!	#NULL!	0	31.25	3	1425	1425	88
812	0	HGV	female	Yes	80	71-80	1	No	No	No	Yes				Yes	Hospitalización		#NULL!	#NULL!			#NULL!				#NULL!		#NULL!	#NULL!	#NULL!	-922337203	5	1	0	1	1	0	0	0	1	#NULL!	#NULL!	#NULL!	1	#NULL!	4	813	813	438
813	0	HGV	male	Yes	69	61-70	2	No	No	No	Yes	No	No		No	Hospitalización	0.80	1126	69	503	> 60	#NULL!	14.1		5.70	0.6	5.84	292	#NULL!	#NULL!	22.22	3	1	0	1	0	0	0	0	1	0	0	#NULL!	0	22.2222	3	1276	1126	974
814	0	HGV	male	No	44	41-50	1	No	No	No	No				No	Hospitalización		#NULL!	#NULL!			#NULL!				#NULL!		#NULL!	#NULL!	#NULL!	24.69	5	0	0	0	0	0	0	0	0	#NULL!	#NULL!	#NULL!	0	24.6914	1	#NULL!	#NULL!	2754
815	0	HGV	male	No	43	41-50	2	No	No	No	No	No	No		No	Urgencia		#NULL!	#NULL!			#NULL!				#NULL!		#NULL!	#NULL!	#NULL!	29.7	9	0	0	0	0	0	0	0	0	0	0	#NULL!	0	29.7004	1	213	213	577
816	0	HGV	female	No	77	71-80	#NULL!	Former	No	No	No				No	Hospitalización	0.90	356	77	168	> 60	#NULL!	11.8	1.00	5.57	1.4	4.35	235	11.8	30.9	0	8	0	0	0	1	0	0	0	0	#NULL!	#NULL!	#NULL!	0	#NULL!	4	383	356	168
817	0	HGV	male	No	57	51-60	2	Yes	No	No	No				No	Urgencia		#NULL!	#NULL!			#NULL!				#NULL!		#NULL!	#NULL!	#NULL!	24.22	10	0	0	0	0	0	1	0	0	#NULL!	#NULL!	#NULL!	0	21.4533	2	1384	1338	1433
818	0	HGV	male	No	49	41-50	1	No	No	No	No				No	Urgencia		#NULL!	#NULL!			#NULL!				#NULL!		#NULL!	#NULL!	#NULL!	-922337203	15	0	0	0	0	0	0	0	0	#NULL!	#NULL!	#NULL!	0	#NULL!	1	328	328	1594
819	0	HGV	male	No	69	61-70	1	No	No	No	No				Yes	Urgencia	0.75	437	69	6485	> 60	837	13.7	1.29	5.37	0.9	14.67	337	14.2	31.1	23.88	5	0	0	0	0	0	0	0	0	#NULL!	#NULL!	#NULL!	1	23.8751	3	601	437	6485
820	0	HGV	male	No	84	81-90	1	Former	Yes	No	Yes				Yes	Urgencia	1.55	229	84	2770	46	568	14.2	4.40	4.83	0.8	1.43	170	49.7	52.5	-922337203	3	0	0	0	0	1	0	0	1	#NULL!	#NULL!	#NULL!	1	#NULL!	5	229	229	2770
821	0	HGV	male	Yes	94	91-100	1	No	No	No	Yes				No	Urgencia		#NULL!	#NULL!			#NULL!				#NULL!		#NULL!	#NULL!	#NULL!	-922337203	3	1	0	1	0	0	0	0	1	#NULL!	#NULL!	#NULL!	0	#NULL!	5	6178	6178	986
822	0	HGV	male	No	93	91-100	1	No	Yes	No	Yes	No	Yes	No	Yes	Urgencia		#NULL!	#NULL!			#NULL!				#NULL!		#NULL!	#NULL!	#NULL!	27.68	6	0	0	0	0	1	0	0	1	0	1	0	1	27.6817	5	562	562	589
823	0	FJD	male	Yes	87	81-90	2	Former	Yes	No	No	No	No		Yes	Hospitalización		#NULL!	#NULL!			#NULL!				#NULL!		#NULL!	#NULL!	#NULL!	0.37	5	1	0	1	0	1	0	0	0	0	0	#NULL!	1	#NULL!	5	1928	1928	187
824	0	HUIE	male	Yes	27	21-30	1	No	No	No	No				No	Consulta		#NULL!	#NULL!			#NULL!				#NULL!		#NULL!	#NULL!	#NULL!	10000	3	1	0	1	0	0	0	0	0	#NULL!	#NULL!	#NULL!	0	#NULL!	1	272.94	272.94
825	0	HRJC	male	No	44	41-50	2	No	No	No	No				No	Hospitalización	0.88	#NULL!	44		> 60	649	13.5	1.12	6.23	1.9	3.47	179	13.2	40.9	10000	3	0	0	0	0	0	0	0	0	#NULL!	#NULL!	#NULL!	0	#NULL!	1	484	484
826	0	HUIE	male	Yes	84	81-90	1	No	No	No	No	No	No		No	Urgencia	1.00	#NULL!	84		>60	418	12.6	1.24	4.00	1.3	5.2	219	13.5	27.5	31.25	2	1	0	1	0	0	0	0	0	0	0	#NULL!	0	31.25	5	#NULL!	#NULL!
827	0	HRJC	female	No	60	51-60	1	No	No	No	Yes	No	No		No	Hospitalización		1104	#NULL!			658		1.11		#NULL!		#NULL!	13.1	33.4	-922337203	20	0	0	0	1	0	0	0	1	0	0	#NULL!	0	#NULL!	2	1104	1104
828	0	HRJC	male	Yes	75	71-80	1	Former	Yes	Yes	Yes	No	No	Yes	Yes	Urgencia	1.18	535	75		> 60	784	11.6	1.12	0.89	0.3	11.91	78	13.2	31.3	28.72	4	1	0	1	0	1	0	1	1	0	0	1	1	28.7197	4	535	535
829	0	HUIE	female	No	68	61-70	1	No	No	No	No	No	No		No	Urgencia	0.67	#NULL!	68		>60	350	10.5	1.10	3.22	0.9	7.0	83	11.9	28.7	-922337203	12	0	0	0	1	0	0	0	0	0	0	#NULL!	0	#NULL!	3	256.13	256.13	322
830	0	HRJC	male	No	51	51-60	2	No	No	No	No	No	No		No	Hospitalización	0.92	#NULL!	51		> 60	713	12.2	1.03	4.01	1.4	6.19	150	12.2	42	31.28	7	0	0	0	0	0	0	0	0	0	0	#NULL!	0	31.2809	2	#NULL!	#NULL!
831	0	HUIE	male	Yes	69	61-70	6	Former	No	No	Yes	No	No		Yes	Urgencia		#NULL!	#NULL!			#NULL!				#NULL!		#NULL!	#NULL!	#NULL!	29.34	21	1	1	1	0	0	0	0	1	0	0	#NULL!	1	29.3444	3	589.95	589.95	65
832	0	HUIE	male	No	88	81-90	2	No	No	No	No				Yes	Urgencia		#NULL!	#NULL!			#NULL!				#NULL!		#NULL!	#NULL!	#NULL!	-922337203	11	0	0	0	0	0	0	0	0	#NULL!	#NULL!	#NULL!	1	#NULL!	5	1057.27	397.28	934
833	0	HUIE	male	No	43	41-50	1	No	No	No	Yes				No	Urgencia		#NULL!	#NULL!			#NULL!				#NULL!		#NULL!	#NULL!	#NULL!	46.68	8	0	0	0	0	0	0	0	1	#NULL!	#NULL!	#NULL!	0	46.684	1	1500	1500	1565
834	0	HRJC	female	No	50	41-50	1	No	No	No	No				No	Urgencia	0.56	132	50	428	> 60	641	15.2	0.97	4.28	0.9	1.04	176	11.4	32.8	-922337203	1	0	0	0	1	0	0	0	0	#NULL!	#NULL!	#NULL!	0	#NULL!	1	132	132	428
835	0	HUIE	male	No	56	51-60	1	No	No	No	Yes	No	No	No	Yes	Urgencia		#NULL!	#NULL!			#NULL!				#NULL!		#NULL!	#NULL!	#NULL!	25.71	6	0	0	0	0	0	0	0	1	0	0	0	1	25.7117	2	236.57	230.72	463
836	0	HUIE	male	No	36	31-40	1	No	No	No	No				No	Urgencia	0.78	#NULL!	36		>60	#NULL!	14.0	1.18	7.39	1.5	17.2	179	12.8	#NULL!	30.86	3	0	0	0	0	0	0	0	0	#NULL!	#NULL!	#NULL!	0	30.8642	1	#NULL!	#NULL!
837	0	HUIE	male	No	33	31-40	2	Former	No	No	No				No	Urgencia	0.82	#NULL!	33		>60	910	14.2	1.28	9.03	0.9	18.0	381	13.9	28.8	-922337203	6	0	0	0	0	0	0	0	0	#NULL!	#NULL!	#NULL!	0	#NULL!	1	207.3	191.5	1327
838	0	HUIE	male	No	53	51-60	1	No	No	No	Yes	No	No		Yes	Urgencia	0.98	#NULL!	53		>60	807	15.0	1.13	5.09	0.9	10.2	369	12.2	28.4	10000	5	0	0	0	0	0	0	0	1	0	0	#NULL!	1	#NULL!	2	256.01	256.01	749
839	0	HUIE	male	No	89	81-90	2	Former	No	No	No	Yes			Yes	Consulta	7.75	462.86	89	1429	7	432	11.5	1.13	20.87	0.6	0.8	369	12.2	23.5	10000	6	0	0	0	0	0	0	0	0	1	#NULL!	#NULL!	1	#NULL!	5	462.86	462.86	1429
840	0	HRJC	female	Yes	60	51-60	1	No	No	No	No				Yes	Urgencia	1.37	1935	60		42	1173	14.8	1.05	9.95	1.2	63.37	200	12.4	30.6	-922337203	9	1	1	1	1	0	0	0	0	#NULL!	#NULL!	#NULL!	1	#NULL!	2	1935	1935
841	0	HUIE	male	No	43	41-50	3	No	No	No	No				No	Urgencia	0.93	284.55	43	563	>60	#NULL!	14.4	1.30	6.06	1.7	10.3	229	14.8	28.5	-922337203	4	0	0	0	0	0	0	0	0	#NULL!	#NULL!	#NULL!	0	#NULL!	1	289.24	284.55	563
842	0	HUIE	male	No	84	81-90	1	No	No	No	No	No	No	No	No	Urgencia	1.07	577.84	84	735	>60	773	13.6	1.28	12.52	3.7	15.9	264	13.9	25.2	-922337203	12	0	0	0	0	0	0	0	0	0	0	0	0	#NULL!	5	577.84	577.84	945
843	0	FJD	female	Yes	83	81-90	1	No	No	No	No	No	Yes		Yes	Hospitalización-Urgente	1.41	#NULL!	83	665	38	#NULL!	13.9		9.88	0.6	0.83	262	#NULL!	#NULL!	10000	3	1	0	1	1	0	0	0	0	0	1	#NULL!	1	#NULL!	5	1743	1743	665
844	0	HUIE	male	No	65	61-70	3	No	No	No	No	No	No		Yes	Urgencia	0.97	212.58	65	1309	>60	925	16.7	1.09	5.38	1.4	3.4	111	12.2	32.1	32.45	8	0	0	0	0	0	0	0	0	0	0	#NULL!	1	32.45	3	247.48	212.58	2522
845	0	HUIE	male	Yes	91	91-100	1	No	Yes	No	Yes	No	No		Yes	Urgencia	1.44	568.35	91		49	867	9.6	1.18	9.32	6.6	11.5	148	12.8	23.3	25.71	5	1	0	1	0	1	0	0	1	0	0	#NULL!	1	25.7117	5	1491.43	568.35	853
846	0	HUIE	male	No	40	31-40	1	No	No	No	No				No	Urgencia	0.95	#NULL!	40		>60	708	14.2	1.13	5.28	0.8	22.9	206	12.2	30.8	29.07	1	0	0	0	0	0	0	0	0	#NULL!	#NULL!	#NULL!	0	29.0659	1	#NULL!	#NULL!
847	0	HRJC	male	No	54	51-60	1	Former	No	No	No				Yes	Urgencia	0.94	444	54		> 60	#NULL!	15.2	1.13	6.16	0.7	7.29	136	13.4	35.6	10000	18	0	0	0	0	0	0	0	0	#NULL!	#NULL!	#NULL!	1	#NULL!	2	444	444
848	0	HRJC	female	No	54	51-60	1	No	No	No	No	No			No	Hospitalización	0.58	#NULL!	54		> 60	667	12.4	0.95	5.05	1.1	12.14	276	11.2	27.2	29.37	15	0	0	0	1	0	0	0	0	0	#NULL!	#NULL!	0	29.3724	2	754	754	170
849	0	HRJC	female	No	89	81-90	2	No	Yes	No	Yes				Yes	Hospitalización		#NULL!	#NULL!			#NULL!				#NULL!		#NULL!	#NULL!	#NULL!	10000	3	0	0	0	1	1	0	0	1	#NULL!	#NULL!	#NULL!	1	#NULL!	5	#NULL!	#NULL!
850	0	HUIE	female	Yes	82	81-90	2	No	Yes	No	Yes	No	No		Yes	Urgencia	2.92	417.22	82		16	933	9.8	3.29	8.25	0.6	13.7	322	36.4	43.6	-922337203	2	1	0	1	1	1	0	0	1	0	0	#NULL!	1	#NULL!	5	417.22	417.22
851	0	HRJC	female	No	72	71-80	2	No	No	No	No	No	Yes		No	Urgencia	0.55	810	72		> 60	754	13.1	1.03	4.43	1	11.76	188	12.2	28.3	36	12	0	0	0	1	0	0	0	0	0	1	#NULL!	0	35.9963	4	810	810
852	0	HUIE	male	No	57	51-60	1	No	No	No	No				No	Urgencia		#NULL!	#NULL!			#NULL!				#NULL!		#NULL!	#NULL!	#NULL!	-922337203	12	0	0	0	0	0	0	0	0	#NULL!	#NULL!	#NULL!	0	#NULL!	2	436.99	398.49	3299
853	0	HRJC	male	Yes	80	71-80	2	No	No	Yes	No	No	No		No	Hospitalización	1.13	#NULL!	80		> 60	581	11.9	1.15	6.32	1.6	4.68	182	13.6	33	-922337203	11	1	0	1	0	0	0	1	0	0	0	#NULL!	0	#NULL!	4	458	458
854	0	HRJC	male	No	43	41-50	1	No	No	No	No	No		No	No	Urgencia	0.75	243	43	699	> 60	1207	15.1	1.16	10.85	1.1	17.39	253	13.7	37.5	-922337203	11	0	0	0	0	0	0	0	0	0	#NULL!	0	0	#NULL!	1	920	243	699
855	0	FJD	female	No	64	61-70	1	No	No	No	No				No	Urgencia	0.50	404	64		> 60	669	13.5	0.95	5.95	1		232	10.7	31.1	-922337203	1	0	0	0	1	0	0	0	0	#NULL!	#NULL!	#NULL!	0	#NULL!	3	404	404	319
856	0	HUIE	male	No	52	51-60	3	No	No	Yes	No	No	No		No	Urgencia	1.21	#NULL!	52		>60	449	18.0	1.14	5.81	1		191	12.3	28.9	351112.39	7	0	0	0	0	0	0	1	0	0	0	#NULL!	0	#NULL!	2	#NULL!	#NULL!
857	0	HRJC	female	No	93	91-100	2	No	Yes	No	No	No			No	Urgencia	1.39	#NULL!	93		38	#NULL!	11.8		4.36	1.8		134	#NULL!	#NULL!	-922337203	12	0	0	0	1	1	0	0	0	0	#NULL!	#NULL!	0	#NULL!	5	#NULL!	#NULL!	440
858	0	HUIE	female	No	88	81-90	3	No	Yes	No	Yes				Yes	Urgencia		#NULL!	#NULL!			#NULL!				#NULL!		#NULL!	#NULL!	#NULL!	27.76	2	0	0	0	1	1	0	0	1	#NULL!	#NULL!	#NULL!	1	27.7627	5	1157.73	1157.73	205
859	0	HRJC	female	No	59	51-60	1	No	No	No	No	No	No		No	Hospitalización	0.66	#NULL!	59		> 60	682	12.8	1.12	4.89	1.8	2.62	276	13.2	34.4	0	10	0	0	0	1	0	0	0	0	0	0	#NULL!	0	#NULL!	2	991	991
860	0	HRJC	male	No	46	41-50	2	Former	No	No	No	No	No		No	Urgencia	0.74	2108	46	748	> 60	997	14.2	1.07	9.39	1.4	7.12	435	12.6	31.1	21.6	1	0	0	0	0	0	0	0	0	0	0	#NULL!	0	21.6049	1	2108	2108	748
861	0	HRJC	male	Yes	86	81-90	1	No	Yes	No	No		Yes		Yes	Hospitalización		#NULL!	#NULL!			#NULL!				#NULL!		#NULL!	#NULL!	#NULL!	10000	8	1	0	1	0	1	0	0	0	#NULL!	1	#NULL!	1	#NULL!	5	537	537
862	0	FJD	male	Yes	83	81-90	3	Former	No	No	No	No	No	No	No	Urgencia	0.60	661	83		> 60	500	15.2	1.28	7.78	0.8	2.40	197	12.9	20.1	23.66	12	1	0	1	0	0	0	0	0	0	0	0	0	23.6614	5	661	661	1366
863	0	HUIE	female	No	71	71-80	1	No	No	No	No	No	No	No	Yes	Urgencia	0.55	#NULL!	71		>60	#NULL!	13.6	1.23	5.53	1	5.5	208	13.9	26.4	28.24	3	0	0	0	1	0	0	0	0	0	0	0	1	28.2407	4	324.97	324.97	502
864	0	HRJC	male	No	39	31-40	1	Former	No	No	No				Yes	Hospitalización	0.80	#NULL!	39		> 60	830	12.1	1.34	6.83	0.9	20.97	237	15.8	39	29.41	14	0	0	0	0	0	0	0	0	#NULL!	#NULL!	#NULL!	1	29.4118	1	196	196
865	0	HRJC	female	No	61	61-70	1	No	No	No	No	No	Yes		No	Urgencia	0.87	991	61	463	> 60	850	13.9	1.04	2.94	0.6	6.33	104	12.3	29.2	10000	4	0	0	0	1	0	0	0	0	0	1	#NULL!	0	#NULL!	3	991	991	561
866	0	HUIE	female	No	88	81-90	4	No	No	Yes	No				Yes	Urgencia		#NULL!	#NULL!			#NULL!				#NULL!		#NULL!	#NULL!	#NULL!	24.97	4	0	0	0	1	0	0	1	0	#NULL!	#NULL!	#NULL!	1	24.974	5	251.88	204.87	132
867	0	HUIE	male	No	72	71-80	2	No	No	No	No	No	No		No	Urgencia	1.00	#NULL!	72		>60	893	13.7	1.35	6.76	0.5	10.3	185	14.7	28.9	-922337203	3	0	0	0	0	0	0	0	0	0	0	#NULL!	0	#NULL!	4	#NULL!	#NULL!
868	0	HRJC	male	No	67	61-70	2	No	No	Yes	No	No	No		Yes	Urgencia	1.45	260	67		52	616	17.1	1.13	11.63	1.2	2.47	285	13.4	33.7	20.76	11	0	0	0	0	0	0	1	0	0	0	#NULL!	1	20.7612	3	260	260
869	0	HRJC	male	Yes	72	71-80	1	Former	No	No	No				Yes	Urgencia	1.18	521	72		> 60	599	13.8	1.10	3.84	0.9	12.88	130	13	36.3	26.35	7	1	1	1	0	0	0	0	0	#NULL!	#NULL!	#NULL!	1	26.3465	4	829	521
870	0	HUIE	female	Yes	70	61-70	9	No	No	No	No				Yes	Urgencia	0.38	#NULL!	70		>60	636	14.5	1.34	8.69	0.6	26.3	265	13.8	27.7	19.53	19	1	1	1	1	0	0	0	0	#NULL!	#NULL!	#NULL!	1	19.5312	3	#NULL!	#NULL!
871	0	HUIE	male	Yes	74	71-80	2	No	No	No	No	No	Yes		No	Urgencia	0.71	#NULL!	74		>60	490	13.3	1.24	9.16	0.5	12.4	146	13.4	29	179.4	7	1	0	1	0	0	0	0	0	0	1	#NULL!	0	#NULL!	4	#NULL!	#NULL!
872	0	HUIE	male	No	52	51-60	1	No	No	No	No				No	Urgencia		#NULL!	#NULL!			#NULL!				#NULL!		#NULL!	#NULL!	#NULL!	-922337203	11	0	0	0	0	0	0	0	0	#NULL!	#NULL!	#NULL!	0	#NULL!	2	621.34	621.34	1081
873	0	FJD	male	Yes	74	71-80	2	No	Yes	Yes	Yes	Yes	No	Yes	No	Hospitalización		#NULL!	#NULL!			#NULL!				#NULL!		#NULL!	#NULL!	#NULL!	34.72	0	1	0	1	0	1	0	1	1	1	0	1	0	34.7222	4	#NULL!	#NULL!
874	0	HUIE	male	No	48	41-50	1	No	No	No	No	No	No		No	Hospitalización	0.78	#NULL!	48		>60	767	15.5	1.36	7.61	1.4	12.3	188	14.8	29.8	30.86	11	0	0	0	0	0	0	0	0	0	0	#NULL!	0	30.8642	1	#NULL!	#NULL!
875	0	HUIE	male	Yes	83	81-90	1	No	No	No	No				No	Urgencia		#NULL!	#NULL!			#NULL!				#NULL!		#NULL!	#NULL!	#NULL!	-922337203	13	1	0	1	0	0	0	0	0	#NULL!	#NULL!	#NULL!	0	#NULL!	5	709.32	446.32	2470
876	0	HRJC	male	No	75	71-80	3	Former	Yes	Yes	No	No	No		Yes	Hospitalización		#NULL!	#NULL!			#NULL!				#NULL!		#NULL!	#NULL!	#NULL!	26.12	18	0	0	0	0	1	0	1	0	0	0	#NULL!	1	26.1224	4	#NULL!	#NULL!
877	0	HUIE	female	No	60	51-60	1	No	No	No	No				No	Urgencia	0.85	#NULL!	60		>60	#NULL!	13.5	1.18	5.42	1.2	5.8	162	13.3	32.2	31.25	3	0	0	0	1	0	0	0	0	#NULL!	#NULL!	#NULL!	0	31.25	2	#NULL!	#NULL!
878	0	HRJC	female	Yes	48	41-50	5	No	No	No	No	No	Yes		No	Urgencia	0.86	816	48		> 60	378	14.4	0.92	3.89	1.7	0.87	259	10.9	31.1	10000	2	1	0	1	1	0	0	0	0	0	1	#NULL!	0	#NULL!	1	4795	816
879	0	FJD	female	Yes	80	71-80	1	No	Yes	No	No	No	No		Yes	Hospitalización		#NULL!	#NULL!			#NULL!				#NULL!		#NULL!	#NULL!	#NULL!	30.85	12	1	0	1	1	1	0	0	0	0	0	#NULL!	1	30.854	4	394	394
880	0	HUIE	male	Yes	68	61-70	1	Former	No	Yes	No				Yes	Hospitalización		#NULL!	#NULL!			#NULL!				#NULL!		#NULL!	#NULL!	#NULL!	-922337203	0	1	0	1	0	0	0	1	0	#NULL!	#NULL!	#NULL!	1	#NULL!	3	488.14	488.14	1511
881	0	HRJC	female	No	70	61-70	2	No	No	No	No	No			No	Urgencia	0.80	120	70		> 60	781	14.3	1.08	6.90	1.1	12.57	186	12.8	32.4	0	12	0	0	0	1	0	0	0	0	0	#NULL!	#NULL!	0	#NULL!	3	160	120	1134
882	0	HUIE	female	No	63	61-70	1	Former	No	No	No	No			No	Urgencia	0.61	332.7	63	1712	>60	862	13.2	1.19	10.92	1.3	10.5	380	12.9	31.3	10000	4	0	0	0	1	0	0	0	0	0	#NULL!	#NULL!	0	#NULL!	3	559.75	332.7	1712
883	0	HUIE	male	No	65	61-70	1	No	No	No	Yes	No	No		Yes	Urgencia		#NULL!	#NULL!			#NULL!				#NULL!		#NULL!	#NULL!	#NULL!	10000	14	0	0	0	0	0	0	0	1	0	0	#NULL!	1	#NULL!	3	186.06	186.06	372
884	0	FJD	female	Yes	99	91-100	1	No	No	No	Yes				Yes	Hospitalización	0.64	#NULL!	99	238	> 60	754	10.8	1.25	9.18	0.7	22.30	463	14.2	24.3	10000	3	1	0	1	1	0	0	0	1	#NULL!	#NULL!	#NULL!	1	#NULL!	5	#NULL!	#NULL!	238
885	0	HRJC	female	No	64	61-70	3	No	No	No	Yes	No			Yes	Urgencia	0.91	343	64		> 60	750	11.7	0.99	8.47	1.9	8.60	321	11.7	32.2	-922337203	6	0	0	0	1	0	0	0	1	0	#NULL!	#NULL!	1	#NULL!	3	1023	343
886	0	HRJC	male	No	57	51-60	4	No	No	Yes	No	No	Yes		Yes	Hospitalización	0.73	#NULL!	57	151	> 60	#NULL!	13.7		7.19	1.6		180	#NULL!	#NULL!	42.24	0	0	0	0	0	0	0	1	0	0	1	#NULL!	1	42.2406	2	#NULL!	#NULL!	151
887	0	FJD	male	No	76	71-80	2	No	No	No	Yes	No	No		Yes	Hospitalización		#NULL!	#NULL!			#NULL!				#NULL!		#NULL!	#NULL!	#NULL!	10000	0	0	0	0	0	0	0	0	1	0	0	#NULL!	1	#NULL!	4	387	387
888	0	HRJC	female	No	75	71-80	1	No	No	No	Yes				Yes	Urgencia	1.38	964	75	722	40	979	11.8	1.17	6.62	0.6	16.96	252	13.8	25.3	0.49	12	0	0	0	1	0	0	0	1	#NULL!	#NULL!	#NULL!	1	#NULL!	4	964	964	882
889	0	HRJC	male	No	99	91-100	1	No	No	No	No				No	Hospitalización	1.55	#NULL!	99		44	651	11.2	1.02	4.47	1.5	6.84	246	12	33	-922337203	16	0	0	0	0	0	0	0	0	#NULL!	#NULL!	#NULL!	0	#NULL!	5	916	916
890	0	HUIE	male	No	82	81-90	1	No	Yes	No	No	No	Yes	No	No	Urgencia		#NULL!	#NULL!			#NULL!				#NULL!		#NULL!	#NULL!	#NULL!	-922337203	16	0	0	0	0	1	0	0	0	0	1	0	0	#NULL!	5	331.73	331.73	1396
891	0	HUIE	male	No	40	31-40	2	No	No	No	No				No	Urgencia	0.84	#NULL!	40		>60	682	14.5	1.24	5.60	1.2	1.7	232	14	36.1	-922337203	2	0	0	0	0	0	0	0	0	#NULL!	#NULL!	#NULL!	0	#NULL!	1	#NULL!	#NULL!
892	0	HRJC	female	Yes	86	81-90	2	No	No	No	Yes	No		No	Yes	Urgencia		#NULL!	#NULL!			#NULL!				#NULL!		#NULL!	#NULL!	#NULL!	10000	4	1	0	1	1	0	0	0	1	0	#NULL!	0	1	#NULL!	5	#NULL!	#NULL!	626
893	0	HUIE	female	No	68	61-70	1	Yes	No	No	No	No	No		No	Urgencia	0.73	#NULL!	68		>60	916	9.5	1.19	4.51	1.2	2.1	191	13.4	31.2	0	2	0	0	0	1	0	1	0	0	0	0	#NULL!	0	#NULL!	3	#NULL!	#NULL!	708
894	0	HRJC	female	Yes	65	61-70	1	Former	No	No	Yes	No	Yes		No	Urgencia	0.97	1353	65	312	> 60	629	12.0	1.23	6.67	0.9	19.88	217	14.5	29.7	0	2	1	0	1	1	0	0	0	1	0	1	#NULL!	0	#NULL!	3	1353	1353	312
895	0	HUIE	male	No	75	71-80	3	No	No	No	Yes				Yes	Urgencia	1.04	#NULL!	75		>60	1610	12.6	1.63	11.30	0.7	32.3	323	18.7	31.3	26.37	6	0	1	1	0	0	0	0	1	#NULL!	#NULL!	#NULL!	1	26.3656	4	#NULL!	#NULL!
896	0	HUIE	male	No	62	61-70	1	No	No	No	Yes				No	Urgencia		#NULL!	#NULL!			#NULL!				#NULL!		#NULL!	#NULL!	#NULL!	-922337203	7	0	0	0	0	0	0	0	1	#NULL!	#NULL!	#NULL!	0	#NULL!	3	271.71	271.71	414
897	0	FJD	female	No	56	51-60	2	No	No	No	No	No	No		No	Hospitalización-Urgente	0.60	741	56		> 60	823	15.7	1.16	6.39	1	17.70	181	13.1	28.4	27.34	2	0	0	0	1	0	0	0	0	0	0	#NULL!	0	27.3437	2	741	741	1931
898	0	HUIE	male	No	72	71-80	1	Former	No	No	No				No	Urgencia	0.63	#NULL!	72		>60	819	12.2	1.06	4.18	2.3	7.1	150	11.9	30.5	-922337203	8	0	0	0	0	0	0	0	0	#NULL!	#NULL!	#NULL!	0	#NULL!	4	202.88	202.88	895
899	0	HUIE	male	Yes	87	81-90	2	No	No	No	Yes	No	No	No	Yes	Consulta		#NULL!	#NULL!			#NULL!				#NULL!		#NULL!	#NULL!	#NULL!	26.31	7	1	0	1	0	0	0	0	1	0	0	0	1	26.3111	5	#NULL!	#NULL!
900	0	HRJC	female	No	81	81-90	1	No	No	No	No				Yes	Urgencia	0.78	#NULL!	81		> 60	#NULL!	14.2		4.77	1.2	2.00	184	#NULL!	#NULL!	10000	6	0	0	0	1	0	0	0	0	#NULL!	#NULL!	#NULL!	1	#NULL!	5	#NULL!	#NULL!
901	0	HUIE	male	No	83	81-90	3	Yes	No	No	No	No	No		No	Urgencia		#NULL!	#NULL!			#NULL!				#NULL!		#NULL!	#NULL!	#NULL!	30.49	12	0	0	0	0	0	1	0	0	0	0	#NULL!	0	30.4867	5	432.77	305.95	3168
902	0	HRJC	female	No	24	21-30	3	Former	No	No	No	No	No		No	Urgencia	0.74	773	24		> 60	584	12.7	0.92	5.22	1.8	3.72	200	10.8	31.6	32.7	4	0	0	0	1	0	0	0	0	0	0	#NULL!	0	32.7012	1	773	773
903	0	HRJC	male	No	52	51-60	2	No	No	No	No				No	Urgencia	0.89	361	52		> 60	897	15.3	1.06	9.78	1.3	8.87	161	12.5	36.3	-922337203	5	0	0	0	0	0	0	0	0	#NULL!	#NULL!	#NULL!	0	#NULL!	2	439	361	1786
904	0	HRJC	female	No	41	41-50	1	Former	No	No	No	Yes	No		Yes	Urgencia	1.52	578	41		40	481	10.8	0.97	6.37	1.5	1.70	189	11.5	30	18.36	17	0	0	0	1	0	0	0	0	1	0	#NULL!	1	18.3594	1	606	578
905	0	HUIE	male	No	83	81-90	1	Former	Yes	Yes	No	No	No	Yes	Yes	Hospitalización	1.12	230.98	83	260	>60	#NULL!	10.8	1.14	5.04	0.8	5.3	149	12.3	28.6	20.76	24	0	0	0	0	1	0	1	0	0	0	1	1	20.7612	5	230.98	230.98	260
906	0	HUIE	male	No	51	51-60	1	No	No	No	No				No	Urgencia	1.00	#NULL!	51		>60	669	15.4	1.23	6.43	0.9	8.3	290	13.3	31.7	10000	4	0	0	0	0	0	0	0	0	#NULL!	#NULL!	#NULL!	0	#NULL!	2	#NULL!	#NULL!
907	0	HUIE	male	Yes	77	71-80	2	Former	No	No	No	No	No	Yes	Yes	Urgencia		#NULL!	#NULL!			#NULL!				#NULL!		#NULL!	#NULL!	#NULL!	231404.96	8	1	0	1	0	0	0	0	0	0	0	1	1	#NULL!	4	723.82	603.09	4631
908	0	HRJC	male	Yes	76	71-80	1	No	No	No	Yes	No	Yes		No	Hospitalización	0.69	1192	76		> 60	707	12.6	1.08	14.99	1.1	11.63	271	12.7	31.5	-922337203	8	1	0	1	0	0	0	0	1	0	1	#NULL!	0	#NULL!	4	1192	1192	4676
909	0	HUIE	male	No	52	51-60	1	No	No	No	No				Yes	Hospitalización		#NULL!	#NULL!			#NULL!				#NULL!		#NULL!	#NULL!	#NULL!	-922337203	15	0	0	0	0	0	0	0	0	#NULL!	#NULL!	#NULL!	1	#NULL!	2	1169.95	615.25	1710
910	0	HRJC	female	No	90	81-90	2	No	No	No	No				Yes	Urgencia	0.70	#NULL!	90		> 60	#NULL!	12.0		9.33	2.7	13.05	172	#NULL!	#NULL!	23.44	14	0	0	0	1	0	0	0	0	#NULL!	#NULL!	#NULL!	1	23.4375	5	1149	1149
911	0	HUIE	female	No	83	81-90	2	No	Yes	No	Yes	No	No		Yes	Consulta		#NULL!	#NULL!			#NULL!				#NULL!		#NULL!	#NULL!	#NULL!	46.09	9	0	0	0	1	1	0	0	1	0	0	#NULL!	1	46.0937	5	565.13	565.13	3378
912	0	HUIE	male	No	32	31-40	1	No	No	Yes	No				No	Urgencia		#NULL!	#NULL!			#NULL!				#NULL!		#NULL!	#NULL!	#NULL!	1100000	6	0	0	0	0	0	0	1	0	#NULL!	#NULL!	#NULL!	0	#NULL!	1	254.9	248.22	1825
913	0	FJD	female	No	84	81-90	1	No	No	No	No	No	No		Yes	Hospitalización		#NULL!	#NULL!			#NULL!				#NULL!		#NULL!	#NULL!	#NULL!	-922337203	2	0	0	0	1	0	0	0	0	0	0	#NULL!	1	#NULL!	5	1142	843	156
914	0	HUIE	female	Yes	88	81-90	1	No	Yes	No	Yes				Yes	Urgencia	0.69	#NULL!	88		>60	680	11.8	1.17	14.82	1.3	14.6	270	12.7	25	-922337203	5	1	0	1	1	1	0	0	1	#NULL!	#NULL!	#NULL!	1	#NULL!	5	1194.94	1194.94
915	0	HRJC	female	No	23	21-30	1	No	No	No	No				No	Hospitalización	0.80	#NULL!	23		> 60	949	13.2	1.08	10.36	1.9	32.82	207	12.8	29.1	23.44	5	0	0	0	1	0	0	0	0	#NULL!	#NULL!	#NULL!	0	23.4375	1	851	595
916	0	HUIE	male	No	53	51-60	3	No	No	Yes	No		Yes		No	Consulta		#NULL!	#NULL!			#NULL!				#NULL!		#NULL!	#NULL!	#NULL!	-922337203	11	0	0	0	0	0	0	1	0	#NULL!	1	#NULL!	0	#NULL!	2	186.41	186.41	320
917	0	HUIE	female	No	83	81-90	3	Former	No	Yes	No	Yes			Yes	Hospitalización	1.64	#NULL!	83	535	32	#NULL!	11.1		4.78	0.7	26.7	175	#NULL!	#NULL!	-922337203	18	0	0	0	1	0	0	1	0	1	#NULL!	#NULL!	1	#NULL!	5	336.89	336.89	684
918	0	HUIE	male	No	69	61-70	3	No	No	No	No				No	Urgencia		#NULL!	#NULL!			#NULL!				#NULL!		#NULL!	#NULL!	#NULL!	-922337203	3	0	0	0	0	0	0	0	0	#NULL!	#NULL!	#NULL!	0	#NULL!	3	1870.63	1870.63	1489
919	0	HRJC	male	No	83	81-90	1	No	Yes	No	No	Yes	Yes		Yes	Hospitalización	1.45	#NULL!	83		49	#NULL!	12.6		4.29	1.5	1.04	120	#NULL!	#NULL!	-922337203	14	0	0	0	0	1	0	0	0	1	1	#NULL!	1	#NULL!	5	281	281	717
920	0	HUIE	female	No	83	81-90	1	No	No	No	No	Yes	No		Yes	Urgencia		#NULL!	#NULL!			#NULL!				#NULL!		#NULL!	#NULL!	#NULL!	24.44	6	0	0	0	1	0	0	0	0	1	0	#NULL!	1	24.4352	5	506.59	506.59
921	0	HUIE	male	No	65	61-70	4	No	No	No	No				Yes	Urgencia		#NULL!	#NULL!			#NULL!				#NULL!		#NULL!	#NULL!	#NULL!	-922337203	6	0	0	0	0	0	0	0	0	#NULL!	#NULL!	#NULL!	1	#NULL!	3	267.15	252.71	3743
922	0	HRJC	female	No	88	81-90	1	No	No	No	No				Yes	Urgencia	0.94	958	88		60	565	12.7	0.96	4.51	1.1	4.63	128	11.3	27.3	29.11	11	0	0	0	1	0	0	0	0	#NULL!	#NULL!	#NULL!	1	29.1128	5	958	958
923	0	HRJC	female	No	60	51-60	1	No	No	No	No	No	Yes		Yes	Urgencia	0.92	780	60	870	> 60	806	13.8	1.07	10.67	1.3	17.43	185	12.6	31.3	-922337203	7	0	0	0	1	0	0	0	0	0	1	#NULL!	1	#NULL!	2	780	780	870
924	0	FJD	female	No	52	51-60	1	No	No	No	No	No	No	No	Yes	Consulta		#NULL!	#NULL!			#NULL!				#NULL!		#NULL!	#NULL!	#NULL!	27.34	5	0	0	0	1	0	0	0	0	0	0	0	1	27.3437	2	222	157	193
925	0	HRJC	female	No	74	71-80	1	No	No	No	No	No			Yes	Urgencia	0.67	1074	74		> 60	803	14.6	1.08	6.67	1.4	12.08	335	12.7	32.2	10000	13	0	0	0	1	0	0	0	0	0	#NULL!	#NULL!	1	#NULL!	4	1074	1074	1830
926	0	HUIE	male	Yes	83	81-90	1	No	No	No	Yes				No	Urgencia	1.18	#NULL!	83		>60	713	11.2	1.32	10.92	0.7	19.1	231	14.3	27.5	10000	5	1	0	1	0	0	0	0	1	#NULL!	#NULL!	#NULL!	0	#NULL!	5	#NULL!	#NULL!
927	0	FJD	male	No	43	41-50	2	No	Yes	Yes	No	No	No		No	Hospitalización		#NULL!	#NULL!			#NULL!				#NULL!		#NULL!	#NULL!	#NULL!	0.26	13	0	0	0	0	1	0	1	0	0	0	#NULL!	0	#NULL!	1	876	285	281
928	0	HUIE	male	No	42	41-50	2	No	No	No	No				No	Urgencia	0.93	#NULL!	42		>60	553	15.4	1.06	5.35	1	3.4	213	11.5	31.1	-922337203	1	0	0	0	0	0	0	0	0	#NULL!	#NULL!	#NULL!	0	#NULL!	1	#NULL!	#NULL!
929	0	HUIE	male	No	67	61-70	1	No	No	No	No	No			No	Urgencia	1.15	#NULL!	67		>60	#NULL!	14.0	1.36	9.11	0.6	36.7	144	15.5	27.2	-922337203	0	0	0	0	0	0	0	0	0	0	#NULL!	#NULL!	0	#NULL!	3	#NULL!	#NULL!
930	0	HRJC	male	No	77	71-80	1	No	No	No	No				Yes	Urgencia	0.76	#NULL!	77		> 60	562	14.3	1.10	3.01	0.7	1.28	112	13	32.6	-922337203	5	0	0	0	0	0	0	0	0	#NULL!	#NULL!	#NULL!	1	#NULL!	4	666	666	915
931	0	HUIE	male	No	41	41-50	2	No	No	No	No				No	Urgencia	0.96	#NULL!	41		>60	538	15.8	1.29	6.49	0.9	5.0	169	14	26.9	31.1	7	0	0	0	0	0	0	0	0	#NULL!	#NULL!	#NULL!	0	31.0979	1	189.54	189.54
932	0	HUIE	male	Yes	48	41-50	1	No	No	No	No				No	Urgencia	0.79	265.85	48		>60	1200	14.6	1.22	9.32	1	10.0	173	13.8	26.6	31.02	6	1	1	1	0	0	0	0	0	#NULL!	#NULL!	#NULL!	0	31.0204	1	316.5	265.85
933	0	HUIE	male	No	50	41-50	1	No	No	No	No		No		No	Urgencia	0.80	263.98	50		>60	#NULL!	14.5	1.12	6.11	1.2	2.8	204	12.6	33.3	-922337203	4	0	0	0	0	0	0	0	0	#NULL!	0	#NULL!	0	#NULL!	1	263.98	263.98
934	0	HUIE	male	Yes	71	71-80	1	Former	No	No	No		Yes		No	Urgencia		#NULL!	#NULL!			#NULL!				#NULL!		#NULL!	#NULL!	#NULL!	-922337203	1	1	0	1	0	0	0	0	0	#NULL!	1	#NULL!	0	#NULL!	4	1153.47	1153.47	5358
935	0	HUIE	female	No	52	51-60	2	No	No	Yes	No	No	No		Yes	Urgencia	0.67	277.31	52		>60	1351	14.4	1.23	8.94	1.2	7.9	173	13.9	31.5	-922337203	5	0	0	0	1	0	0	1	0	0	0	#NULL!	1	#NULL!	2	277.31	277.31	607
936	0	HUIE	male	No	62	61-70	2	Former	No	No	No	No			No	Urgencia		#NULL!	#NULL!			#NULL!				#NULL!		#NULL!	#NULL!	#NULL!	10000	17	0	0	0	0	0	0	0	0	0	#NULL!	#NULL!	0	#NULL!	3	243.58	243.58	1360
937	0	HUIE	male	No	44	41-50	2	No	No	No	No				No	Consulta		#NULL!	#NULL!			#NULL!				#NULL!		#NULL!	#NULL!	#NULL!	30.53	7	0	0	0	0	0	0	0	0	#NULL!	#NULL!	#NULL!	0	30.5332	1	296.41	296.41	1440
938	0	HUIE	male	No	73	71-80	1	No	No	No	Yes				Yes	Urgencia		#NULL!	#NULL!			#NULL!				#NULL!		#NULL!	#NULL!	#NULL!	-922337203	15	0	0	0	0	0	0	0	1	#NULL!	#NULL!	#NULL!	1	#NULL!	4	344.2	299.82	2333
939	0	HUIE	male	No	65	61-70	1	No	Yes	Yes	No	Yes	No		Yes	Urgencia		#NULL!	#NULL!			#NULL!				#NULL!		#NULL!	#NULL!	#NULL!	-922337203	7	0	0	0	0	1	0	1	0	1	0	#NULL!	1	#NULL!	3	319.71	216.73	351
940	0	HUIE	female	No	86	81-90	1	No	No	No	Yes				Yes	Urgencia		#NULL!	#NULL!			#NULL!				#NULL!		#NULL!	#NULL!	#NULL!	52.88	5	0	0	0	1	0	0	0	1	#NULL!	#NULL!	#NULL!	1	52.8786	5	217.91	203.8	60
941	0	HUIE	male	No	82	81-90	1	No	No	No	No				Yes	Urgencia	1.21	#NULL!	82		>60	1234	14.4	1.40	5.37	0.5	20.5	178	16	27.8	-922337203	10	0	0	0	0	0	0	0	0	#NULL!	#NULL!	#NULL!	1	#NULL!	5	#NULL!	#NULL!	731
942	0	HUIE	male	No	66	61-70	#NULL!	Former	No	Yes	No	No	No		Yes	Hospitalización		#NULL!	#NULL!			#NULL!				#NULL!		#NULL!	#NULL!	#NULL!	36.49	7	0	0	0	0	0	0	1	0	0	0	#NULL!	1	36.4938	3	#NULL!	#NULL!
943	0	HUIE	male	No	35	31-40	1	No	No	No	No				No	Urgencia		#NULL!	#NULL!			#NULL!				#NULL!		#NULL!	#NULL!	#NULL!	29.05	4	0	0	0	0	0	0	0	0	#NULL!	#NULL!	#NULL!	0	29.0466	1	1040	210.12	862
944	0	HUIE	male	Yes	81	81-90	2	Former	No	No	No	Yes	No	Yes	Yes	Urgencia	0.93	266.44	81	122	>60	819	11.9	1.45	5.72	0.8	4.4	145	16.5	60.7	25.39	4	1	0	1	0	0	0	0	0	1	0	1	1	25.3906	5	723.03	266.44	865
945	0	HUIE	male	Yes	80	71-80	1	Former	No	No	No				Yes	Urgencia		#NULL!	#NULL!			#NULL!				#NULL!		#NULL!	#NULL!	#NULL!	32.65	6	1	1	1	0	0	0	0	0	#NULL!	#NULL!	#NULL!	1	32.6531	4	1220	889.76	4047
946	0	HUIE	female	No	28	21-30	1	No	No	No	No				No	Urgencia	0.81	#NULL!	28		>60	1833	11.7	1.47	19.86	1.3	35.7	391	16.8	34.6	23.44	6	0	0	0	1	0	0	0	0	#NULL!	#NULL!	#NULL!	0	23.4375	1	750.52	750.52	380
947	0	HUIE	female	No	92	91-100	#NULL!	No	No	No	No				Yes	Hospitalización	1.31	294.47	92	1372	40	689	11.2	1.08	3.68	0.5	0.9	101	12.1	43.8	-922337203	1	0	0	0	1	0	0	0	0	#NULL!	#NULL!	#NULL!	1	#NULL!	5	294.47	294.47	1372
948	0	HUIE	male	No	80	71-80	#NULL!	Yes	Yes	Yes	Yes	No	No		Yes	Hospitalización		#NULL!	#NULL!			#NULL!				#NULL!		#NULL!	#NULL!	#NULL!	23.05	8	0	0	0	0	1	1	1	1	0	0	#NULL!	1	23.0501	4	994.89	870.04	630
949	0	HUIE	male	No	67	61-70	1	No	No	No	No				No	Urgencia		#NULL!	#NULL!			#NULL!				#NULL!		#NULL!	#NULL!	#NULL!	-922337203	3	0	0	0	0	0	0	0	0	#NULL!	#NULL!	#NULL!	0	#NULL!	3	230.99	230.99	642
950	0	HUIE	female	Yes	95	91-100	1	No	No	No	No				No	Hospitalización	0.80	368.37	95	500	>60	418	12.8	1.21	5.30	0.6	8.2	145	13.1	26.8	-922337203	1	1	0	1	1	0	0	0	0	#NULL!	#NULL!	#NULL!	0	#NULL!	5	368.37	368.37	500
951	0	HRJC	male	No	61	61-70	1	No	No	No	No				No	Urgencia	0.93	508	61		> 60	636	15.6	1.08	3.96	1.3	2.75	149	12.7	32.1	26.73	12	0	0	0	0	0	0	0	0	#NULL!	#NULL!	#NULL!	0	26.7299	3	593	508	1062
952	0	HRJC	female	No	70	61-70	1	No	Yes	Yes	No	No	No		No	Hospitalización	0.74	499	70		> 60	793	14.2	1.00	5.68	1.3	9.89	317	11.8	34.3	10000	14	0	0	0	1	1	0	1	0	0	0	#NULL!	0	#NULL!	3	499	499
953	0	FJD	male	No	46	41-50	1	No	No	No	No	No	No	No	No	Hospitalización		#NULL!	#NULL!			#NULL!				#NULL!		#NULL!	#NULL!	#NULL!	27.68	5	0	0	0	0	0	0	0	0	0	0	0	0	27.6817	1	#NULL!	#NULL!
954	0	HRJC	female	No	87	81-90	2	No	Yes	No	Yes	Yes	No		Yes	Consulta		#NULL!	#NULL!			#NULL!				#NULL!	13.10	#NULL!	#NULL!	#NULL!	-922337203	20	0	0	0	1	1	0	0	1	1	0	#NULL!	1	#NULL!	5	1683	1683	1220
955	0	HRJC	female	No	54	51-60	2	No	No	No	No	No	No		No	Urgencia	0.55	#NULL!	54		> 60	#NULL!	12.4		3.57	1.1	8.09	268	#NULL!	#NULL!	31.25	18	0	0	0	1	0	0	0	0	0	0	#NULL!	0	31.25	2	#NULL!	#NULL!
956	0	HRJC	female	Yes	91	91-100	1	No	No	No	Yes				Yes	Hospitalización		#NULL!	#NULL!			#NULL!				#NULL!		#NULL!	#NULL!	#NULL!	23.44	3	1	0	1	1	0	0	0	1	#NULL!	#NULL!	#NULL!	1	23.4375	5	1666	1666
957	0	FJD	female	No	80	71-80	1	No	Yes	No	Yes				Yes	Hospitalización		#NULL!	#NULL!			#NULL!				#NULL!		#NULL!	#NULL!	#NULL!	10000	9	0	0	0	1	1	0	0	1	#NULL!	#NULL!	#NULL!	1	#NULL!	4	#NULL!	#NULL!	371
958	0	FJD	male	No	63	61-70	1	Former	No	Yes	No				No	Urgencia	0.80	#NULL!	63		> 60	#NULL!	13.0		3.85	0.5	5.70	221	#NULL!	#NULL!	10000	7	0	0	0	0	0	0	1	0	#NULL!	#NULL!	#NULL!	0	#NULL!	3	#NULL!	#NULL!
959	0	FJD	male	No	51	51-60	2	No	No	No	No				No	Hospitalización		#NULL!	#NULL!			#NULL!				#NULL!		#NULL!	#NULL!	#NULL!	27.44	6	0	0	0	0	0	0	0	0	#NULL!	#NULL!	#NULL!	0	27.4406	2	#NULL!	#NULL!	1584
960	0	HRJC	male	No	61	61-70	1	No	No	No	No		Yes		No	Urgencia	0.68	585	61	835	> 60	598	14.3	1.05	3.42	0.5	1.16	220	12.4	29.9	24.22	3	0	0	0	0	0	0	0	0	#NULL!	1	#NULL!	0	24.2215	3	585	585	835
961	0	HRJC	female	No	82	81-90	1	No	No	No	No		Yes		Yes	Urgencia	0.81	24933	82	1438	> 60	953	12.2	1.43	13.22	0.9	26.46	318	16.9	26.8	-922337203	11	0	0	0	1	0	0	0	0	#NULL!	1	#NULL!	1	#NULL!	5	24933	24933	1929
962	0	FJD	female	No	70	61-70	1	No	No	No	No				No	Urgencia	0.80	1765	70		> 60	600	12.8	1.09	10.73	1.6	1.70	476	12.3	38.1	-922337203	6	0	0	0	1	0	0	0	0	#NULL!	#NULL!	#NULL!	0	#NULL!	3	1765	1765
963	0	HRJC	male	No	42	41-50	1	No	Yes	No	No	Yes	No		No	Urgencia	1.19	249	42		> 60	677	12.9	0.94	4.98	1.2	10.04	124	11.1	33	26.35	12	0	0	0	0	1	0	0	0	1	0	#NULL!	0	26.3465	1	249	249
964	0	HRJC	female	No	71	71-80	1	No	No	Yes	No	No	No		Yes	Urgencia	0.56	683	71		> 60	551	12.5	1.00	2.67	0.9	3.28	121	11.8	26.9	25.15	15	0	0	0	1	0	0	1	0	0	0	#NULL!	1	25.1486	4	1193	683
965	0	HRJC	male	No	64	61-70	1	No	Yes	Yes	Yes	No	Yes		Yes	Urgencia	0.96	#NULL!	64		> 60	#NULL!	15.1		5.57	1.4	<0.3	130	#NULL!	#NULL!	29.07	4	0	0	0	0	1	0	1	1	0	1	#NULL!	1	29.0659	3	#NULL!	#NULL!
966	0	HRJC	male	No	80	71-80	4	Former	No	No	No		Yes		Yes	Urgencia	0.77	750	80		> 60	746	13.3	1.04	5.92	0.9	8.45	196	12.3	31.8	-922337203	7	0	0	0	0	0	0	0	0	#NULL!	1	#NULL!	1	#NULL!	4	750	750	968
967	0	FJD	male	Yes	74	71-80	1	Former	No	Yes	No	No	Yes		Yes	Hospitalización-Urgente	0.66	#NULL!	74	273	> 60	#NULL!	12.0		4.03	0.8	6.61	245	#NULL!	#NULL!	27.68	6	1	0	1	0	0	0	1	0	0	1	#NULL!	1	27.6817	4	730	730	273
968	0	FJD	female	No	77	71-80	1	No	No	Yes	No	No	No	No	Yes	Urgencia	1.10	3506	77		51	882	11.0	1.24	12.89	0.8	2.60	448	14	26.1	26.13	9	0	0	0	1	0	0	1	0	0	0	0	1	26.1286	4	3506	3506
969	0	HRJC	male	Yes	80	71-80	1	Former	No	No	Yes		Yes		Yes	Hospitalización	¡	#NULL!	#NULL!			#NULL!				#NULL!		#NULL!	#NULL!	#NULL!	-922337203	10	1	0	1	0	0	0	0	1	#NULL!	1	#NULL!	1	#NULL!	4	105790	105790
970	0	HRJC	female	No	50	41-50	2	No	No	No	No				No	Hospitalización	0.61	#NULL!	50		> 60	625	12.8	1.08	4.76	1	13.43	164	12.8	30	-922337203	5	0	0	0	1	0	0	0	0	#NULL!	#NULL!	#NULL!	0	#NULL!	1	628	628
971	0	HRJC	male	No	84	81-90	2	No	Yes	No	Yes	Yes	Yes		Yes	Urgencia	2.04	4242	84	435	33	664	11.2	1.13	6.06	0.4	14.13	150	13.3	28.5	19.92	6	0	0	0	0	1	0	0	1	1	1	#NULL!	1	19.9219	5	4242	4242	498
972	0	HRJC	male	No	56	51-60	1	No	No	No	No				No	Hospitalización	0.99	428	56		> 60	602	15.4	1.22	2.32	0.6	4.67	86	14.4	35.3	24.22	7	0	0	0	0	0	0	0	0	#NULL!	#NULL!	#NULL!	0	24.2215	2	450	428
973	0	FJD	female	No	91	91-100	3	No	No	Yes	Yes	Yes	Yes		Yes	Hospitalización	1.42	#NULL!	91	1437	37	#NULL!	10.2		7.49	1		208	#NULL!	#NULL!	23.44	8	0	0	0	1	0	0	1	1	1	1	#NULL!	1	23.4375	5	1676	1676	1437
974	0	HRJC	male	No	63	61-70	2	No	No	No	Yes				No	Urgencia	0.77	708	63		> 60	770	15.5	1.09	7.29	1.8	4.68	242	12.9	32.2	26.51	4	0	0	0	0	0	0	0	1	#NULL!	#NULL!	#NULL!	0	26.5118	3	708	708
975	0	HRJC	female	No	33	31-40	1	No	No	Yes	No	No	No		No	Urgencia		#NULL!	#NULL!			#NULL!				#NULL!		#NULL!	#NULL!	#NULL!	0	5	0	0	0	1	0	0	1	0	0	0	#NULL!	0	#NULL!	1	414	414	242
976	0	HRJC	male	No	81	81-90	1	No	No	Yes	No	No	No		No	Urgencia	0.83	448	81		> 60	#NULL!	15.3	1.06	7.90	2	6.66	241	12.5	33.6	43.86	14	0	0	0	0	0	0	1	0	0	0	#NULL!	0	43.8577	5	448	448
977	0	HRJC	female	No	44	41-50	1	No	No	No	No				No	Hospitalización	0.62	#NULL!	44		> 60	#NULL!	13.8		5.63	2.1		272	#NULL!	#NULL!	-922337203	3	0	0	0	1	0	0	0	0	#NULL!	#NULL!	#NULL!	0	#NULL!	1	757	757
978	0	FJD	female	No	69	61-70	1	No	No	No	No	No	No		No	Hospitalización-Urgente	0.60	1707	69		> 60	540	12.3	1.12	5.40	1.6	4.30	167	12.9	29.4	25.95	4	0	0	0	1	0	0	0	0	0	0	#NULL!	0	25.9516	3	1707	1707	427
979	0	HRJC	male	No	51	51-60	3	No	No	No	No				No	Urgencia	1.00	682	51		> 60	557	17.7	0.92	3.74	1.1	1.84	156	10.9	35.2	-922337203	8	0	0	0	0	0	0	0	0	#NULL!	#NULL!	#NULL!	0	#NULL!	2	682	682
980	0	HRJC	male	Yes	95	91-100	1	No	No	No	Yes		Yes	Yes	Yes	Prifemalearia	1.45	#NULL!	95	176	48	#NULL!	12.9		6.12	0.6		183	#NULL!	#NULL!	-922337203	3	1	0	1	0	0	0	0	1	#NULL!	1	1	1	#NULL!	5	#NULL!	#NULL!	176
981	0	HRJC	male	No	68	61-70	2	Former	No	No	No	No	No	Yes	Yes	Hospitalización		#NULL!	#NULL!			#NULL!				#NULL!		#NULL!	#NULL!	#NULL!	32.3	17	0	0	0	0	0	0	0	0	0	0	1	1	32.2979	3	#NULL!	#NULL!
982	0	HRJC	female	No	55	51-60	1	Yes	Yes	No	No	No	No		No	Hospitalización	0.51	#NULL!	55		> 60	923	12.3	1.05	6.38	1.2	29.73	237	12.4	30.6	10000	6	0	0	0	1	1	1	0	0	0	0	#NULL!	0	#NULL!	2	522	522
983	0	HRJC	female	No	64	61-70	1	No	No	No	No				Yes	Urgencia	0.89	#NULL!	64		> 60	559	13.4	0.93	6.31	1.9	2.66	273	11	29.5	-922337203	4	0	0	0	1	0	0	0	0	#NULL!	#NULL!	#NULL!	1	#NULL!	3	1671	1375	375
984	0	HRJC	male	No	26	21-30	1	No	No	No	No				No	Hospitalización	0.98	#NULL!	26		> 60	547	15.8	1.13	5.50	1.8	0.91	138	13.4	34.5	24.22	3	0	0	0	0	0	0	0	0	#NULL!	#NULL!	#NULL!	0	24.2215	1	452	452
985	0	HRJC	male	No	63	61-70	2	No	No	No	No				Yes	Urgencia	0.94	150	63		> 60	497	15.7	1.05	5.33	1	2.36	151	12.4	33.2	-922337203	6	0	0	0	0	0	0	0	0	#NULL!	#NULL!	#NULL!	1	#NULL!	3	150	150
986	0	HRJC	male	No	71	71-80	1	Former	Yes	No	No				No	Urgencia		#NULL!	#NULL!			#NULL!				#NULL!		#NULL!	#NULL!	#NULL!	30.1	7	0	0	0	0	1	0	0	0	#NULL!	#NULL!	#NULL!	0	30.1038	4	460	460
987	0	HRJC	female	No	89	81-90	1	No	No	No	No	Yes			Yes	Urgencia	1.16	1372	89		47	630	13.6	1.00	4.84	0.9	2.34	163	11.8	31.1	23.44	13	0	0	0	1	0	0	0	0	1	#NULL!	#NULL!	1	23.4375	5	1372	1372	1085
988	0	HRJC	male	No	62	61-70	1	Yes	Yes	Yes	No	No	No		No	Hospitalización	0.89	#NULL!	62		> 60	589	13.8	1.05	4.23	0.7	4.45	183	12.4	34	0	12	0	0	0	0	1	1	1	0	0	0	#NULL!	0	#NULL!	3	885	885
989	0	HRJC	female	No	75	71-80	2	No	No	No	Yes				Yes	Hospitalización		#NULL!	#NULL!			#NULL!				#NULL!		#NULL!	#NULL!	#NULL!	26.98	24	0	0	0	1	0	0	0	1	#NULL!	#NULL!	#NULL!	1	26.9778	4	698	698
990	0	HRJC	female	No	68	61-70	1	Yes	Yes	No	No	No	No	No	No	Urgencia	0.84	#NULL!	68		> 60	#NULL!	16.0		3.76	1.4	0.54	221	#NULL!	#NULL!	27.34	5	0	0	0	1	1	1	0	0	0	0	0	0	27.3437	3	1091	1091
991	0	FJD	male	No	67	61-70	1	Former	No	No	No	No	No		No	Hospitalización		#NULL!	#NULL!			#NULL!				#NULL!		#NULL!	#NULL!	#NULL!	10000	4	0	0	0	0	0	0	0	0	0	0	#NULL!	0	#NULL!	3	1514	1514	401
992	0	HRJC	male	No	85	81-90	1	Former	Yes	Yes	No	No	Yes	Yes	Yes	Urgencia	1.00	#NULL!	85		> 60	#NULL!	11.5	1.08	7.32	1.9		98	12.8	28.7	-922337203	10	0	0	0	0	1	0	1	0	0	1	1	1	#NULL!	5	#NULL!	#NULL!
993	0	HRJC	female	Yes	90	81-90	1	No	Yes	No	No	No	No		Yes	Urgencia	0.49	#NULL!	90		> 60	408	14.6	1.11	11.51	1.3		204	13.1	31.8	23.44	9	1	0	1	1	1	0	0	0	0	0	#NULL!	1	23.4375	5	#NULL!	#NULL!	142
994	0	HRJC	female	No	62	61-70	1	No	No	No	No				No	Hospitalización	0.88	#NULL!	62		> 60	854	12.0	1.11	5.90	0.7	18.89	189	13.1	33.4	-922337203	5	0	0	0	1	0	0	0	0	#NULL!	#NULL!	#NULL!	0	#NULL!	3	103	103
995	0	HRJC	male	Yes	72	71-80	1	No	No	No	No	No	Yes		No	Hospitalización	0.95	#NULL!	72		> 60	#NULL!	13.3		6.47	0.6	15.45	117	#NULL!	#NULL!	24.22	4	1	0	1	0	0	0	0	0	0	1	#NULL!	0	24.2215	4	#NULL!	#NULL!
996	0	HRJC	male	No	35	31-40	1	No	No	No	No				No	Urgencia		#NULL!	#NULL!			#NULL!				#NULL!		#NULL!	#NULL!	#NULL!	10000	4	0	0	0	0	0	0	0	0	#NULL!	#NULL!	#NULL!	0	#NULL!	1	898	898
997	0	HRJC	male	No	72	71-80	1	No	No	Yes	No	No	No		No	Urgencia	0.75	137	72		> 60	959	14.4	1.17	8.93	0.7	21.38	253	13.8	46.4	28.41	5	0	0	0	0	0	0	1	0	0	0	#NULL!	0	28.4055	4	137	137
998	0	HRJC	female	No	51	51-60	2	No	No	No	No	No	No		No	Hospitalización	0.83	#NULL!	51		> 60	441	13.9	0.97	3.37	1.4	1.16	230	11.5	32.5	-922337203	18	0	0	0	1	0	0	0	0	0	0	#NULL!	0	#NULL!	2	676	676
999	0	FJD	male	No	69	61-70	1	No	No	No	No				No	Hospitalización		#NULL!	#NULL!			#NULL!				#NULL!		#NULL!	#NULL!	#NULL!	31.41	8	0	0	0	0	0	0	0	0	#NULL!	#NULL!	#NULL!	0	31.4077	3	#NULL!	#NULL!	952
1000	0	HRJC	female	Yes	88	81-90	1	No	No	No	Yes	No	Yes		Yes	Urgencia		#NULL!	#NULL!			#NULL!				#NULL!		#NULL!	#NULL!	#NULL!	29.3	4	1	0	1	1	0	0	0	1	0	1	#NULL!	1	29.2969	5	1045	1045
1001	0	HRJC	male	No	53	51-60	1	No	No	No	No	No			Yes	Hospitalización	0.99	#NULL!	53		> 60	889	15.1	1.13	5.93	0.5	12.86	194	13.3	31.5	29.76	18	0	1	1	0	0	0	0	0	0	#NULL!	#NULL!	1	29.7578	2	157	157
1002	0	HRJC	male	Yes	88	81-90	1	No	No	No	Yes	Yes	Yes		Yes	Urgencia	1.60	1845	88		44	639	10.7	1.25	9.03	0.7	23.24	97	14.8	35.1	20.76	12	1	0	1	0	0	0	0	1	1	1	#NULL!	1	20.7612	5	1845	1845
1003	0	HRJC	male	No	76	71-80	1	No	No	No	No				Yes	Urgencia	0.85	177	76		> 60	835	13.9	1.22	7.95	1.2	11.89	179	14.4	38.5	24.22	6	0	0	0	0	0	0	0	0	#NULL!	#NULL!	#NULL!	1	24.2215	4	299	177	1880
1004	0	HRJC	male	No	69	61-70	1	No	No	No	No				Yes	Urgencia	1.15	639	69		> 60	#NULL!	16.7	1.28	15.37	1.4	23.42	283	15.2	31.7	-922337203	14	0	0	0	0	0	0	0	0	#NULL!	#NULL!	#NULL!	1	#NULL!	3	639	639
1005	0	HRJC	male	No	66	61-70	2	No	No	No	No				No	Urgencia	0.93	1524	66	1063	> 60	438	14.7	0.94	4.51	1	<0.3	205	11.1	28	31.14	-3	0	0	0	0	0	0	0	0	#NULL!	#NULL!	#NULL!	0	31.1419	3	1524	1524	883
1006	0	FJD	male	No	68	61-70	1	No	No	No	No				No	Hospitalización		#NULL!	#NULL!			#NULL!				#NULL!		#NULL!	#NULL!	#NULL!	26.64	9	0	0	0	0	0	0	0	0	#NULL!	#NULL!	#NULL!	0	26.6436	3	646	568	1101
1007	0	HRJC	male	No	43	41-50	1	No	No	No	No				No	Hospitalización	1.01	322	43		> 60	905	15.5	1.00	5.41	1.3	10.26	205	11.8	34.3	-922337203	5	0	0	0	0	0	0	0	0	#NULL!	#NULL!	#NULL!	0	#NULL!	1	859	322
1008	0	FJD	male	No	77	71-80	1	Former	No	Yes	No				No	Hospitalización		#NULL!	#NULL!			#NULL!				#NULL!		#NULL!	#NULL!	#NULL!	980000	9	0	0	0	0	0	0	1	0	#NULL!	#NULL!	#NULL!	0	#NULL!	4	434	434	959
1009	0	HRJC	female	No	33	31-40	2	No	No	No	No	No	No		No	Urgencia	0.64	1122	33		> 60	664	11.6	0.87	6.34	1	1.79	234	10.2	28.1	-922337203	3	0	0	0	1	0	0	0	0	0	0	#NULL!	0	#NULL!	1	1122	1122
1010	0	HRJC	male	No	59	51-60	1	No	No	No	No				No	Hospitalización	0.86	#NULL!	59		> 60	651	14.5	1.07	4.42	1.6	3.16	161	12.6	31.1	-922337203	3	0	0	0	0	0	0	0	0	#NULL!	#NULL!	#NULL!	0	#NULL!	2	1024	1024	1471
1011	0	HRJC	female	No	81	81-90	1	No	No	No	Yes	No	No		Yes	Urgencia	0.71	607	81	67	> 60	602	11.8	1.04	3.59	1.7	3.06	148	12.3	30.3	28.37	5	0	0	0	1	0	0	0	1	0	0	#NULL!	1	28.3737	5	607	607	79
1012	0	FJD	male	No	67	61-70	3	No	No	No	No	No	No		No	Hospitalización	0.96	#NULL!	67	1087	> 60	660	11.9	1.04	3.29	1.1	3.58	283	11.7	29.2	205502.65	-3	0	0	0	0	0	0	0	0	0	0	#NULL!	0	#NULL!	3	#NULL!	#NULL!	1087
1013	0	HRJC	male	Yes	48	41-50	1	No	No	No	No	No	Yes		No	Urgencia	0.84	645	48		> 60	497	13.1	0.94	2.99	0.7	8.31	150	11.1	32.5	-922337203	9	1	0	1	0	0	0	0	0	0	1	#NULL!	0	#NULL!	1	645	645
1014	0	HRJC	female	No	79	71-80	3	No	Yes	No	No				Yes	Urgencia	0.61	271	79		> 60	675	13.6	1.13	5.08	0.7	3.43	231	13.3	27.9	-922337203	17	0	0	0	1	1	0	0	0	#NULL!	#NULL!	#NULL!	1	#NULL!	4	271	271
1015	0	FJD	male	No	64	61-70	1	Former	No	No	Yes				No	Hospitalización-Urgente	0.70	764	64		> 60	#NULL!	13.2		10.41	0.4	23.10	197	#NULL!	#NULL!	24.03	4	0	0	0	0	0	0	0	1	#NULL!	#NULL!	#NULL!	0	24.0317	3	1582	764	658
1016	0	FJD	female	No	99	91-100	1	No	Yes	No	No				Yes	Hospitalización-Urgente	1.00	3978	99	1224	54	668	13.9	1.16	15.46	0.3	28.90	409	13.4	30.2	20.41	5	0	0	0	1	1	0	0	0	#NULL!	#NULL!	#NULL!	1	20.4082	5	3978	3978	1224
1017	0	HRJC	female	Yes	88	81-90	1	No	No	Yes	No	No	Yes		No	Hospitalización	1.15	#NULL!	88		47	772	14.8	1.27	14.80	1.1	18.92	365	15	38.6	10000	9	1	0	1	1	0	0	1	0	0	1	#NULL!	0	#NULL!	5	1995	1995
1018	0	HRJC	male	Yes	76	71-80	1	Former	No	No	Yes	Yes	Yes	No	Yes	Consulta	1.89	#NULL!	76		37	807	12.9	1.18	2.04	0.5		99	13.9	34.6	28.91	9	1	0	1	0	0	0	0	1	1	1	0	1	28.9062	4	1473	1473
1019	0	HRJC	male	No	77	71-80	1	No	No	No	No				Yes	Hospitalización		#NULL!	#NULL!			#NULL!				#NULL!		#NULL!	#NULL!	#NULL!	10000	8	0	0	0	0	0	0	0	0	#NULL!	#NULL!	#NULL!	1	#NULL!	4	1160	1160	666
1020	0	FJD	male	No	66	61-70	2	Former	Yes	No	No	No			No	Hospitalización		#NULL!	#NULL!			#NULL!				#NULL!		#NULL!	#NULL!	#NULL!	25.73	1	0	0	0	0	1	0	0	0	0	#NULL!	#NULL!	0	25.7276	3	285	285	372
1021	0	FJD	female	No	75	71-80	1	Yes	No	No	No	No	No		Yes	.Prifemalearia		#NULL!	#NULL!			#NULL!				#NULL!		#NULL!	#NULL!	#NULL!	-922337203	6	0	0	0	1	0	1	0	0	0	0	#NULL!	1	#NULL!	4	854	854	595
1022	0	HRJC	female	No	68	61-70	1	No	No	No	No	No	Yes		No	Urgencia	0.94	1030	68	842	> 60	598	15.2	0.95	6.70	2.5	1.25	152	11.2	30.6	0	3	0	0	0	1	0	0	0	0	0	1	#NULL!	0	#NULL!	3	1030	1030	842
1023	0	HRJC	male	No	52	51-60	1	Former	No	No	No				No	Urgencia	0.93	313	52		> 60	713	16.2	1.18	9.73	1	6.48	172	13.9	29.5	-922337203	19	0	0	0	0	0	0	0	0	#NULL!	#NULL!	#NULL!	0	#NULL!	2	313	313	2946
1024	0	FJD	male	Yes	87	81-90	1	No	No	No	No	No	No		No	Urgencia	0.70	1154	87		> 60	726	14.0	1.11	9.26	0.9	6.20	8	12.6	27.6	26.56	9	1	0	1	0	0	0	0	0	0	0	#NULL!	0	26.5625	5	1154	1154
1025	0	HRJC	male	No	45	41-50	1	No	No	No	No	No	No		No	Hospitalización	1.11	#NULL!	45		> 60	911	13.2	1.30	13.72	1.1	18.36	312	15.4	35.2	23.15	18	0	1	1	0	0	0	0	0	0	0	#NULL!	0	23.1481	1	153	153
1026	0	FJD	female	Yes	86	81-90	1	No	No	No	No	No	No		Yes	Hospitalización		#NULL!	#NULL!			#NULL!				#NULL!		#NULL!	#NULL!	#NULL!	-922337203	4	1	0	1	1	0	0	0	0	0	0	#NULL!	1	#NULL!	5	#NULL!	#NULL!	1767
1027	0	HRJC	female	Yes	71	71-80	1	No	No	No	No	No	Yes	Yes	Yes	Hospitalización		#NULL!	71		40	822		1.08		#NULL!		#NULL!	12.8	34.3	-922337203	2	1	0	1	1	0	0	0	0	0	1	1	1	#NULL!	4	1973	1973
1028	0	FJD	female	No	81	81-90	1	Former	Yes	No	Yes	No	Yes		Yes	Urgencia	0.40	805	81		> 60	658	13.9	1.21	8.35	1.1	2.40	216	13.7	44.7	245243.46	1	0	0	0	1	1	0	0	1	0	1	#NULL!	1	#NULL!	5	920	805	223
1029	0	HRJC	male	No	69	61-70	2	Former	No	Yes	No	No	Yes		Yes	Hospitalización	0.92	710	69		> 60	875	11.0	1.13	3.78	0.4	19.58	376	13.3	31	32.35	25	0	1	1	0	0	0	1	0	0	1	#NULL!	1	32.3468	3	5826	710
1030	0	FJD	male	No	89	81-90	1	Former	Yes	No	Yes	Yes	Yes		Yes	Hospitalización		#NULL!	#NULL!			#NULL!				#NULL!		#NULL!	#NULL!	#NULL!	29.83	1	0	0	0	0	1	0	0	1	1	1	#NULL!	1	29.8258	5	3152	3152	1412
1031	0	HRJC	male	Yes	88	81-90	1	Former	Yes	No	Yes	No	No		Yes	Urgencia	1.98	722	88		34	466	13.1	2.35	7.71	2.3	4.98	195	28	42.3	24.91	1	1	0	1	0	1	0	0	1	0	0	#NULL!	1	24.9135	5	722	722
1032	0	FJD	male	No	60	51-60	1	Yes	No	Yes	No				No	Urgencia	1.10	796	60		> 60	823	15.3	1.18	6.80	0.6	8.00	146	13.4	30.4	-922337203	19	0	0	0	0	0	1	1	0	#NULL!	#NULL!	#NULL!	0	#NULL!	2	796	796	3147
1033	0	HRJC	female	No	74	71-80	1	No	No	Yes	Yes		Yes		Yes	Urgencia	1.64	7476	74		33	797	11.2	1.13	11.06	0.5	21.30	128	13.3	29.5	-922337203	10	0	0	0	1	0	0	1	1	#NULL!	1	#NULL!	1	#NULL!	4	7476	7476
1034	0	HRJC	male	Yes	86	81-90	1	No	Yes	No	Yes				Yes	Urgencia	1.04	#NULL!	86		> 60	604	12.5	0.94	3.59	0.9	6.88	71	11.1	35.8	10000	9	1	0	1	0	1	0	0	1	#NULL!	#NULL!	#NULL!	1	#NULL!	5	957	957
1035	0	HRJC	male	Yes	85	81-90	1	No	Yes	No	No	Yes			Yes	Hospitalización	3.76	#NULL!	85		16	645	10.6	1.07	5.64	0.3	36.95	79	12.6	39.4	10000	3	1	0	1	0	1	0	0	0	1	#NULL!	#NULL!	1	#NULL!	5	933	933
1036	0	HRJC	female	No	95	91-100	2	No	No	No	No	No	Yes		Yes	Urgencia	0.54	#NULL!	95		> 60	459	10.3	0.97	2.88	1.5	0.81	235	11.4	36	-922337203	21	0	0	0	1	0	0	0	0	0	1	#NULL!	1	#NULL!	5	6057	6057
1037	0	FJD	male	Yes	84	81-90	1	No	Yes	No	No	No	No		Yes	Urgencia	0.90	2064	84		> 60	1094	15.5	1.17	18.59	0.6	57.40	290	13.2	29.1	-922337203	3	1	0	1	0	1	0	0	0	0	0	#NULL!	1	#NULL!	5	2271	2064	1597
1038	0	FJD	female	No	43	41-50	1	No	Yes	Yes	No		Yes		No	Hospitalización		#NULL!	#NULL!			#NULL!				#NULL!		#NULL!	#NULL!	#NULL!	36	11	0	0	0	1	1	0	1	0	#NULL!	1	#NULL!	0	35.9963	1	414	414
1039	0	HRJC	male	No	55	51-60	1	No	No	No	No				No	Hospitalización	0.84	#NULL!	55		> 60	735	13.0	1.12	4.89	0.8	6.28	216	13.2	33.6	-922337203	9	0	0	0	0	0	0	0	0	#NULL!	#NULL!	#NULL!	0	#NULL!	2	240	240
1040	0	HRJC	female	Yes	91	91-100	1	No	Yes	No	No	No			Yes	Urgencia		#NULL!	#NULL!			#NULL!				#NULL!		#NULL!	#NULL!	#NULL!	10000	11	1	0	1	1	1	0	0	0	0	#NULL!	#NULL!	1	#NULL!	5	2521	2521
1041	0	HRJC	male	No	82	81-90	1	No	No	No	No				No	Urgencia	1.09	1339	82	1092	> 60	732	15.6	1.07	5.32	0.5	22.94	162	12.6	29.9	10000	10	0	0	0	0	0	0	0	0	#NULL!	#NULL!	#NULL!	0	#NULL!	5	1339	1339	1321
1042	0	HRJC	male	No	84	81-90	3	No	No	No	No				No	Urgencia	0.79	3721	84	523	> 60	786	13.5	1.11	8.37	1.9	4.52	435	13.1	33.2	23.44	1	0	0	0	0	0	0	0	0	#NULL!	#NULL!	#NULL!	0	23.4375	5	3721	3721	524
1043	0	HRJC	female	No	76	71-80	2	No	No	No	No				No	Hospitalización	0.64	1044	76		> 60	555	10.6	0.99	2.90	0.6	15.35	278	11.7	43.8	27.34	8	0	0	0	1	0	0	0	0	#NULL!	#NULL!	#NULL!	0	27.3437	4	1044	1044
1044	0	FJD	male	No	52	51-60	1	No	No	No	No	No	No		No	Urgencia	0.80	691	52		> 60	593	16.0	1.10	4.30	0.7	1.50	173	12.4	31.9	0.34	0	0	0	0	0	0	0	0	0	0	0	#NULL!	0	#NULL!	2	691	691
1045	0	HRJC	male	No	64	61-70	1	Yes	No	No	No				No	Urgencia	1.04	#NULL!	64		> 60	430	15.1	1.23	7.49	0.2	6.66	216	14.6	51.9	-922337203	8	0	0	0	0	0	1	0	0	#NULL!	#NULL!	#NULL!	0	#NULL!	3	#NULL!	#NULL!
1046	0	HRJC	male	No	49	41-50	#NULL!	No	No	No	No	No	No		No	Hospitalización	0.77	#NULL!	49		> 60	661	15.0	1.13	6.26	0.9	3.96	198	13.4	32.6	10000	5	0	0	0	0	0	0	0	0	0	0	#NULL!	0	#NULL!	1	#NULL!	#NULL!
1047	0	HRJC	male	No	50	41-50	1	No	No	No	No				No	Urgencia		#NULL!	#NULL!			#NULL!				#NULL!		#NULL!	#NULL!	#NULL!	10000	18	0	0	0	0	0	0	0	0	#NULL!	#NULL!	#NULL!	0	#NULL!	1	294	294
1048	0	HRJC	male	No	40	31-40	1	No	No	No	No				No	Urgencia	0.92	221	40		> 60	654	14.8	1.14	6.06	1.1	6.64	159	13.5	35.6	-922337203	8	0	0	0	0	0	0	0	0	#NULL!	#NULL!	#NULL!	0	#NULL!	1	221	221
1049	0	HRJC	male	No	89	81-90	1	No	No	No	No				No	Urgencia	0.77	350	89		> 60	482	13.3	1.12	5.10	1.1	0.65	108	13.2	30.9	23.15	20	0	0	0	0	0	0	0	0	#NULL!	#NULL!	#NULL!	0	23.1481	5	350	350
1050	0	HRJC	male	Yes	60	51-60	2	No	No	No	No	No	Yes		No	Urgencia	0.73	517	60		> 60	#NULL!	13.5		4.16	0.7	14.45	128	#NULL!	33	10000	3	1	0	1	0	0	0	0	0	0	1	#NULL!	0	#NULL!	2	517	517
1051	0	HRJC	male	No	50	41-50	1	No	No	No	No				No	Urgencia	1.14	336	50		> 60	582	14.0	1.07	5.19	1.1	2.68	90	12.6	32.1	10000	15	0	0	0	0	0	0	0	0	#NULL!	#NULL!	#NULL!	0	#NULL!	1	390	336	820
1052	0	HRJC	male	Yes	94	91-100	1	No	No	No	Yes				Yes	Urgencia	1.17	2468	94		> 60	670	10.4	1.03	2.92	1.2	11.13	229	12.2	27.7	-922337203	5	1	0	1	0	0	0	0	1	#NULL!	#NULL!	#NULL!	1	#NULL!	5	2468	2468
1053	0	HRJC	male	No	84	81-90	2	No	No	No	No		Yes		No	Hospitalización		#NULL!	#NULL!			#NULL!				#NULL!		#NULL!	#NULL!	#NULL!	-922337203	10	0	0	0	0	0	0	0	0	#NULL!	1	#NULL!	0	#NULL!	5	1276	1276
1054	0	HRJC	male	No	36	31-40	1	No	No	No	No				Yes	Urgencia	1.17	853	36		> 60	485	12.6	1.11	6.22	1.9	0.85	95	13.1	20.2	27.78	4	0	0	0	0	0	0	0	0	#NULL!	#NULL!	#NULL!	1	27.7778	1	853	853
1055	0	HRJC	male	Yes	96	91-100	1	Former	No	No	No	No	Yes		No	Urgencia	1.08	493	96		> 60	752	15.0	1.03	5.62	1.1	12.28	144	12.1	34.8	-922337203	10	1	0	1	0	0	0	0	0	0	1	#NULL!	0	#NULL!	5	493	493
1056	0	HRJC	female	No	92	91-100	1	No	No	No	No	No	Yes		Yes	Urgencia	1.01	#NULL!	92		54	592	8.5	1.10	5.83	0.9	8.72	263	13	38.7	520000	8	0	0	0	1	0	0	0	0	0	1	#NULL!	1	#NULL!	5	1430	1430
1057	0	HRJC	female	No	0	0--16	2									Hospitalización		#NULL!	#NULL!			#NULL!	18.1		16.26	4.6	11.22	263	#NULL!	#NULL!		9	0	0	0	1	#NULL!	#NULL!	#NULL!	#NULL!	#NULL!	#NULL!	#NULL!	#NULL!	#NULL!	1	#NULL!	#NULL!
1058	0	HRJC	male	No	52	51-60	2	No	Yes	No	No				No	Hospitalización	1.05	#NULL!	52		> 60	565	14.7	1.04	7.08	1	4.99	147	12.3	33.3	-922337203	7	0	0	0	0	1	0	0	0	#NULL!	#NULL!	#NULL!	0	#NULL!	2	393	366	334
1059	0	HRJC	female	No	62	61-70	2	No	No	Yes	Yes				Yes	Urgencia	0.92	78	62		> 60	474	14.6	1.00	6.15	1.1	2.95	178	11.8	28.6	30.7	12	0	0	0	1	0	0	1	1	#NULL!	#NULL!	#NULL!	1	30.7004	3	115	78
1060	0	HRJC	female	No	42	41-50	1	No	No	No	No				No	Urgencia		#NULL!	#NULL!			#NULL!				#NULL!		#NULL!	#NULL!	#NULL!	-922337203	6	0	0	0	1	0	0	0	0	#NULL!	#NULL!	#NULL!	0	#NULL!	1	466	466
1061	0	HRJC	female	No	70	61-70	1	No	No	No	No		Yes		No	Urgencia	0.93	899	70		> 60	757	15.0	1.06	7.67	1.4	12.41	370	12.5	29.2	-922337203	5	0	0	0	1	0	0	0	0	#NULL!	1	#NULL!	0	#NULL!	3	899	899
1062	0	HRJC	female	No	44	41-50	1	No	No	No	No	No	No		No	Urgencia		#NULL!	#NULL!			#NULL!				#NULL!		#NULL!	#NULL!	#NULL!	10000	3	0	0	0	1	0	0	0	0	0	0	#NULL!	0	#NULL!	1	815	815
1063	0	HRJC	female	No	72	71-80	1	No	No	No	No				Yes	Hospitalización	0.89	#NULL!	72		> 60	#NULL!	11.2		6.57	0.9	5.21	345	#NULL!	#NULL!	27.34	6	0	0	0	1	0	0	0	0	#NULL!	#NULL!	#NULL!	1	27.3437	4	#NULL!	#NULL!
1064	0	HRJC	male	No	64	61-70	1	No	No	No	No				Yes	Hospitalización	0.80	#NULL!	64		> 60	#NULL!	14.0		5.39	0.8	12.35	216	#NULL!	#NULL!	10000	5	0	0	0	0	0	0	0	0	#NULL!	#NULL!	#NULL!	1	#NULL!	3	358	358
1065	0	HRJC	female	No	73	71-80	1	No	Yes	Yes	No	No	No		Yes	Hospitalización	0.52	#NULL!	73		> 60	650	12.7	0.98	8.12	1	9.42	221	11.6	28.1	-922337203	20	0	0	0	1	1	0	1	0	0	0	#NULL!	1	#NULL!	4	1026	1026
1066	0	HRJC	male	Yes	56	51-60	1	No	Yes	No	No				Yes	Hospitalización		#NULL!	#NULL!			#NULL!				#NULL!		#NULL!	#NULL!	#NULL!	10000	6	1	0	1	0	1	0	0	0	#NULL!	#NULL!	#NULL!	1	#NULL!	2	214	214
1067	0	FJD	female	No	85	81-90	1	No	No	No	No				Yes	Hospitalización		#NULL!	#NULL!			#NULL!				#NULL!		#NULL!	#NULL!	#NULL!	20	12	0	0	0	1	0	0	0	0	#NULL!	#NULL!	#NULL!	1	20	5	439	439	354
1068	0	HRJC	female	No	47	41-50	1	No	No	No	No				No	Urgencia	1.84	1350	47		31	896	16.3	0.98	7.45	1.1	11.03	388	11.6	29.1	-922337203	5	0	0	0	1	0	0	0	0	#NULL!	#NULL!	#NULL!	0	#NULL!	1	1350	1350
1069	0	HRJC	female	No	47	41-50	2	No	No	No	No	No	No		No	Hospitalización	0.51	#NULL!	47		> 60	333	13.3	0.93	3.41	1.7	<0.3	157	11	34.5	10000	12	0	0	0	1	0	0	0	0	0	0	#NULL!	0	#NULL!	1	#NULL!	#NULL!
1070	0	HRJC	female	No	57	51-60	1	No	No	No	No				No	Hospitalización	0.68	#NULL!	57		> 60	737	11.8	1.07	4.23	2	2.89	209	12.6	27	-922337203	3	0	0	0	1	0	0	0	0	#NULL!	#NULL!	#NULL!	0	#NULL!	2	708	708
1071	0	HRJC	male	No	60	51-60	1	No	No	No	No				Yes	Hospitalización	0.88	#NULL!	60		> 60	675	15.0	1.14	6.96	2	3.27	127	13.5	31	-922337203	4	0	0	0	0	0	0	0	0	#NULL!	#NULL!	#NULL!	1	#NULL!	2	741	741
1072	0	HRJC	female	No	45	41-50	1	No	No	No	No				No	Hospitalización	0.72	#NULL!	45		> 60	425	11.4	0.90	1.89	0.6	1.79	69	10.6	33.1	-922337203	8	0	0	0	1	0	0	0	0	#NULL!	#NULL!	#NULL!	0	#NULL!	1	421	421
1073	0	HRJC	male	No	56	51-60	1	Former	No	No	No				No	Hospitalización	1.00	#NULL!	56		> 60	577	14.9	1.05	3.57	0.8	1.93	190	12.4	34	-922337203	3	0	0	0	0	0	0	0	0	#NULL!	#NULL!	#NULL!	0	#NULL!	2	936	936
1074	0	HRJC	male	No	60	51-60	1	No	No	No	Yes				Yes	Hospitalización	0.94	#NULL!	60		> 60	677	16.2	0.98	5.91	1.3	4.87	135	11.6	34.2	-922337203	6	0	0	0	0	0	0	0	1	#NULL!	#NULL!	#NULL!	1	#NULL!	2	236	236
1075	0	HRJC	female	No	45	41-50	2	No	No	No	No				No	Hospitalización	0.68	1278	45		> 60	615	14.4	1.02	3.36	1.2	3.50	127	12	33.7	10000	12	0	0	0	1	0	0	0	0	#NULL!	#NULL!	#NULL!	0	#NULL!	1	1278	1278
1076	0	HRJC	female	No	54	51-60	2	No	No	No	No				No	Urgencia	0.45	#NULL!	54		> 60	593	11.6	1.10	3.60	1	0.87	134	13	29.1	-922337203	3	0	0	0	1	0	0	0	0	#NULL!	#NULL!	#NULL!	0	#NULL!	2	447	447	588
1077	0	HRJC	female	No	54	51-60	2	Former	No	Yes	No				No	Hospitalización	0.98	963	54		> 60	723	12.5	1.09	3.48	0.7	13.74	141	12.9	29.7	46.87	7	0	0	0	1	0	0	1	0	#NULL!	#NULL!	#NULL!	0	46.875	2	1243	963
1078	0	HRJC	male	No	40	31-40	3	No	No	No	No				No	Urgencia	0.97	470	40	1202	> 60	574	16.1	1.01	6.89	1.1	5.95	185	11.9	34	-922337203	4	0	0	0	0	0	0	0	0	#NULL!	#NULL!	#NULL!	0	#NULL!	1	470	470	988
1079	0	HRJC	male	No	52	51-60	1	No	No	No	No				No	Hospitalización	0.90	#NULL!	52		> 60	586	14.7	0.92	3.93	0.9	6.02	129	10.9	34	10000	5	0	0	0	0	0	0	0	0	#NULL!	#NULL!	#NULL!	0	#NULL!	2	177	177
1080	0	HRJC	male	No	45	41-50	1	No	No	No	No	No			Yes	Hospitalización	1.00	#NULL!	45		> 60	854	13.4	1.03	4.93	1.1	18.92	171	12.2	29.8	27.47	12	0	0	0	0	0	0	0	0	0	#NULL!	#NULL!	1	27.4717	1	490	490
1081	0	HRJC	male	No	79	71-80	1	No	No	No	Yes				No	Hospitalización	0.73	#NULL!	79		> 60	#NULL!	11.6		6.57	1.3	14.41	288	#NULL!	#NULL!	10000	5	0	0	0	0	0	0	0	1	#NULL!	#NULL!	#NULL!	0	#NULL!	4	1166	1166
1082	0	HRJC	male	No	41	41-50	1	No	No	No	No				No	Hospitalización	1.03	#NULL!	41		> 60	688	13.0	1.08	7.97	0.7	15.84	188	12.8	32.8	10000	4	0	0	0	0	0	0	0	0	#NULL!	#NULL!	#NULL!	0	#NULL!	1	519	519
1083	0	HRJC	male	No	72	71-80	1	Former	No	No	No	No	No		No	Hospitalización	0.90	#NULL!	72		> 60	733	15.6	1.04	7.27	0.6	11.51	261	12.3	30.8	24.22	7	0	0	0	0	0	0	0	0	0	0	#NULL!	0	24.2215	4	553	553
1084	0	HRJC	female	No	66	61-70	2	No	No	No	No				No	Urgencia		#NULL!	#NULL!			#NULL!				#NULL!		#NULL!	#NULL!	#NULL!	10000	5	0	0	0	1	0	0	0	0	#NULL!	#NULL!	#NULL!	0	#NULL!	3	479	479
1085	0	HRJC	female	No	80	71-80	1	No	No	No	No				Yes	Hospitalización	0.74	#NULL!	80		> 60	737	14.1	0.93	6.42	1.1	10.06	207	11	29.8	27.34	15	0	0	0	1	0	0	0	0	#NULL!	#NULL!	#NULL!	1	27.3437	4	#NULL!	#NULL!
1086	0	HRJC	female	No	49	41-50	2	No	No	No	No				No	Urgencia	0.58	594	49		> 60	566	14.7	0.96	4.40	1.3	1.36	174	11.3	35.2	10000	2	0	0	0	1	0	0	0	0	#NULL!	#NULL!	#NULL!	0	#NULL!	1	720	594	574
1087	0	HRJC	male	No	49	41-50	1	No	No	No	No				No	Urgencia	0.87	360	49		> 60	756	14.2	1.09	4.44	1.3	9.97	177	12.9	33.9	-922337203	0	0	0	0	0	0	0	0	0	#NULL!	#NULL!	#NULL!	0	#NULL!	1	360	360
1088	0	HRJC	male	No	52	51-60	1	No	No	No	No				No	Hospitalización	0.65	#NULL!	52		> 60	#NULL!	13.6		4.09	0.8	1.40	125	#NULL!	#NULL!	27.4	8	0	0	0	0	0	0	0	0	#NULL!	#NULL!	#NULL!	0	27.3982	2	625	625
1089	0	HRJC	female	No	63	61-70	1	No	No	No	No				Yes	Hospitalización	0.78	#NULL!	63		> 60	713	14.1	1.01	7.16	1.1	6.75	220	11.9	33.4	10000	8	0	0	0	1	0	0	0	0	#NULL!	#NULL!	#NULL!	1	#NULL!	3	501	501
1090	0	HRJC	female	Yes	90	81-90	1	No	Yes	No	Yes	No	No		Yes	Urgencia	3.16	996	90		15	702	13.1	1.13	5.42	0.5	8.80	123	13.3	24.2	10000	2	1	0	1	1	1	0	0	1	0	0	#NULL!	1	#NULL!	5	996	996
1091	0	HRJC	male	No	59	51-60	1	No	No	No	No	No	No		No	Hospitalización	0.81	#NULL!	59		> 60	943	12.7	1.12	7.78	1.8	13.25	439	13.2	35.8	10000	2	0	0	0	0	0	0	0	0	0	0	#NULL!	0	#NULL!	2	#NULL!	#NULL!
1092	0	HRJC	male	No	49	41-50	1	No	No	No	No				No	Urgencia		#NULL!	#NULL!			#NULL!				#NULL!		#NULL!	#NULL!	#NULL!	-922337203	8	0	0	0	0	0	0	0	0	#NULL!	#NULL!	#NULL!	0	#NULL!	1	632	632
1093	0	HRJC	male	No	62	61-70	1	Former	No	No	No				Yes	Hospitalización	0.78	627	62		> 60	896	14.1	1.18	10.26	1.1	15.30	248	13.9	29.7	-922337203	9	0	0	0	0	0	0	0	0	#NULL!	#NULL!	#NULL!	1	#NULL!	3	627	627	2219
1094	0	HRJC	male	No	64	61-70	1	No	No	No	Yes				Yes	Urgencia	0.96	232	64		> 60	647	13.9	0.99	3.74	1.2	4.46	216	11.7	33.8	-922337203	0	0	0	0	0	0	0	0	1	#NULL!	#NULL!	#NULL!	1	#NULL!	3	232	232
1095	0	HRJC	male	No	43	41-50	1	No	No	No	No				No	Urgencia		#NULL!	#NULL!			#NULL!				#NULL!		#NULL!	#NULL!	#NULL!	24.22	12	0	0	0	0	0	0	0	0	#NULL!	#NULL!	#NULL!	0	24.2215	1	1241	733	3937
1096	0	HRJC	male	No	31	31-40	1	No	No	No	Yes				No	Urgencia	0.72	668	31		> 60	598	14.4	0.93	3.23	0.8	3.20	170	11	35.8	24.22	6	0	0	0	0	0	0	0	1	#NULL!	#NULL!	#NULL!	0	24.2215	1	668	668
1097	0	HRJC	male	No	78	71-80	1	Former	No	Yes	No	Yes		Yes	Yes	Urgencia	1.30	857	78		57	731	13.4	1.13	3.82	0.8	5.17	150	13.3	36.3	-922337203	6	0	0	0	0	0	0	1	0	1	#NULL!	1	1	#NULL!	4	857	857
1098	0	HRJC	male	No	73	71-80	1	Former	Yes	Yes	No			Yes	Yes	Hospitalización	1.16	603	73		> 60	763	13.4	1.00	5.08	0.9	9.52	170	11.8	34.9	10000	8	0	0	0	0	1	0	1	0	#NULL!	#NULL!	1	1	#NULL!	4	603	603	437
1099	0	HRJC	female	No	70	61-70	1	No	No	No	No				Yes	Urgencia	0.86	610	70		> 60	660	11.9	0.99	2.38	0.9	4.46	158	11.7	28.4	10000	11	0	0	0	1	0	0	0	0	#NULL!	#NULL!	#NULL!	1	#NULL!	3	751	610	197
1100	0	HRJC	female	No	76	71-80	1	No	No	No	No				Yes	Hospitalización	1.00	#NULL!	76		57	813	12.6	1.08	12.08	1.2		265	12.7	32.1	-922337203	14	0	0	0	1	0	0	0	0	#NULL!	#NULL!	#NULL!	1	#NULL!	4	#NULL!	#NULL!
1101	0	HRJC	female	No	76	71-80	1	No	No	No	No	No			Yes	Urgencia	0.39	329	76		> 60	#NULL!	13.0	1.10	4.79	0.7	7.02	183	13	29.7	10000	6	0	0	0	1	0	0	0	0	0	#NULL!	#NULL!	1	#NULL!	4	645	329	252
1102	0	HRJC	male	No	49	41-50	1	No	No	No	Yes				No	Urgencia	0.82	#NULL!	49		> 60	#NULL!	12.5		2.60	0.9	4.44	248	#NULL!	#NULL!	-922337203	2	0	0	0	0	0	0	0	1	#NULL!	#NULL!	#NULL!	0	#NULL!	1	#NULL!	#NULL!	406
1103	0	HRJC	male	No	29	21-30	3	No	No	Yes	No	No	No		Yes	Urgencia	1.07	#NULL!	29		> 60	#NULL!	14.7		13.16	1.6	3.20	255	#NULL!	#NULL!	23.44	-11	0	0	0	0	0	0	1	0	0	0	#NULL!	1	23.4375	1	#NULL!	#NULL!
1104	0	HRJC	female	No	59	51-60	2	No	No	No	No	No	No		No	Urgencia	0.77	426	59		> 60	576	13.4	0.93	5.89	1	3.43	202	11	30.7	29.38	12	0	0	0	1	0	0	0	0	0	0	#NULL!	0	29.3848	2	426	426	635
1105	0	HRJC	male	No	86	81-90	1	No	No	No	No				Yes	Urgencia	1.06	727	86		> 60	851	11.6	1.20	7.66	0.5	14.15	277	14.2	30	-922337203	6	0	0	0	0	0	0	0	0	#NULL!	#NULL!	#NULL!	1	#NULL!	5	727	727
1106	0	HRJC	female	No	76	71-80	1	No	No	No	No				Yes	Urgencia	0.67	1087	76		> 60	796	13.6	1.05	5.94	0.9	20.73	242	12.4	29.6	25.39	15	0	0	0	1	0	0	0	0	#NULL!	#NULL!	#NULL!	1	25.3906	4	1165	1087	3005
1107	0	HRJC	male	No	67	61-70	1	No	No	No	No				Yes	Urgencia	0.95	3968	67		> 60	#NULL!	15.1		6.55	0.4	28.40	211	#NULL!	31.1	10000	8	0	0	0	0	0	0	0	0	#NULL!	#NULL!	#NULL!	1	#NULL!	3	3968	3968
1108	0	HRJC	male	No	57	51-60	1	No	No	No	No				No	Urgencia	0.81	394	57		> 60	897	15.8	0.99	12.70	1.8	9.84	412	11.7	52.7	-922337203	5	0	0	0	0	0	0	0	0	#NULL!	#NULL!	#NULL!	0	#NULL!	2	394	394	724
1109	0	HRJC	male	No	43	41-50	1	Former	No	No	No				No	Urgencia	0.87	513	43		> 60	791	15.7	1.08	8.82	1.2	19.05	158	12.8	31.5	23.44	5	0	0	0	0	0	0	0	0	#NULL!	#NULL!	#NULL!	0	23.4375	1	566	513	2090
1110	0	HRJC	male	No	63	61-70	1	Former	No	No	No				No	Urgencia	0.59	402	63		> 60	839	15.8	1.15	11.26	2.1	9.71	176	13.6	35.4	-922337203	7	0	0	0	0	0	0	0	0	#NULL!	#NULL!	#NULL!	0	#NULL!	3	402	402	4343
1111	0	HRJC	male	No	62	61-70	1	Former	Yes	No	Yes				No	Urgencia	0.66	295	62		> 60	761	16.1	1.03	6.44	0.9	5.67	276	12.2	28.1	22.04	6	0	0	0	0	1	0	0	1	#NULL!	#NULL!	#NULL!	0	22.0386	3	295	295	2989
1112	0	HRJC	male	Yes	65	61-70	1	No	No	No	Yes				Yes	Urgencia	2.64	#NULL!	65		26	#NULL!	15.3		18.73	1.7	19.57	289	#NULL!	#NULL!	192.01	0	1	0	1	0	0	0	0	1	#NULL!	#NULL!	#NULL!	1	#NULL!	3	#NULL!	#NULL!
1113	0	HRJC	male	No	59	51-60	2	No	No	No	Yes				Yes	Urgencia	0.64	1239	59	419	> 60	710	12.8	1.03	4.14	0.9	1.76	416	12.2	35.9	-922337203	6	0	0	0	0	0	0	0	1	#NULL!	#NULL!	#NULL!	1	#NULL!	2	1239	1239	419
1114	0	HRJC	male	No	50	41-50	1	No	No	No	No				Yes	Hospitalización	1.02	#NULL!	50	692	> 60	952	14.6	1.38	16.40	1.2	28.26	200	16.3	36.1	-922337203	20	0	0	0	0	0	0	0	0	#NULL!	#NULL!	#NULL!	1	#NULL!	1	952	952	692
1115	0	HRJC	female	No	78	71-80	2	No	No	No	Yes				Yes	Urgencia	0.68	1065	78	54	> 60	596	13.7	1.02	6.91	1.7	1.04	265	12	28.4	10000	11	0	0	0	1	0	0	0	1	#NULL!	#NULL!	#NULL!	1	#NULL!	4	1065	1065	59
1116	0	HRJC	female	Yes	85	81-90	1	No	No	No	No				Yes	Urgencia	1.03	4754	85	514	54	673	14.7	1.12	10.47	0.9	16.10	297	13.2	25.6	31.25	2	1	0	1	1	0	0	0	0	#NULL!	#NULL!	#NULL!	1	31.25	5	4754	4754	514
1117	0	HRJC	female	No	26	21-30	2	No	No	No	No				No	Urgencia	0.59	#NULL!	26	603	> 60	#NULL!	15.5		3.09	1.1	0.60	287	#NULL!	#NULL!	42.97	12	0	0	0	1	0	0	0	0	#NULL!	#NULL!	#NULL!	0	42.9687	1	#NULL!	#NULL!	801
1118	0	HRJC	female	No	69	61-70	1	No	No	No	No				No	Urgencia	0.66	#NULL!	69	300	> 60	#NULL!	13.7		7.08	1.4	9.98	323	#NULL!	#NULL!	10000	6	0	0	0	1	0	0	0	0	#NULL!	#NULL!	#NULL!	0	#NULL!	3	804	804	300
1119	0	HRJC	male	Yes	87	81-90	1	Former	No	Yes	Yes				Yes	Urgencia	1.12	1318	87	1124	> 60	759	14.8	0.98	12.91	1	26.85	249	11.6	29.9	10000	4	1	0	1	0	0	0	1	1	#NULL!	#NULL!	#NULL!	1	#NULL!	5	1318	1318	1348
1120	0	HRJC	male	No	64	61-70	1	No	Yes	No	Yes				Yes	Urgencia	1.95	1204	64	1498	37	966	13.3	0.98	8.61	0.9	29.88	177	11.6	35	-922337203	10	0	0	0	0	1	0	0	1	#NULL!	#NULL!	#NULL!	1	#NULL!	3	1204	1204	1614
1121	0	HRJC	female	No	87	81-90	1	No	No	Yes	No				Yes	Urgencia	1.45	3749	87	770	36	641	11.9	1.06	5.55	1.4	9.82	155	12.5	27.8	10000	13	0	0	0	1	0	0	1	0	#NULL!	#NULL!	#NULL!	1	#NULL!	5	3749	3749	833
1122	0	HRJC	female	No	54	51-60	1	No	No	No	No				No	Hospitalización		#NULL!	#NULL!			#NULL!				#NULL!		#NULL!	#NULL!	#NULL!	3.41	3	0	0	0	1	0	0	0	0	#NULL!	#NULL!	#NULL!	0	#NULL!	2	#NULL!	#NULL!	88
1123	0	HRJC	female	Yes	83	81-90	1	No	No	No	No	No	No		Yes	Urgencia	3.02	1976	83	693	16	584	14.2	1.59	13.49	0.7	0.92	332	18.8	30	10000	7	1	0	1	1	0	0	0	0	0	0	#NULL!	1	#NULL!	5	1976	1976	693
1124	0	HRJC	female	Yes	95	91-100	1	No	Yes	No	No	No	Yes		Yes	Urgencia	8.68	2326	95	250	5	681	10.8	1.18	19.29	1.7	10.02	244	13.9	28.3	10000	0	1	0	1	1	1	0	0	0	0	1	#NULL!	1	#NULL!	5	2326	2326	250
1125	0	HRJC	female	Yes	88	81-90	1	No	No	Yes	No				No	Urgencia	1.05	904	88	149	53	531	12.7	0.98	6.28	1	3.67	155	11.6	22.4	-922337203	5	1	0	1	1	0	0	1	0	#NULL!	#NULL!	#NULL!	0	#NULL!	5	904	904	180
1126	0	FJD	female	Yes	66	61-70	1	No	No	No	Yes	Yes			No	Urgencia	0.80	1265	66		> 60	1157	12.8	1.34	9.75	1	27.50	294	15.2	35.5	27.34	5	1	0	1	1	0	0	0	1	1	#NULL!	#NULL!	0	27.3437	3	1614	1265	2493
1127	0	FJD	female	No	74	71-80	3	No	No	Yes	No	No	No	Yes	No	Urgencia		148	#NULL!			658		1.23		#NULL!		#NULL!	13.9	26.7	23.44	-3	0	0	0	1	0	0	1	0	0	0	1	0	23.4375	4	449	148	1474
1128	0	FJD	male	No	75	71-80	1	Former	No	No	No				No	Urgencia	0.80	214	75		> 60	645	13.0	1.14	4.31	0.6	5.40	198	12.9	34.8	25.95	16	0	0	0	0	0	0	0	0	#NULL!	#NULL!	#NULL!	0	25.9516	4	317	214	1661
1129	0	FJD	female	No	80	71-80	1	No	No	No	No				No	Urgencia	0.70	1015	80		> 60	825	13.2	1.11	8.02	0.7	15.80	235	12.6	30	750000	8	0	0	0	1	0	0	0	0	#NULL!	#NULL!	#NULL!	0	#NULL!	4	1015	1015	1618
1130	0	FJD	female	No	86	81-90	1	No	No	No	No		Yes		No	Hospitalización		#NULL!	#NULL!			#NULL!				#NULL!		#NULL!	#NULL!	#NULL!	22.89	16	0	0	0	1	0	0	0	0	#NULL!	1	#NULL!	0	22.8928	5	1358	1358
1131	0	FJD	female	No	69	61-70	2	No	No	No	No	Yes	No		Yes	Urgencia	1.10	842	69		> 60	787	14.1	1.11	5.22	0.9	14.80	173	12.6	31.6	22.04	11	0	0	0	1	0	0	0	0	1	0	#NULL!	1	22.0386	3	2228	842	6535
1132	0	FJD	male	No	80	71-80	4	Former	Yes	No	No	Yes	Yes		Yes	Urgencia	1.40	810	80		52	676	15.5	1.06	5.25	0.9	5.60	176	11.9	30.4	27.68	0	0	0	0	0	1	0	0	0	1	1	#NULL!	1	27.6817	4	810	810	382
1133	0	FJD	female	No	78	71-80	2	No	No	No	Yes	Yes	No		Yes	Hospitalización-Urgente	1.07	#NULL!	78	99	53	#NULL!	12.9		8.90	1.5	4.90	272	#NULL!	#NULL!	0.44	11	0	0	0	1	0	0	0	1	1	0	#NULL!	1	#NULL!	4	312	312	99
1134	0	FJD	female	No	84	81-90	2	No	No	No	No				No	Hospitalización-Urgente	0.70	3340	84		> 60	718	12.8	1.10	7.94	1.4	< 0.5	471	12.7	30.9	21.09	1	0	0	0	1	0	0	0	0	#NULL!	#NULL!	#NULL!	0	21.0937	5	3340	3340	783
1135	0	FJD	male	Yes	84	81-90	1	Former	Yes	No	No				Yes	Urgencia	1.30	1287	84		56	843	14.9	1.14	9.36	0.8	20.00	160	12.9	31.4	32.53	7	1	0	1	0	1	0	0	0	#NULL!	#NULL!	#NULL!	1	32.526	5	1408	1287	3063
1136	0	FJD	female	No	64	61-70	1	Former	No	No	No				No	Urgencia	0.50	337	64		> 60	593	15.8	1.04	8.80	0.5	5.10	221	11.8	28.4	19.6	5	0	0	0	1	0	0	0	0	#NULL!	#NULL!	#NULL!	0	19.5965	3	337	337
1137	0	FJD	male	No	65	61-70	1	Former	No	No	No				No	Hospitalización		#NULL!	#NULL!			#NULL!				#NULL!		#NULL!	#NULL!	#NULL!	29.07	14	0	1	1	0	0	0	0	0	#NULL!	#NULL!	#NULL!	0	29.0698	3	597	594	4345
1138	0	FJD	female	Yes	86	81-90	2	No	No	No	No				No	Hospitalización		#NULL!	#NULL!			#NULL!				#NULL!		#NULL!	#NULL!	#NULL!	-922337203	4	1	0	1	1	0	0	0	0	#NULL!	#NULL!	#NULL!	0	#NULL!	5	#NULL!	#NULL!	362
1139	0	FJD	male	Yes	73	71-80	#NULL!	Former	No	Yes	Yes	Yes	Yes		Yes	Hospitalización	5.68	#NULL!	73	491	10	#NULL!	8.0		10.94	0.9	5.17	149	#NULL!	#NULL!	179820	24	1	0	1	0	0	0	1	1	1	1	#NULL!	1	#NULL!	4	#NULL!	#NULL!	641
1140	0	FJD	female	No	98	91-100	2	No	No	No	No	Yes	No		Yes	Urgencia	2.00	1351	98		24	700	14.1	1.18	10.44	0.9	5.50	347	13.6	28.6	-922337203	1	0	0	0	1	0	0	0	0	1	0	#NULL!	1	#NULL!	5	1351	1351
1141	0	FJD	female	No	70	61-70	1	No	No	No	No				No	Urgencia		#NULL!	#NULL!			#NULL!				#NULL!		#NULL!	#NULL!	#NULL!	-922337203	2	0	0	0	1	0	0	0	0	#NULL!	#NULL!	#NULL!	0	#NULL!	3	445	445	160
1142	0	FJD	female	No	86	81-90	1	No	Yes	No	No	Yes	No		Yes	Hospitalización		#NULL!	#NULL!			#NULL!				#NULL!		#NULL!	#NULL!	#NULL!	19.53	0	0	0	0	1	1	0	0	0	1	0	#NULL!	1	19.5312	5	2254	2254	7694
1143	0	FJD	female	Yes	79	71-80	1	Former	Yes	Yes	No	No	No		Yes	Urgencia	1.10	1877	79		51	500	14.4	1.14	3.05	0.4	8.70	86	13.1	31.1	23.44	4	1	0	1	1	1	0	1	0	0	0	#NULL!	1	23.4375	4	1877	1877	1263
1144	0	FJD	female	No	82	81-90	1	No	No	Yes	No	No			No	Hospitalización		#NULL!	#NULL!			#NULL!				#NULL!		#NULL!	#NULL!	#NULL!	-922337203	4	0	0	0	1	0	0	1	0	0	#NULL!	#NULL!	0	#NULL!	5	1870	1870	1026
1145	0	FJD	male	Yes	87	81-90	1	Former	Yes	No	Yes	Yes	Yes	No	Yes	Urgencia	1.00	1518	87		> 60	459	14.9	1.08	6.40	1.1	1.00	164	12.2	26.9	10000	4	1	0	1	0	1	0	0	1	1	1	0	1	#NULL!	5	7220	1518
1146	0	FJD	male	No	71	71-80	1	Former	No	No	Yes	No	No		No	Hospitalización		#NULL!	#NULL!			#NULL!				#NULL!		#NULL!	#NULL!	#NULL!	25.88	7	0	0	0	0	0	0	0	1	0	0	#NULL!	0	25.8806	4	#NULL!	#NULL!
1147	0	FJD	male	No	65	61-70	3	No	Yes	No	Yes	No	Yes		Yes	Urgencia	0.90	404	65		> 60	561	15.4	1.11	7.13	0.9	5.60	102	12.6	33.5	271527.11	3	0	0	0	0	1	0	0	1	0	1	#NULL!	1	#NULL!	3	811	404
1148	0	FJD	female	No	87	81-90	1	No	No	No	No	No	Yes		Yes	Hospitalización		#NULL!	#NULL!			#NULL!				#NULL!		#NULL!	#NULL!	#NULL!	0.48	13	0	0	0	1	0	0	0	0	0	1	#NULL!	1	#NULL!	5	1503	480	290
1149	0	FJD	female	No	69	61-70	2	No	No	No	No	No	No		No	Hospitalización		#NULL!	#NULL!			#NULL!				#NULL!		#NULL!	#NULL!	#NULL!	10000	6	0	0	0	1	0	0	0	0	0	0	#NULL!	0	#NULL!	3	1860	1860	607
1150	0	FJD	female	No	71	71-80	1	No	Yes	No	Yes	No	Yes		Yes	Hospitalización		#NULL!	#NULL!			#NULL!				#NULL!		#NULL!	#NULL!	#NULL!	27.34	6	0	0	0	1	1	0	0	1	0	1	#NULL!	1	27.3437	4	2225	2225	345
1151	0	FJD	female	No	96	91-100	1	No	No	No	No				Yes	Urgencia	1.50	1479	96		34	620	11.4	1.06	3.01	0.5	18.40	128	12	23.6	-922337203	2	0	0	0	1	0	0	0	0	#NULL!	#NULL!	#NULL!	1	#NULL!	5	1479	1479	236
1152	0	FJD	male	No	60	51-60	1	Yes	No	No	No				Yes	Consulta		#NULL!	#NULL!			#NULL!				#NULL!		#NULL!	#NULL!	#NULL!	35.49	16	0	0	0	0	0	1	0	0	#NULL!	#NULL!	#NULL!	1	35.4938	2	726	726	1357
1153	0	FJD	female	Yes	80	71-80	2	Former	No	No	Yes	No	No	Yes	Yes	Urgencia	0.70	34440	80		> 60	438	16.8	1.08	10.73	0.5	1.00	181	12.2	25.4	29.94	0	1	0	1	1	0	0	0	1	0	0	1	1	29.9376	4	34440	34440
1154	0	FJD	male	No	79	71-80	3	Former	Yes	No	No	Yes	Yes	No	Yes	Urgencia	1.70	1745	79	309	42	513	10.1	1.14	3.05	0.9		100	12.9	41.1	0	5	0	0	0	0	1	0	0	0	1	1	0	1	#NULL!	4	1745	1745	396
1155	0	FJD	female	Yes	96	91-100	1	No	No	No	Yes				Yes	Hospitalización		#NULL!	#NULL!			#NULL!				#NULL!		#NULL!	#NULL!	#NULL!	23.44	9	1	0	1	1	0	0	0	1	#NULL!	#NULL!	#NULL!	1	23.4375	5	3708	3708	2070
1156	0	FJD	female	No	43	41-50	1	Yes	No	No	No	No	No		No	Hospitalización		#NULL!	#NULL!			#NULL!				#NULL!		#NULL!	#NULL!	#NULL!	28.28	8	0	1	1	1	0	1	0	0	0	0	#NULL!	0	28.2828	1	897	847	2225
1157	0	FJD	male	Yes	68	61-70	2	No	No	No	No				Yes	Hospitalización		#NULL!	#NULL!			#NULL!				#NULL!		#NULL!	#NULL!	#NULL!	34.11	15	1	1	1	0	0	0	0	0	#NULL!	#NULL!	#NULL!	1	34.1124	3	1406	1406
1158	0	FJD	male	No	87	81-90	4	Former	No	No	No	No	No		Yes	Hospitalización		#NULL!	#NULL!			#NULL!				#NULL!		#NULL!	#NULL!	#NULL!	20.05	14	0	0	0	0	0	0	0	0	0	0	#NULL!	1	20.0474	5	#NULL!	#NULL!	1261
1159	0	FJD	male	No	86	81-90	1	Yes	No	No	No	No	No		No	Hospitalización-Urgente	1.10	6777	86	1212	> 60	559	13.5	1.32	13.52	0.4	6.40	288	15.2	25.4		11	0	0	0	0	0	1	0	0	0	0	#NULL!	0	#NULL!	5	6777	6777	911
1160	0	FJD	female	Yes	84	81-90	1	No	No	No	Yes				Yes	Urgencia	0.80	#NULL!	84		> 60	#NULL!	12.2		4.08	0.4		124	#NULL!	#NULL!	25.39	5	1	0	1	1	0	0	0	1	#NULL!	#NULL!	#NULL!	1	25.3906	5	1424	1424	577
1161	0	FJD	male	No	63	61-70	1	Former	No	No	No		Yes		Yes	Hospitalización		#NULL!	#NULL!			#NULL!				#NULL!		#NULL!	#NULL!	#NULL!	30.46	5	0	0	0	0	0	0	0	0	#NULL!	1	#NULL!	1	30.4611	3	179	179	97
1162	0	FJD	male	No	55	51-60	4	Former	No	No	No				No	Urgencia	0.90	2080	55		> 60	885	9.5	1.25	10.32	0.7	21.60	526	13.8	38.1	22.15	0	0	0	0	0	0	0	0	0	#NULL!	#NULL!	#NULL!	0	22.1453	2	2080	2080
1163	0	FJD	male	No	75	71-80	1	Former	Yes	No	Yes	No	No		Yes	Urgencia	0.70	#NULL!	75		> 60	#NULL!	15.1		7.91	0.8	8.40	237	#NULL!	30.1	30.48	9	0	0	0	0	1	0	0	1	0	0	#NULL!	1	30.4832	4	1122	1122	2583
1164	0	FJD	female	No	87	81-90	1	No	No	No	Yes	No	No	Yes	Yes	Urgencia	0.70	#NULL!	87		> 60	#NULL!	13.2		7.14	3	2.40	215	#NULL!	#NULL!	25.97	10	0	0	0	1	0	0	0	1	0	0	1	1	25.9695	5	#NULL!	#NULL!	304
1165	0	FJD	female	No	90	81-90	1	No	No	No	No	No	No		Yes	Hospitalización		#NULL!	#NULL!			#NULL!				#NULL!		#NULL!	#NULL!	#NULL!	22.22	3	0	0	0	1	0	0	0	0	0	0	#NULL!	1	22.2222	5	1318	1318
1166	0	FJD	female	No	89	81-90	1	No	No	No	No				Yes	Hospitalización		#NULL!	#NULL!			#NULL!				#NULL!		#NULL!	#NULL!	#NULL!	28	8	0	0	0	1	0	0	0	0	#NULL!	#NULL!	#NULL!	1	28	5	#NULL!	#NULL!
1167	0	FJD	female	Yes	71	71-80	2	Former	No	Yes	No	No	No		Yes	Urgencia	0.70	#NULL!	71		> 60	494	13.3	1.00	10.38	1.2	< 0.5	264	11.3	29.9	23.07	21	1	0	1	1	0	0	1	0	0	0	#NULL!	1	23.0681	4	#NULL!	#NULL!
1168	0	FJD	female	No	75	71-80	1	No	No	No	No	Yes	No	Yes	Yes	Hospitalización		#NULL!	#NULL!			#NULL!				#NULL!		#NULL!	#NULL!	#NULL!	19.47	5	0	0	0	1	0	0	0	0	1	0	1	1	19.4734	4	3759	3759	5174
1169	0	FJD	male	No	73	71-80	1	No	Yes	Yes	Yes	Yes	No		Yes	Hospitalización		#NULL!	#NULL!			#NULL!				#NULL!		#NULL!	#NULL!	#NULL!	25.95	17	0	0	0	0	1	0	1	1	1	0	#NULL!	1	25.9516	4	923	917	1131
1170	0	FJD	female	No	89	81-90	1	No	No	No	Yes	No	Yes	No	No	Hospitalización		#NULL!	#NULL!			#NULL!				#NULL!		#NULL!	#NULL!	#NULL!	29.38	5	0	0	0	1	0	0	0	1	0	1	0	0	29.3848	5	1085	1085	1998
1171	0	FJD	male	No	77	71-80	1	No	No	No	No	No	No		No	Urgencia	0.90	1830	77		> 60	1220	15.3	1.19	17.09	0.7	49.30	209	13.5	30.4	29.07	7	0	0	0	0	0	0	0	0	0	0	#NULL!	0	29.0657	4	1830	1830	929
1172	0	FJD	female	No	86	81-90	1	No	Yes	Yes	No	No	Yes		Yes	Hospitalización-Urgente	0.60	1257	86		> 60	715	12.1	1.10	7.07	0.5	7.00	191	12.4	29.6	10000	6	0	0	0	1	1	0	1	0	0	1	#NULL!	1	#NULL!	5	1257	1257	388
1173	0	FJD	male	No	66	61-70	1	No	No	No	No				Yes	Urgencia	2.50	79819	66		28	383	15.6	1.18	6.44	0.4	4.10	130	13.4	39.9	10000	20	0	0	0	0	0	0	0	0	#NULL!	#NULL!	#NULL!	1	#NULL!	3	79819	79819	1286
1174	0	FJD	male	No	64	61-70	1	No	No	Yes	No				Yes	Hospitalización		#NULL!	#NULL!			#NULL!				#NULL!		#NULL!	#NULL!	#NULL!	37.65	6	0	0	0	0	0	0	1	0	#NULL!	#NULL!	#NULL!	1	37.6543	3	811	778	1365
1175	0	FJD	male	No	53	51-60	1	No	No	No	No	No	No		No	Hospitalización		#NULL!	#NULL!			#NULL!				#NULL!		#NULL!	#NULL!	#NULL!	25.81	6	0	0	0	0	0	0	0	0	0	0	#NULL!	0	25.8065	2	677	593	1506
1176	0	FJD	female	No	73	71-80	1	No	No	No	No				No	Hospitalización		#NULL!	#NULL!			#NULL!				#NULL!		#NULL!	#NULL!	#NULL!	29.59	10	0	0	0	1	0	0	0	0	#NULL!	#NULL!	#NULL!	0	29.5858	4	593	593	1784
1177	0	FJD	female	No	50	41-50	1	No	No	No	No				Yes	Hospitalización		#NULL!	#NULL!			#NULL!				#NULL!		#NULL!	#NULL!	#NULL!	25.39	8	0	0	0	1	0	0	0	0	#NULL!	#NULL!	#NULL!	1	25.3906	1	#NULL!	#NULL!	515
1178	0	FJD	male	No	81	81-90	1	No	No	No	Yes	No	No	No	No	Urgencia	2.60	719	81		25	374	13.8	1.30	4.34	0.4	2.60	137	14.7	24.6	26.12	0	0	0	0	0	0	0	0	1	0	0	0	0	26.1224	5	719	719	296
1179	0	FJD	male	No	67	61-70	1	No	No	Yes	Yes	No	No		Yes	Hospitalización-Urgente	0.90	1340	67		> 60	612	13.5	1.18	6.89	1.8		140	13.6	29.5	37.04	5	0	0	0	0	0	0	1	1	0	0	#NULL!	1	37.037	3	1340	1340	390
1180	0	FJD	female	No	78	71-80	3	Former	No	Yes	Yes	No			No	Hospitalización		#NULL!	#NULL!			#NULL!				#NULL!		#NULL!	#NULL!	#NULL!	-922337203	10	0	0	0	1	0	0	1	1	0	#NULL!	#NULL!	0	#NULL!	4	465	465
1181	0	FJD	male	No	62	61-70	3	Former	Yes	Yes	No	Yes	Yes		Yes	Hospitalización		#NULL!	#NULL!			#NULL!				#NULL!		#NULL!	#NULL!	#NULL!	3.47	2	0	0	0	0	1	0	1	0	1	1	#NULL!	1	#NULL!	3	699	699	733
1182	0	FJD	male	No	74	71-80	2	Former	No	No	No	Yes			Yes	Urgencia	7.50	#NULL!	74		8	475	12.0	1.30	2.84	0.3		125	14.7	162.2	28.06	8	0	0	0	0	0	0	0	0	1	#NULL!	#NULL!	1	28.0557	4	#NULL!	#NULL!	334
1183	0	FJD	male	No	69	61-70	4	Former	No	Yes	Yes	No			Yes	Hospitalización		#NULL!	#NULL!			#NULL!				#NULL!		#NULL!	#NULL!	#NULL!	30.8	-5	0	0	0	0	0	0	1	1	0	#NULL!	#NULL!	1	30.7958	3	6301	6301	398
1184	0	FJD	male	No	88	81-90	2	Former	No	Yes	No	No	No	Yes	Yes	Urgencia	1.30	1186	88		55	696	13.4	1.04	9.58	0.4	19.50	202	11.7	25.8	10000	12	0	0	0	0	0	0	1	0	0	0	1	1	#NULL!	5	1277	1186	1156
1185	0	FJD	male	No	46	41-50	1	No	No	No	No	No	No		No	Consulta		#NULL!	#NULL!			#NULL!				#NULL!		#NULL!	#NULL!	#NULL!	29.09	3	0	0	0	0	0	0	0	0	0	0	#NULL!	0	29.0859	1	392	392
1186	0	FJD	male	No	64	61-70	1	Former	No	No	Yes			Yes	Yes	Hospitalización		#NULL!	#NULL!			#NULL!				#NULL!		#NULL!	#NULL!	#NULL!	34.72	4	0	0	0	0	0	0	0	1	#NULL!	#NULL!	1	1	34.7222	3	523	523
1187	0	FJD	male	No	74	71-80	2	No	No	No	No	No	Yes		No	Urgencia		406	#NULL!			544		1.02		#NULL!		#NULL!	11.7	31.2	10000	-4	0	0	0	0	0	0	0	0	0	1	#NULL!	0	#NULL!	4	1203	406	2543
1188	0	FJD	male	Yes	83	81-90	1	Former	Yes	No	Yes	Yes	No		Yes	Hospitalización		#NULL!	#NULL!			#NULL!				#NULL!		#NULL!	#NULL!	#NULL!	0	5	1	0	1	0	1	0	0	1	1	0	#NULL!	1	#NULL!	5	#NULL!	#NULL!
1189	0	FJD	male	No	71	71-80	2	Former	No	No	No				No	Hospitalización		#NULL!	#NULL!			#NULL!				#NULL!		#NULL!	#NULL!	#NULL!	-922337203	10	0	0	0	0	0	0	0	0	#NULL!	#NULL!	#NULL!	0	#NULL!	4	2324	1163	835
1190	0	FJD	male	No	50	41-50	1	No	No	No	No	No	No		Yes	Hospitalización		#NULL!	#NULL!			#NULL!				#NULL!		#NULL!	#NULL!	#NULL!	39.18	22	0	1	1	0	0	0	0	0	0	0	#NULL!	1	39.1837	1	371	245	937
1191	0	FJD	female	No	61	61-70	1	Former	No	Yes	No	No	No		No	Urgencia	0.70	830	61		> 60	781	13.1	1.06	5.74	0.9	15.10	252	12	22.4	20.81	1	0	0	0	1	0	0	1	0	0	0	#NULL!	0	20.8117	3	830	830	2240
1192	0	FJD	male	Yes	68	61-70	1	Former	No	No	No	No	No		No	Hospitalización		#NULL!	#NULL!			#NULL!				#NULL!		#NULL!	#NULL!	#NULL!	35.25	10	1	1	1	0	0	0	0	0	0	0	#NULL!	0	35.2537	3	1062	1062	2661
1193	0	FJD	male	No	61	61-70	1	No	No	No	No				No	Hospitalización		#NULL!	#NULL!			#NULL!				#NULL!		#NULL!	#NULL!	#NULL!	-922337203	0	0	0	0	0	0	0	0	0	#NULL!	#NULL!	#NULL!	0	#NULL!	3	690	690
1194	0	FJD	female	No	85	81-90	1	No	No	No	No			Yes	Yes	Hospitalización		#NULL!	#NULL!			#NULL!				#NULL!		#NULL!	#NULL!	#NULL!	10000	4	0	0	0	1	0	0	0	0	#NULL!	#NULL!	1	1	#NULL!	5	1106	1106
1195	0	FJD	male	No	60	51-60	1	Former	No	No	No	Yes	No	Yes	No	Urgencia	1.00	1124	60		> 60	892	15.8	1.17	8.46	0.7	7.90	172	13.2	29.7	32.18	8	0	0	0	0	0	0	0	0	1	0	1	0	32.1799	2	1124	1124	4179
1196	0	FJD	female	No	70	61-70	1	Former	No	No	Yes	No	No		Yes	Urgencia	1.00	#NULL!	70		58	#NULL!	12.9		6.22	0.9		269	#NULL!	#NULL!	23.44	5	0	0	0	1	0	0	0	1	0	0	#NULL!	1	23.4375	3	1470	1470	349
1197	0	FJD	female	No	48	41-50	4	No	No	No	Yes	No	No	No	Yes	Hospitalización	0.61	214	48	212	> 60	582	12.3	1.10	5.33	0.5	6.88	206	12.4	29.1	25.71	8	0	0	0	1	0	0	0	1	0	0	0	1	25.7117	1	214	214	224
1198	0	FJD	male	Yes	72	71-80	2	Former	No	No	No	No	No	Yes	Yes	Hospitalización		#NULL!	#NULL!			#NULL!				#NULL!		#NULL!	#NULL!	#NULL!	23.05	9	1	0	1	0	0	0	0	0	0	0	1	1	23.0518	4	865	865	323
1199	0	FJD	female	No	47	41-50	2	No	No	No	No				No	Hospitalización		#NULL!	#NULL!			#NULL!				#NULL!		#NULL!	#NULL!	#NULL!	23.44	0	0	0	0	1	0	0	0	0	#NULL!	#NULL!	#NULL!	0	23.4375	1	317	317
1200	0	FJD	female	No	83	81-90	1	No	No	No	Yes				Yes	Urgencia	1.10	820	83		50	795	11.6	1.19	11.39	0.8	5.40	453	13.5	28.9	21.48	13	0	0	0	1	0	0	0	1	#NULL!	#NULL!	#NULL!	1	21.4844	5	820	820
1201	0	FJD	female	Yes	88	81-90	1	No	No	No	Yes				Yes	Hospitalización		#NULL!	#NULL!			#NULL!				#NULL!		#NULL!	#NULL!	#NULL!	0	2	1	0	1	1	0	0	0	1	#NULL!	#NULL!	#NULL!	1	#NULL!	5	2239	2239
1202	0	FJD	male	No	61	61-70	1	No	No	No	No				No	Urgencia	1.00	995	61		> 60	916	14.8	1.21	6.57	0.7	17.10	165	13.7	32.5	31.14	6	0	0	0	0	0	0	0	0	#NULL!	#NULL!	#NULL!	0	31.1419	3	995	995	2630
1203	0	FJD	female	Yes	79	71-80	1	PaYesvo o PaYesva	No	No	No				Yes	Hospitalización		#NULL!	#NULL!			#NULL!				#NULL!		#NULL!	#NULL!	#NULL!	31.25	3	1	0	1	1	0	0	0	0	#NULL!	#NULL!	#NULL!	1	31.25	4	#NULL!	#NULL!	1719
1204	0	FJD	female	No	62	61-70	1	No	No	Yes	No				No	Hospitalización		#NULL!	#NULL!			#NULL!				#NULL!		#NULL!	#NULL!	#NULL!	-922337203	8	0	0	0	1	0	0	1	0	#NULL!	#NULL!	#NULL!	0	#NULL!	3	239	239	939
1205	0	FJD	male	No	77	71-80	2	No	No	No	No	No			No	Hospitalización		#NULL!	#NULL!			#NULL!				#NULL!		#NULL!	#NULL!	#NULL!	23.44	10	0	0	0	0	0	0	0	0	0	#NULL!	#NULL!	0	23.4375	4	1558	1558
1206	0	FJD	male	No	71	71-80	1	No	No	Yes	No	No	No		No	Hospitalización		#NULL!	#NULL!			#NULL!				#NULL!		#NULL!	#NULL!	#NULL!	23.88	3	0	0	0	0	0	0	1	0	0	0	#NULL!	0	23.8754	4	1101	1101	275
1207	0	FJD	male	Yes	87	81-90	3	No	Yes	No	No	Yes	Yes		Yes	Urgencia	1.30	13846	87		56	891	12.8	1.30	10.87	0.2	5.30	184	14.7	29.7	-922337203	0	1	0	1	0	1	0	0	0	1	1	#NULL!	1	#NULL!	5	50729	13846	3058
1208	0	FJD	male	No	58	51-60	1	No	No	No	Yes				No	Hospitalización		#NULL!	#NULL!			#NULL!				#NULL!		#NULL!	#NULL!	#NULL!	24.22	3	0	0	0	0	0	0	0	1	#NULL!	#NULL!	#NULL!	0	24.2215	2	343	343	646
1209	0	FJD	male	No	68	61-70	1	Former	No	No	No				No	Hospitalización-Urgente	0.50	1562	68		> 60	793	14.6	1.81	4.61	0.4	16.60	517	20.6	29.2	790000	11	0	0	0	0	0	0	0	0	#NULL!	#NULL!	#NULL!	0	#NULL!	3	1562	1562	2107
1210	0	FJD	female	No	64	61-70	1	No	No	No	No	No	No	No	No	Hospitalización		#NULL!	#NULL!			#NULL!				#NULL!		#NULL!	#NULL!	#NULL!	-922337203	3	0	0	0	1	0	0	0	0	0	0	0	0	#NULL!	3	576	467	709
1211	0	FJD	male	No	83	81-90	1	Former	No	No	No	No	No		No	Urgencia	1.20	1765	83		> 60	791	14.3	1.38	11.18	0.4	7.00	256	15.6	28	10000	4	0	0	0	0	0	0	0	0	0	0	#NULL!	0	#NULL!	5	1765	1765	731
1212	0	FJD	male	No	38	31-40	1	No	No	No	No				No	Hospitalización		#NULL!	#NULL!			#NULL!				#NULL!		#NULL!	#NULL!	#NULL!	37.04	6	0	0	0	0	0	0	0	0	#NULL!	#NULL!	#NULL!	0	37.037	1	#NULL!	#NULL!	3155
1213	0	FJD	female	No	63	61-70	1	No	No	No	No				No	Hospitalización		#NULL!	#NULL!			#NULL!				#NULL!		#NULL!	#NULL!	#NULL!	10000	5	0	0	0	1	0	0	0	0	#NULL!	#NULL!	#NULL!	0	#NULL!	3	399	399	951
1214	0	FJD	male	No	59	51-60	1	Former	No	No	No				No	Urgencia	0.50	979	59		> 60	605	12.1	1.05	6.22	1.1	7.30	317	11.9	25.5	-922337203	4	0	0	0	0	0	0	0	0	#NULL!	#NULL!	#NULL!	0	24.2215	2	1116	979	255
1215	0	FJD	male	No	52	51-60	1	Former	No	No	No	No	No		No	Urgencia		353	#NULL!			#NULL!				#NULL!		#NULL!	#NULL!	#NULL!	28.37	0	0	0	0	0	0	0	0	0	0	0	#NULL!	0	28.3737	2	766	353	291
1216	0	FJD	male	Yes	80	71-80	1	No	No	Yes	No	No	No		No	Hospitalización		#NULL!	#NULL!			#NULL!				#NULL!		#NULL!	#NULL!	#NULL!	10000	5	1	0	1	0	0	0	1	0	0	0	#NULL!	0	#NULL!	4	#NULL!	#NULL!	2433
1217	0	FJD	female	No	79	71-80	1	No	No	No	No	Yes	No		Yes	Hospitalización		#NULL!	#NULL!			#NULL!				#NULL!		#NULL!	#NULL!	#NULL!	540000	3	0	0	0	1	0	0	0	0	1	0	#NULL!	1	#NULL!	4	656	538	295
1218	0	FJD	male	Yes	79	71-80	2	Former	Yes	No	Yes				Yes	Hospitalización		#NULL!	#NULL!			#NULL!				#NULL!		#NULL!	#NULL!	#NULL!	24.49	0	1	0	1	0	1	0	0	1	#NULL!	#NULL!	#NULL!	1	24.4898	4	#NULL!	#NULL!
1219	0	FJD	male	No	80	71-80	1	Former	No	No	Yes	No	No		No	Urgencia	1.00	844	80		> 60	740	12.1	1.45	5.74	0.4	22.20	236	16.5	29.3	29.41	3	0	0	0	0	0	0	0	1	0	0	#NULL!	0	29.4118	4	844	844	361
1220	0	FJD	female	No	65	61-70	1	Former	No	Yes	No	No	No		No	Hospitalización		#NULL!	#NULL!			#NULL!				#NULL!		#NULL!	#NULL!	#NULL!	33.15	1	0	0	0	1	0	0	1	0	0	0	#NULL!	0	33.1504	3	#NULL!	#NULL!
1221	0	FJD	male	No	78	71-80	1	No	Yes	No	No	No		Yes	Yes	Hospitalización		#NULL!	#NULL!			#NULL!				#NULL!		#NULL!	#NULL!	#NULL!	202020.2	3	0	0	0	0	1	0	0	0	0	#NULL!	1	1	#NULL!	4	790	790	1372
1222	0	FJD	female	No	54	51-60	1	No	No	No	No	No	Yes		No	Hospitalización		#NULL!	#NULL!			#NULL!				#NULL!		#NULL!	#NULL!	#NULL!	10000	12	0	0	0	1	0	0	0	0	0	1	#NULL!	0	#NULL!	2	#NULL!	#NULL!	1568
1223	0	FJD	male	No	72	71-80	2	Former	Yes	Yes	No	Yes		Yes	Yes	Hospitalización-Urgente	1.00	147	72		> 60	523	11.8	1.51	4.40	1.2		238	17.1	36.5	34.89	1	0	0	0	0	1	0	1	0	1	#NULL!	1	1	34.888	4	179	147	163
1224	0	FJD	male	No	26	21-30	1	No	No	No	No				No	Hospitalización	0.96	336	26	1650	> 60	588	15.2	1.08	7.15	2	1.16	306	12.2	29.2	37.04	4	0	0	0	0	0	0	0	0	#NULL!	#NULL!	#NULL!	0	37.037	1	597	336	1650
1225	0	FJD	male	Yes	98	91-100	1	No	Yes	Yes	No				No	Hospitalización		#NULL!	#NULL!			#NULL!				#NULL!		#NULL!	#NULL!	#NULL!	10000	9	1	0	1	0	1	0	1	0	#NULL!	#NULL!	#NULL!	0	#NULL!	5	#NULL!	#NULL!	461
1226	0	FJD	female	No	76	71-80	1	No	No	Yes	Yes	No	No		Yes	Hospitalización		#NULL!	#NULL!			#NULL!				#NULL!		#NULL!	#NULL!	#NULL!	-922337203	0	0	0	0	1	0	0	1	1	0	0	#NULL!	1	#NULL!	4	1203	1203	370
1227	0	FJD	male	No	64	61-70	1	No	No	No	No				No	Hospitalización		#NULL!	#NULL!			#NULL!				#NULL!		#NULL!	#NULL!	#NULL!	25.31	13	0	0	0	0	0	0	0	0	#NULL!	#NULL!	#NULL!	0	25.3086	3	591	591
1228	0	FJD	female	No	77	71-80	1	No	No	No	No				Yes	Hospitalización		#NULL!	#NULL!			#NULL!				#NULL!		#NULL!	#NULL!	#NULL!	22.04	7	0	0	0	1	0	0	0	0	#NULL!	#NULL!	#NULL!	1	22.0386	4	373	373	645
1229	0	FJD	male	No	69	61-70	1	No	No	No	Yes	Yes			Yes	Urgencia	1.80	1924	69		40	706	12.8	0.97	9.87	0.5	19.60	163	11	23	0	4	0	0	0	0	0	0	0	1	1	#NULL!	#NULL!	1	#NULL!	3	1924	1924	638
1230	0	FJD	female	Yes	86	81-90	1	No	No	No	No		Yes		No	Hospitalización-Urgente	0.60	3224	86	370		#NULL!	11.5		11.25	0.7	33.00	208	#NULL!	#NULL!	23.88	5	1	0	1	1	0	0	0	0	#NULL!	1	#NULL!	0	23.8751	5	4986	3224	578
1231	0	FJD	male	No	86	81-90	1	Former	Yes	No	Yes	No	No		Yes	Hospitalización		#NULL!	#NULL!			#NULL!				#NULL!		#NULL!	#NULL!	#NULL!	-922337203	6	0	0	0	0	1	0	0	1	0	0	#NULL!	1	#NULL!	5	964	964	484
1232	0	FJD	female	No	57	51-60	1									Hospitalización		#NULL!	#NULL!			#NULL!				#NULL!		#NULL!	#NULL!	#NULL!		0	0	0	0	1	#NULL!	#NULL!	#NULL!	#NULL!	#NULL!	#NULL!	#NULL!	#NULL!	#NULL!	2	#NULL!	#NULL!
1233	0	FJD	female	Yes	79	71-80	1	Yes	No	No	No	Yes	No	Yes	Yes	Hospitalización		#NULL!	#NULL!			#NULL!				#NULL!		#NULL!	#NULL!	#NULL!	25.15	2	1	0	1	1	0	1	0	0	1	0	1	1	25.1532	4	1976	1976	6557
1234	0	FJD	female	No	62	61-70	1	Former	No	No	No			Yes	Yes	Hospitalización		#NULL!	#NULL!			#NULL!				#NULL!		#NULL!	#NULL!	#NULL!	46.48	6	0	0	0	1	0	0	0	0	#NULL!	#NULL!	1	1	46.4753	3	#NULL!	#NULL!
1235	0	FJD	male	Yes	79	71-80	3	Former	Yes	No	No	Yes	No		Yes	Urgencia	4.10	#NULL!	79		15	777	6.3	1.19	4.32	0.2	8.00	184	13.5	26.5	23.74	3	1	0	1	0	1	0	0	0	1	0	#NULL!	1	23.7387	4	5862	5862	465
1236	0	FJD	male	Yes	84	81-90	2	Former	Yes	No	Yes	Yes	No		Yes	Hospitalización	1.70	#NULL!	84	739	41	#NULL!	12.0		3.15	0.7		120	#NULL!	#NULL!	23.88	6	1	0	1	0	1	0	0	1	1	0	#NULL!	1	23.8751	5	#NULL!	#NULL!	739
1237	0	FJD	male	No	62	61-70	1	No	No	No	No	No	No		No	Urgencia	0.90	741	62		> 60	747	15.9	1.25	6.71	0.4	8.30	185	14.1	29.3	-922337203	9	0	0	0	0	0	0	0	0	0	0	#NULL!	0	#NULL!	3	741	741	864
1238	0	FJD	male	Yes	90	81-90	1	Former	Yes	No	No				Yes	Hospitalización	1.60	#NULL!	90		43	#NULL!	10.3		8.93	2.1	16.70	148	#NULL!	#NULL!	31.14	7	1	0	1	0	1	0	0	0	#NULL!	#NULL!	#NULL!	1	31.1419	5	#NULL!	#NULL!
1239	0	FJD	male	No	75	71-80	4	Former	Yes	Yes	No				No	Hospitalización		#NULL!	#NULL!			#NULL!				#NULL!		#NULL!	#NULL!	#NULL!	24.91	34	0	0	0	0	1	0	1	0	#NULL!	#NULL!	#NULL!	0	24.9135	4	#NULL!	#NULL!	383
1240	0	FJD	female	No	51	51-60	3	Former	No	No	No				No	Urgencia		#NULL!	#NULL!			#NULL!				#NULL!		#NULL!	#NULL!	#NULL!	25.33	0	0	0	0	1	0	0	0	0	#NULL!	#NULL!	#NULL!	0	25.3333	2	243	243
1241	0	FJD	male	No	61	61-70	2	No	No	No	Yes	No	No		No	Hospitalización	0.65	#NULL!	61	717	> 60	#NULL!	10.8		13.52	2.3	3.05	298	#NULL!	#NULL!	26.81	0	0	0	0	0	0	0	0	1	0	0	#NULL!	0	26.8122	3	#NULL!	#NULL!	717
1242	0	FJD	male	No	82	81-90	3	No	No	No	Yes				Yes	Hospitalización		#NULL!	#NULL!			#NULL!				#NULL!		#NULL!	#NULL!	#NULL!	10000	6	0	0	0	0	0	0	0	1	#NULL!	#NULL!	#NULL!	1	#NULL!	5	4877	4877	362
1243	0	FJD	female	Yes	83	81-90	2	No	Yes	Yes	No	No	No		Yes	Hospitalización		#NULL!	#NULL!			#NULL!				#NULL!		#NULL!	#NULL!	#NULL!	10000	2	1	0	1	1	1	0	1	0	0	0	#NULL!	1	#NULL!	5	3847	874
1244	0	FJD	female	No	69	61-70	1	No	No	No	No				Yes	Hospitalización	0.71	#NULL!	69	1656	> 60	#NULL!	13.0		8.27	2.6		257	#NULL!	#NULL!	10000	0	0	0	0	1	0	0	0	0	#NULL!	#NULL!	#NULL!	1	#NULL!	3	#NULL!	#NULL!	1656
1245	0	FJD	male	Yes	80	71-80	1	Former	No	No	No				Yes	Hospitalización		#NULL!	#NULL!			#NULL!				#NULL!		#NULL!	#NULL!	#NULL!	-922337203	5	1	0	1	0	0	0	0	0	#NULL!	#NULL!	#NULL!	1	#NULL!	4	1294	1294	864
1246	0	FJD	male	No	41	41-50	1	Former	No	No	No				No	Hospitalización		#NULL!	#NULL!			#NULL!				#NULL!		#NULL!	#NULL!	#NULL!	10000	8	0	0	0	0	0	0	0	0	#NULL!	#NULL!	#NULL!	0	#NULL!	1	1181	1181
1247	0	FJD	female	No	62	61-70	2	Former	No	No	No	No	No		Yes	Urgencia	0.60	442	62		> 60	#NULL!	14.6		3.58	0.7	3.10	164	#NULL!	#NULL!	10000	12	0	0	0	1	0	0	0	0	0	0	#NULL!	1	#NULL!	3	485	442
1248	0	FJD	female	No	48	41-50	1	No	No	No	No				No	Urgencia	0.50	572	48		> 60	865	10.3	1.32	7.02	0.9	23.40	391	15	32	-922337203	7	0	0	0	1	0	0	0	0	#NULL!	#NULL!	#NULL!	0	#NULL!	1	572	572	70
1249	0	FJD	female	No	91	91-100	3	No	No	No	No	No	Yes		Yes	Hospitalización		#NULL!	#NULL!			#NULL!				#NULL!		#NULL!	#NULL!	#NULL!	31.25	3	0	0	0	1	0	0	0	0	0	1	#NULL!	1	31.25	5	2123	2123	351
1250	0	FJD	female	No	61	61-70	1	No	No	No	Yes	No			Yes	Urgencia	0.50	2103	61		> 60	558	11.6	0.97	4.43	1.3	21.60	129	11	25.4	27.34	3	0	0	0	1	0	0	0	1	0	#NULL!	#NULL!	1	27.3437	3	2103	2103	213
1251	0	FJD	male	Yes	78	71-80	2	Former	Yes	No	No				No	Urgencia	0.90	991	78		> 60	449	14.9	1.10	5.72	1.7	5.10	167	12.4	30.7	10000	12	1	0	1	0	1	0	0	0	#NULL!	#NULL!	#NULL!	0	#NULL!	4	991	991
1252	0	FJD	male	Yes	75	71-80	3	Former	No	Yes	No	Yes	Yes		Yes	Hospitalización		#NULL!	#NULL!			#NULL!				#NULL!		#NULL!	#NULL!	#NULL!	30.64	3	1	0	1	0	0	0	1	0	1	1	#NULL!	1	30.6441	4	669	195	732
1253	0	FJD	male	No	69	61-70	1	Former	No	No	No	No	No	Yes	Yes	Hospitalización		#NULL!	#NULL!			#NULL!				#NULL!		#NULL!	#NULL!	#NULL!	26.36	8	0	0	0	0	0	0	0	0	0	0	1	1	26.3635	3	1370	1370
1254	0	FJD	male	No	60	51-60	1	No	No	No	No	No	No		Yes	Hospitalización		#NULL!	#NULL!			#NULL!				#NULL!		#NULL!	#NULL!	#NULL!	35.71	2	0	0	0	0	0	0	0	0	0	0	#NULL!	1	35.713	2	289	242	734
1255	0	FJD	female	No	50	41-50	1	No	No	No	No				No	Hospitalización		#NULL!	#NULL!			#NULL!				#NULL!		#NULL!	#NULL!	#NULL!	25.39	0	0	0	0	1	0	0	0	0	#NULL!	#NULL!	#NULL!	0	25.3906	1	810	810
1256	0	FJD	male	Yes	89	81-90	1	No	Yes	Yes	Yes	Yes		Yes	Yes	Hospitalización		#NULL!	#NULL!			#NULL!				#NULL!		#NULL!	#NULL!	#NULL!	34.44	7	1	0	1	0	1	0	1	1	1	#NULL!	1	1	34.4444	5	1303	1303	489
1257	0	FJD	female	No	68	61-70	2	No	No	No	No				Yes	Hospitalización		#NULL!	#NULL!			#NULL!				#NULL!		#NULL!	#NULL!	#NULL!	24.65	1	0	0	0	1	0	0	0	0	#NULL!	#NULL!	#NULL!	1	24.6548	3	416	416	489
1258	0	FJD	male	No	55	51-60	1	No	No	No	No				No	Urgencia		#NULL!	#NULL!			#NULL!				#NULL!		#NULL!	#NULL!	#NULL!	-922337203	0	0	0	0	0	0	0	0	0	#NULL!	#NULL!	#NULL!	0	#NULL!	2	661	661	1319
1259	0	FJD	female	No	71	71-80	1	No	No	Yes	No				No	Hospitalización		#NULL!	#NULL!			#NULL!				#NULL!		#NULL!	#NULL!	#NULL!	36	15	0	1	1	1	0	0	1	0	#NULL!	#NULL!	#NULL!	0	36	4	1018	807	980
1260	0	FJD	male	No	58	51-60	2	No	No	No	No				No	Hospitalización		#NULL!	#NULL!			#NULL!				#NULL!		#NULL!	#NULL!	#NULL!	-922337203	7	0	0	0	0	0	0	0	0	#NULL!	#NULL!	#NULL!	0	#NULL!	2	288	288	707
1261	0	FJD	female	Yes	85	81-90	1	No	No	No	No				Yes	Hospitalización		#NULL!	#NULL!			#NULL!				#NULL!		#NULL!	#NULL!	#NULL!	10000	0	1	0	1	1	0	0	0	0	#NULL!	#NULL!	#NULL!	1	#NULL!	5	1082	1082
1262	0	FJD	female	No	63	61-70	1	No	No	No	No	No	No	Yes	No	Hospitalización		#NULL!	#NULL!			#NULL!				#NULL!		#NULL!	#NULL!	#NULL!	24.34	0	0	0	0	1	0	0	0	0	0	0	1	0	24.3418	3	265	214	596
1263	0	FJD	female	No	60	51-60	2	Former	No	No	No	No	No		No	Hospitalización		#NULL!	#NULL!			#NULL!				#NULL!		#NULL!	#NULL!	#NULL!	29.76	3	0	0	0	1	0	0	0	0	0	0	#NULL!	0	29.7619	2	612	612	125
1264	0	FJD	female	Yes	76	71-80	1	No	Yes	No	No	No	Yes	Yes	Yes	Urgencia	0.80	292	76		> 60	889	11.9	1.18	12.37	0.7	29.10	333	13.4	24.7	27.34	2	1	0	1	1	1	0	0	0	0	1	1	1	27.3437	4	727	292
1265	0	FJD	male	No	78	71-80	4	Yes	No	No	No			Yes	Yes	Urgencia	1.20	2248	78		> 60	721	13.5	1.17	14.33	0.8	8.20	384	13.2	24.8	24.76	7	0	0	0	0	0	1	0	0	#NULL!	#NULL!	1	1	24.7555	4	2248	2248	1810
1266	0	FJD	male	No	59	51-60	3	Yes	No	No	No	No	No		No	Urgencia	0.70	543	59		> 60	643	15.1	1.02	10.26	1	1.30	253	11.5	28	24.34	6	0	0	0	0	0	1	0	0	0	0	#NULL!	0	24.3375	2	543	543	867
1267	0	FJD	male	No	89	81-90	1	No	No	No	Yes	Yes	No		Yes	Hospitalización		#NULL!	#NULL!			#NULL!				#NULL!		#NULL!	#NULL!	#NULL!	-922337203	10	0	0	0	0	0	0	0	1	1	0	#NULL!	1	#NULL!	5	1509	1509	1377
1268	0	FJD	female	No	88	81-90	1	Former	Yes	No	No	Yes	Yes	Yes	No	Hospitalización		#NULL!	#NULL!			#NULL!				#NULL!		#NULL!	#NULL!	#NULL!	27.34	9	0	0	0	1	1	0	0	0	1	1	1	0	27.3437	5	24414	24414	601
1269	0	FJD	male	No	56	51-60	2	No	No	No	No				No	Hospitalización	0.76	396	56	403	> 60	781	15.1	1.10	6.75	1.2	5.23	323	12.4	30.6	23.51	13	0	0	0	0	0	0	0	0	#NULL!	#NULL!	#NULL!	0	23.5102	2	396	396	403
1270	0	FJD	female	No	33	31-40	2	No	No	No	No				No	Hospitalización-Urgente	0.40	767	33		> 60	663	12.8	1.11	4.57	1		259	12.6	28.2	-922337203	9	0	0	0	1	0	0	0	0	#NULL!	#NULL!	#NULL!	0	#NULL!	1	767	767
1271	0	FJD	male	No	64	61-70	2	No	No	No	No				Yes	Hospitalización		#NULL!	#NULL!			#NULL!				#NULL!		#NULL!	#NULL!	#NULL!	-922337203	1	0	0	0	0	0	0	0	0	#NULL!	#NULL!	#NULL!	1	#NULL!	3	807	807	2658
1272	0	FJD	male	No	53	51-60	1	Yes	No	No	No				No	Hospitalización		#NULL!	#NULL!			#NULL!				#NULL!		#NULL!	#NULL!	#NULL!	22.86	3	0	0	0	0	0	1	0	0	#NULL!	#NULL!	#NULL!	0	22.8571	2	2529	2529	337
1273	0	FJD	female	No	60	51-60	1	No	No	No	No				No	Urgencia	0.70	1871	60		> 60	658	13.6	1.00	5.09	1	7.60	178	11.3	31.5	10000	7	0	0	0	1	0	0	0	0	#NULL!	#NULL!	#NULL!	0	#NULL!	2	1871	1871	996
1274	0	FJD	female	No	50	41-50	3	No	No	No	No				No	Consulta		#NULL!	#NULL!			#NULL!				#NULL!		#NULL!	#NULL!	#NULL!	22.68	1	0	0	0	1	0	0	0	0	#NULL!	#NULL!	#NULL!	0	22.6757	1	1591	1487	354
1275	0	FJD	male	No	51	51-60	1	Yes	No	No	No				No	Hospitalización		#NULL!	#NULL!			#NULL!				#NULL!		#NULL!	#NULL!	#NULL!	-922337203	2	0	0	0	0	0	1	0	0	#NULL!	#NULL!	#NULL!	0	#NULL!	2	586	586	346
1276	0	FJD	male	No	54	51-60	1	No	No	No	No	No	Yes		Yes	Hospitalización		#NULL!	#NULL!			#NULL!				#NULL!		#NULL!	#NULL!	#NULL!	26.56	5	0	0	0	0	0	0	0	0	0	1	#NULL!	1	26.556	2	560	540	2903
1277	0	FJD	male	No	52	51-60	1	No	No	No	No				No	Hospitalización-Urgente	1.00	255	52		> 60	672	12.6	1.18	4.21	0.7	7.00	248	13.3	34.1	-922337203	3	0	0	0	0	0	0	0	0	#NULL!	#NULL!	#NULL!	0	#NULL!	2	334	255	982
1278	0	FJD	male	Yes	63	61-70	8	No	No	No	No				Yes	Urgencia	0.90	262	63		> 60	413	14.5	1.15	8.80	1.1	2.30	211	13	35		13	1	1	1	0	0	0	0	0	#NULL!	#NULL!	#NULL!	1	#NULL!	3	1107	262	4244
1279	0	FJD	male	No	77	71-80	1	No	Yes	No	No	No			Yes	Urgencia	1.10	1178	77		> 60	999	14.4	1.18	8.99	0.9	24.90	431	13.4	28.5	-922337203	9	0	0	0	0	1	0	0	0	0	#NULL!	#NULL!	1	#NULL!	4	1178	1178	1531
1280	0	FJD	female	No	61	61-70	2	No	No	No	No				No	Urgencia	0.40	682	61		> 60	844	12.3	1.32	11.16	0.6	18.40	232	13.3	39.3	570000	7	0	0	0	1	0	0	0	0	#NULL!	#NULL!	#NULL!	0	#NULL!	3	682	682	747
1281	0	FJD	male	No	62	61-70	1	Former	Yes	No	No	No	No		No	Hospitalización		#NULL!	#NULL!			#NULL!				#NULL!		#NULL!	#NULL!	#NULL!	10000	6	0	0	0	0	1	0	0	0	0	0	#NULL!	0	#NULL!	3	461	461	7561
1282	0	FJD	female	No	55	51-60	4	No	No	No	No	No	Yes		Yes	Consulta-Urgente		#NULL!	#NULL!			#NULL!	12.7		8.94	0.6		483	#NULL!	#NULL!	25.48	0	0	0	0	1	0	0	0	0	0	1	#NULL!	1	25.4767	2	661	646	471
1283	0	FJD	male	No	45	41-50	2	No	No	No	No	No	No		Yes	Urgencia	0.90	#NULL!	45		> 60	377	14.7	1.10	9.22	1.4	1.60	123	12.4	30.5	33.81	0	0	0	0	0	0	0	0	0	0	0	#NULL!	1	33.8123	1	361	361	924
1284	0	FJD	male	No	87	81-90	2	Former	No	No	No				No	Hospitalización		#NULL!	#NULL!			#NULL!				#NULL!		#NULL!	#NULL!	#NULL!	32.05	18	0	0	0	0	0	0	0	0	#NULL!	#NULL!	#NULL!	0	32.0499	5	953	953
1285	0	FJD	female	No	40	31-40	1	No	No	No	No	Yes	No		Yes	Hospitalización		#NULL!	#NULL!			#NULL!				#NULL!		#NULL!	#NULL!	#NULL!	25.43	8	0	0	0	1	0	0	0	0	1	0	#NULL!	1	25.4259	1	#NULL!	#NULL!
1286	0	FJD	male	No	62	61-70	2	No	No	No	No				No	Urgencia	0.80	337	62		> 60	653	15.8	1.10	4.07	0.6	2.40	164	12.4	30.8	27.99	6	0	0	0	0	0	0	0	0	#NULL!	#NULL!	#NULL!	0	27.9947	3	455	337	991
1287	0	FJD	male	No	94	91-100	2	Former	Yes	No	No	No	Yes		Yes	Urgencia	1.40	#NULL!	94		50	#NULL!	12.3		6.14	1.1	1.80	234	#NULL!	#NULL!	31.11	3	0	0	0	0	1	0	0	0	0	1	#NULL!	1	31.1111	5	489	477	171
1288	0	FJD	male	No	92	91-100	3	No	No	No	No		Yes		Yes	Hospitalización	0.92	826	92	65	> 60	604	12.1	1.08	4.76	1.2	2.98	192	12.2	32.5	-922337203	9	0	0	0	0	0	0	0	0	#NULL!	1	#NULL!	1	#NULL!	5	826	826	65
1289	0	FJD	male	No	75	71-80	1	No	No	Yes	No	No	Yes		Yes	Hospitalización		#NULL!	#NULL!			#NULL!				#NULL!		#NULL!	#NULL!	#NULL!	27.34	4	0	0	0	0	0	0	1	0	0	1	#NULL!	1	27.3437	4	423	227	1481
1290	0	FJD	female	No	89	81-90	1	No	No	No	No				Yes	Hospitalización		#NULL!	#NULL!			#NULL!				#NULL!		#NULL!	#NULL!	#NULL!	10000	1	0	0	0	1	0	0	0	0	#NULL!	#NULL!	#NULL!	1	#NULL!	5	380	380	1241
1291	0	FJD	female	Yes	92	91-100	1	No	Yes	No	No	No	No		Yes	Urgencia	0.50	#NULL!	92		> 60	565	17.2	2.87	6.42	0.3	18.20	243	32.8	47.9	-922337203	10	1	0	1	1	1	0	0	0	0	0	#NULL!	1	#NULL!	5	269	269	869
1292	0	FJD	female	No	75	71-80	1	No	No	No	No		Yes		No	Hospitalización	0.80	#NULL!	75	1167	> 60	#NULL!	13.1		4.29	1.4		176	#NULL!	#NULL!	36.34	13	0	0	0	1	0	0	0	0	#NULL!	1	#NULL!	0	36.3377	4	885	885	914
1293	0	FJD	male	No	57	51-60	1				No				No	Hospitalización		#NULL!	#NULL!			#NULL!				#NULL!		#NULL!	#NULL!	#NULL!		22	0	1	1	0	#NULL!	#NULL!	#NULL!	0	#NULL!	#NULL!	#NULL!	0	#NULL!	2	485	485	1702
1294	0	FJD	male	Yes	61	61-70	2	Former	Yes	No	Yes				No	Hospitalización		#NULL!	#NULL!			#NULL!				#NULL!		#NULL!	#NULL!	#NULL!	10000	10	1	0	1	0	1	0	0	1	#NULL!	#NULL!	#NULL!	0	#NULL!	3	#NULL!	#NULL!
1295	0	FJD	male	No	54	51-60	2	No	No	No	No	No	No	No	No	Hospitalización		#NULL!	#NULL!			#NULL!				#NULL!		#NULL!	#NULL!	#NULL!	28.41	8	0	0	0	0	0	0	0	0	0	0	0	0	28.4082	2	1208	1208	3317
1296	0	FJD	male	No	51	51-60	1	Former	No	No	No	No	No		No	Hospitalización		#NULL!	#NULL!			#NULL!				#NULL!		#NULL!	#NULL!	#NULL!	800000	1	0	0	0	0	0	0	0	0	0	0	#NULL!	0	#NULL!	2	825	684	3354
1297	0	FJD	female	No	72	71-80	2	Former	No	No	No	No	No		No	Urgencia	1.20	3385	72		47	#NULL!	14.0		7.66	1	18.70	211	#NULL!	31.8	32.83	3	0	0	0	1	0	0	0	0	0	0	#NULL!	0	32.831	4	3385	3385	778
1298	0	FJD	male	Yes	70	61-70	1	Former	Yes	No	Yes	Yes	No		Yes	Consulta	1.50	#NULL!	70	2054	49	824	16.9	1.15	23.92	0.5	32.80	471	13	29.8	32.18	12	1	1	1	0	1	0	0	1	1	0	#NULL!	1	32.1808	3	#NULL!	#NULL!	2054
1299	0	FJD	male	No	76	71-80	1	Former	No	No	Yes	Yes	No		Yes	Hospitalización	0.69	#NULL!	76	4149	> 60	1071	8.7	1.19	8.50	1.6	18.39	335	13.5	27.9	10000	4	0	0	0	0	0	0	0	1	1	0	#NULL!	1	#NULL!	4	#NULL!	#NULL!	4149
1300	0	FJD	male	No	52	51-60	2	Former	No	No	No	No	No		No	Hospitalización	1.01	388	52	1682	> 60	519	12.2	1.06	5.89	2	0.11	258	12	32.6	32.66	0	0	0	0	0	0	0	0	0	0	0	#NULL!	0	32.6608	2	388	388	1682
1301	0	FJD	male	No	79	71-80	1	No	Yes	No	No	No	No	Yes	Yes	Hospitalización		#NULL!	#NULL!			#NULL!				#NULL!		#NULL!	#NULL!	#NULL!	10000	4	0	0	0	0	1	0	0	0	0	0	1	1	#NULL!	4	1385	1385	569
1302	0	FJD	male	No	96	91-100	1	No	Yes	No	Yes				Yes	Hospitalización		#NULL!	#NULL!			#NULL!				#NULL!		#NULL!	#NULL!	#NULL!	10000	4	0	0	0	0	1	0	0	1	#NULL!	#NULL!	#NULL!	1	#NULL!	5	1302	1302
1303	0	FJD	female	No	59	51-60	2	No	No	No	No	No	No		Yes	Hospitalización		#NULL!	#NULL!			#NULL!				#NULL!		#NULL!	#NULL!	#NULL!	-922337203	7	0	0	0	1	0	0	0	0	0	0	#NULL!	1	#NULL!	2	499	499	1501
1304	0	FJD	female	No	57	51-60	1	Former	No	No	No				No	Urgencia	0.60	148	57		> 60	620	13.5	1.07	4.20	0.7	3.40	171	12.1	30.8	26.04	8	0	0	0	1	0	0	0	0	#NULL!	#NULL!	#NULL!	0	26.0375	2	148	148	354
1305	0	FJD	female	No	53	51-60	1	No	No	No	No			Yes	No	Urgencia	0.50	566	53		> 60	699	12.3	1.06	6.49	0.8	8.70	206	12	38	22.05	6	0	0	0	1	0	0	0	0	#NULL!	#NULL!	1	0	22.0478	2	566	566	734
1306	0	FJD	female	No	58	51-60	2	No	No	No	No	No	No		No	Hospitalización		#NULL!	#NULL!			#NULL!				#NULL!		#NULL!	#NULL!	#NULL!	740000	4	0	0	0	1	0	0	0	0	0	0	#NULL!	0	#NULL!	2	959	959	237
1307	0	FJD	male	No	50	41-50	1	No	No	No	No				No	Hospitalización-Urgente	1.00	293	50		> 60	#NULL!	15.1		7.78	0.7	4.00	214	#NULL!	#NULL!	-922337203	1	0	0	0	0	0	0	0	0	#NULL!	#NULL!	#NULL!	0	#NULL!	1	293	293
1308	0	FJD	male	No	45	41-50	1	No	No	No	No	No	No		No	Urgencia	0.70	565	45		> 60	494	14.9	1.23	2.76	0.6	4.90	67	13.9	32.9	23.44	4	0	0	0	0	0	0	0	0	0	0	#NULL!	0	23.4375	1	565	565	488
1309	0	FJD	male	No	48	41-50	3	No	No	No	No				No	Hospitalización		#NULL!	#NULL!			#NULL!				#NULL!		#NULL!	#NULL!	#NULL!	24.22	5	0	0	0	0	0	0	0	0	#NULL!	#NULL!	#NULL!	0	24.2215	1	890	668	5773
1310	0	FJD	female	No	79	71-80	1	No	No	No	No		Yes		Yes	Hospitalización		#NULL!	#NULL!			#NULL!				#NULL!		#NULL!	#NULL!	#NULL!	-922337203	7	0	0	0	1	0	0	0	0	#NULL!	1	#NULL!	1	#NULL!	4	#NULL!	#NULL!
1311	0	FJD	male	No	69	61-70	2	No	No	No	No		Yes		No	Urgencia	3.40	#NULL!	69		22	530	11.9	1.25	14.51	0.6	2.70	165	14.2	27.4	-922337203	32	0	0	0	0	0	0	0	0	#NULL!	1	#NULL!	0	#NULL!	3	#NULL!	#NULL!
1312	0	FJD	female	No	59	51-60	1	No	No	No	No				No	Urgencia		220	#NULL!			630		1.01		#NULL!		#NULL!	11.4	31.5	29.49	0	0	0	0	1	0	0	0	0	#NULL!	#NULL!	#NULL!	0	29.4887	2	308	220	1564
1313	0	FJD	male	No	60	51-60	1	No	No	No	No	No	No		No	Hospitalización		#NULL!	#NULL!			#NULL!				#NULL!		#NULL!	#NULL!	#NULL!	-922337203	21	0	1	1	0	0	0	0	0	0	0	#NULL!	0	#NULL!	2	1119	529
1314	0	FJD	male	No	83	81-90	8	No	Yes	Yes	No	No	Yes		Yes	Urgencia	0.60	466	83		> 60	406	10.9	0.99	10.88	2.4	0.70	410	11.4	28.7	-922337203	-3	0	0	0	0	1	0	1	0	0	1	#NULL!	1	#NULL!	5	466	466	161
1315	0	FJD	female	No	63	61-70	2	No	No	No	Yes	No	No		No	Hospitalización		#NULL!	#NULL!			#NULL!				#NULL!		#NULL!	#NULL!	#NULL!	25	8	0	0	0	1	0	0	0	1	0	0	#NULL!	0	24.9989	3	#NULL!	#NULL!
1316	0	FJD	female	No	89	81-90	1	Former	No	Yes	No				No	Hospitalización		#NULL!	#NULL!			#NULL!				#NULL!		#NULL!	#NULL!	#NULL!	10000	6	0	0	0	1	0	0	1	0	#NULL!	#NULL!	#NULL!	0	#NULL!	5	1434	1307	257
1317	0	FJD	male	No	48	41-50	1	No	No	No	No				No	Hospitalización		#NULL!	#NULL!			#NULL!				#NULL!		#NULL!	#NULL!	#NULL!	-922337203	18	0	1	1	0	0	0	0	0	#NULL!	#NULL!	#NULL!	0	#NULL!	1	#NULL!	#NULL!
1318	0	FJD	female	No	23	21-30	3	No	No	No	No				No	Urgencia	0.40	3435	23		> 60	673	9.8	1.12	8.23	1.3	5.70	346	12.7	31.2	31.22	2	0	0	0	1	0	0	0	0	#NULL!	#NULL!	#NULL!	0	31.2213	1	4547	3435	155
1319	0	FJD	male	Yes	54	51-60	3	No	No	No	No				No	Hospitalización		#NULL!	#NULL!			#NULL!				#NULL!		#NULL!	#NULL!	#NULL!	-922337203	6	1	0	1	0	0	0	0	0	#NULL!	#NULL!	#NULL!	0	#NULL!	2	328	228	734
1320	0	FJD	female	No	79	71-80	1	No	No	No	No				Yes	Consulta-Urgente	0.60	941	79	564	> 60	505	14.3	1.01	3.34	0.6	0.70	126	11.4	27.8	36.98	4	0	0	0	1	0	0	0	0	#NULL!	#NULL!	#NULL!	1	36.9822	4	941	941	564
1321	0	FJD	female	Yes	80	71-80	1	Yes	No	No	No				Yes	Urgencia	1.10	1229	80		51	907	15.0	1.37	13.09	3.6	24.60	267	15.5	31.7	-922337203	10	1	0	1	1	0	1	0	0	#NULL!	#NULL!	#NULL!	1	#NULL!	4	3758	1229	509
1322	0	FJD	male	No	58	51-60	1	No	No	No	No	No	No		No	Hospitalización		#NULL!	#NULL!			#NULL!				#NULL!		#NULL!	#NULL!	#NULL!	28.07	15	0	0	0	0	0	0	0	0	0	0	#NULL!	0	28.0689	2	2085	2085	831
1323	0	FJD	male	Yes	91	91-100	1	No	Yes	No	Yes	Yes	Yes		Yes	Urgencia	2.80	2115	91		23	687	12.1	0.96	5.59	0.8	27.20	131	10.9	20.9	28.91	3	1	0	1	0	1	0	0	1	1	1	#NULL!	1	28.9062	5	2137	2115	683
1324	0	FJD	male	No	85	81-90	2	No	No	Yes	No	No	Yes		Yes	Hospitalización		#NULL!	#NULL!			#NULL!				#NULL!		#NULL!	#NULL!	#NULL!	10000	-7	0	0	0	0	0	0	1	0	0	1	#NULL!	1	#NULL!	5	994	825	494
1325	0	FJD	female	Yes	84	81-90	1	No	No	No	No	No	No		Yes	Hospitalización		#NULL!	#NULL!			#NULL!				#NULL!		#NULL!	#NULL!	#NULL!	10000	11	1	0	1	1	0	0	0	0	0	0	#NULL!	1	#NULL!	5	3930	3930	1737
1326	0	FJD	female	No	92	91-100	2	No	No	No	Yes	No	No		Yes	Hospitalización		#NULL!	#NULL!			#NULL!				#NULL!		#NULL!	#NULL!	#NULL!	23.03	7	0	0	0	1	0	0	0	1	0	0	#NULL!	1	23.03	5	1295	1295	242
1327	0	FJD	female	Yes	87	81-90	2	Former	Yes	Yes	No	No	No		Yes	Hospitalización		#NULL!	#NULL!			#NULL!				#NULL!		#NULL!	#NULL!	#NULL!	10000	1	1	0	1	1	1	0	1	0	0	0	#NULL!	1	#NULL!	5	615	615	197
1328	0	FJD	male	No	87	81-90	3	Former	No	No	No	Yes			Yes	Hospitalización		#NULL!	#NULL!			#NULL!				#NULL!		#NULL!	#NULL!	#NULL!	0	-1	0	0	0	0	0	0	0	0	1	#NULL!	#NULL!	1	#NULL!	5	#NULL!	#NULL!	866
1329	0	FJD	male	No	57	51-60	2	No	No	No	No	No			No	Hospitalización		#NULL!	#NULL!			#NULL!				#NULL!		#NULL!	#NULL!	#NULL!	700000	1	0	0	0	0	0	0	0	0	0	#NULL!	#NULL!	0	#NULL!	2	660	516	574
1330	0	FJD	male	Yes	78	71-80	1	Former	Yes	Yes	No				Yes	Hospitalización		#NULL!	#NULL!			#NULL!				#NULL!		#NULL!	#NULL!	#NULL!	-922337203	13	1	1	1	0	1	0	1	0	#NULL!	#NULL!	#NULL!	1	#NULL!	4	1059	1059	394
1331	0	FJD	female	No	56	51-60	3	No	No	Yes	No	No			No	Urgencia	0.60	#NULL!	56		> 60	456	13.6	1.00	6.98	0.9	1.90	258	11.3	30	22.99	10	0	0	0	1	0	0	1	0	0	#NULL!	#NULL!	0	22.9854	2	#NULL!	#NULL!	387
1332	0	FJD	female	No	75	71-80	2	No	No	No	No				Yes	Hospitalización		#NULL!	#NULL!			#NULL!				#NULL!		#NULL!	#NULL!	#NULL!	-922337203	5	0	0	0	1	0	0	0	0	#NULL!	#NULL!	#NULL!	1	#NULL!	4	478	478
1333	0	FJD	female	No	67	61-70	2	No	No	No	No	No	No		No	Consulta-Urgente		#NULL!	#NULL!			#NULL!				#NULL!		#NULL!	#NULL!	#NULL!	26.16	1	0	0	0	1	0	0	0	0	0	0	#NULL!	0	26.1593	3	151	151
1334	0	FJD	male	No	71	71-80	1	Former	No	Yes	No	Yes	No	Yes	Yes	Urgencia	3.30	724	71		20	854	15.3	1.15	4.82	0.6	8.60	214	13	30.1	21.46	5	0	0	0	0	0	0	1	0	1	0	1	1	21.4619	4	724	724	992
1335	0	FJD	female	No	42	41-50	1	Former	No	Yes	No	No	No		No	Hospitalización	0.50	288	42	2275	> 60	602	12.3	1.09	7.11	1	13.04	299	12.3	38.9	37.25	6	0	0	0	1	0	0	1	0	0	0	#NULL!	0	37.2536	1	288	288	2275
1336	0	FJD	male	No	55	51-60	1	No	No	No	No			Yes	No	Hospitalización		#NULL!	#NULL!			#NULL!				#NULL!		#NULL!	#NULL!	#NULL!	-922337203	3	0	0	0	0	0	0	0	0	#NULL!	#NULL!	1	0	#NULL!	2	341	341	2337
1337	0	FJD	male	No	82	81-90	1	No	Yes	Yes	Yes	Yes			Yes	Hospitalización-Urgente	6.10	2198	82		9	478	12.6	1.02	5.06	0.7	21.20	120	11.7	33	10000	7	0	0	0	0	1	0	1	1	1	#NULL!	#NULL!	1	#NULL!	5	5389	2198
1338	0	FJD	male	No	55	51-60	1	Former	No	No	No	No	Yes		No	Urgencia	0.90	585	55		> 60	430	14.6	1.08	6.00	0.5	0.90	90	12.2	26.2	33.26	16	0	0	0	0	0	0	0	0	0	1	#NULL!	0	33.2621	2	585	585	1345
1339	0	FJD	male	No	69	61-70	3	No	No	No	No	No	No		No	Urgencia	1.10	#NULL!	69		> 60	463	11.8	1.11	5.85	2.2	1.50	360	12.5	34.3	24.16	7	0	0	0	0	0	0	0	0	0	0	#NULL!	0	24.1633	3	#NULL!	#NULL!
1340	0	FJD	male	Yes	68	61-70	2	No	No	No	Yes				Yes	Urgencia	1.20	1803	68		> 60	628	10.1	1.36	4.35	0.3	17.60	215	15.4	30.9	-922337203	5	1	0	1	0	0	0	0	1	#NULL!	#NULL!	#NULL!	1	#NULL!	3	4064	1803	1551
1341	0	FJD	male	No	54	51-60	1	No	No	No	No				No	Hospitalización		#NULL!	#NULL!			#NULL!				#NULL!		#NULL!	#NULL!	#NULL!	10000	10	0	0	0	0	0	0	0	0	#NULL!	#NULL!	#NULL!	0	#NULL!	2	544	429	993
1342	0	FJD	female	No	60	51-60	2	No	No	No	No	No	No		Yes	Hospitalización		#NULL!	#NULL!			#NULL!				#NULL!		#NULL!	#NULL!	#NULL!	10000	10	0	0	0	1	0	0	0	0	0	0	#NULL!	1	#NULL!	2	252	252
1343	0	FJD	female	No	56	51-60	2	No	No	No	No	No	Yes		No	Hospitalización		#NULL!	#NULL!			#NULL!				#NULL!		#NULL!	#NULL!	#NULL!	23.73	2	0	0	0	1	0	0	0	0	0	1	#NULL!	0	23.7332	2	998	998	154
1344	0	FJD	male	No	72	71-80	1	No	Yes	No	Yes	No	No	No	Yes	Hospitalización		#NULL!	#NULL!			#NULL!				#NULL!		#NULL!	#NULL!	#NULL!	27.76	7	0	0	0	0	1	0	0	1	0	0	0	1	27.7551	4	985	900	970
1345	0	FJD	male	Yes	57	51-60	1	No	Yes	No	No				No	Hospitalización	0.97	#NULL!	57	10209	> 60	795	13.2	1.06	7.71	1.2	13.39	218	12	34.7	26.62	2	1	0	1	0	1	0	0	0	#NULL!	#NULL!	#NULL!	0	26.6193	2	#NULL!	#NULL!	10209
1346	0	FJD	female	Yes	85	81-90	2	No	No	No	No				Yes	Urgencia	0.70	24507	85		> 60	427	12.9	1.17	7.98	1.1	2.80	392	13.2	28.8	-922337203	3	1	0	1	1	0	0	0	0	#NULL!	#NULL!	#NULL!	1	#NULL!	5	24507	24507
1347	0	FJD	male	No	60	51-60	1	No	No	No	No				No	Urgencia	1.10	512	60		> 60	596	15.2	1.11	5.07	0.6	16.00	117	12.6	30.6	-922337203	13	0	0	0	0	0	0	0	0	#NULL!	#NULL!	#NULL!	0	#NULL!	2	802	512	3874
1348	0	FJD	male	No	65	61-70	1	No	Yes	No	Yes	Yes			Yes	Hospitalización		#NULL!	#NULL!			#NULL!				#NULL!		#NULL!	#NULL!	#NULL!	31.23	8	0	0	0	0	1	0	0	1	1	#NULL!	#NULL!	1	31.2295	3	1348	929	660
1349	0	FJD	male	No	52	51-60	2	No	No	No	No		Yes		No	Hospitalización		#NULL!	#NULL!			#NULL!				#NULL!		#NULL!	#NULL!	#NULL!	23.03	6	0	0	0	0	0	0	0	0	#NULL!	1	#NULL!	0	23.03	2	714	714	1526
1350	0	FJD	female	No	87	81-90	2	No	Yes	No	No	Yes			Yes	Hospitalización		#NULL!	#NULL!			#NULL!				#NULL!		#NULL!	#NULL!	#NULL!	-922337203	21	0	0	0	1	1	0	0	0	1	#NULL!	#NULL!	1	#NULL!	5	1361	1302	281
1351	0	FJD	female	No	63	61-70	3	No	No	Yes	No				No	Hospitalización		#NULL!	#NULL!			#NULL!				#NULL!		#NULL!	#NULL!	#NULL!	20.2	3	0	0	0	1	0	0	1	0	#NULL!	#NULL!	#NULL!	0	20.202	3	#NULL!	#NULL!	947
1352	0	FJD	female	No	65	61-70	1	No	No	No	No	Yes	No	No	Yes	Hospitalización-Urgente	0.70	3179	65	583	> 60	628	13.2	1.03	10.30	1.1	18.80	218	11.9	27.8	28.91	0	0	0	0	1	0	0	0	0	1	0	0	1	28.9062	3	3179	3179	906
1353	0	FJD	male	No	51	51-60	1	No	No	No	No				No	Hospitalización		#NULL!	#NULL!			#NULL!				#NULL!		#NULL!	#NULL!	#NULL!	35.94	8	0	0	0	0	0	0	0	0	#NULL!	#NULL!	#NULL!	0	35.9375	2	457	457	3141
1354	0	FJD	male	Yes	85	81-90	2	No	No	No	No	No	Yes	Yes	Yes	Hospitalización		#NULL!	#NULL!			#NULL!				#NULL!		#NULL!	#NULL!	#NULL!	24.69	3	1	0	1	0	0	0	0	0	0	1	1	1	24.6914	5	1746	888	1363
1355	0	FJD	female	Yes	82	81-90	2	No	No	No	No				Yes	Hospitalización		#NULL!	#NULL!			#NULL!				#NULL!		#NULL!	#NULL!	#NULL!	24.44	0	1	0	1	1	0	0	0	0	#NULL!	#NULL!	#NULL!	1	24.4444	5	1697	1697
1356	0	FJD	male	No	44	41-50	1	No	No	No	No				No	Hospitalización	0.91	#NULL!	44	1386	> 60	#NULL!	14.9		11.26	0.9	0.56	356	#NULL!	#NULL!	25.95	10	0	0	0	0	0	0	0	0	#NULL!	#NULL!	#NULL!	0	25.9516	1	431	431	1386
1357	0	FJD	female	No	69	61-70	1	No	No	No	No				No	Hospitalización		#NULL!	#NULL!			#NULL!				#NULL!		#NULL!	#NULL!	#NULL!	10000	4	0	0	0	1	0	0	0	0	#NULL!	#NULL!	#NULL!	0	#NULL!	3	561	388	742
1358	0	FJD	female	No	42	41-50	2	No	No	No	No	No			No	Hospitalización		#NULL!	#NULL!			#NULL!				#NULL!		#NULL!	#NULL!	#NULL!	10000	10	0	0	0	1	0	0	0	0	0	#NULL!	#NULL!	0	#NULL!	1	310	310	111
1359	0	FJD	male	No	80	71-80	2	No	Yes	No	No				Yes	Urgencia	0.90	335	80		> 60	750	18.0	1.12	8.96	1	5.60	331	12.7	37.1	27.78	5	0	0	0	0	1	0	0	0	#NULL!	#NULL!	#NULL!	1	27.7778	4	430	335
1360	0	FJD	male	No	69	61-70	1	Former	No	No	No				No	Hospitalización		#NULL!	#NULL!			#NULL!				#NULL!		#NULL!	#NULL!	#NULL!	10000	2	0	0	0	0	0	0	0	0	#NULL!	#NULL!	#NULL!	0	#NULL!	3	333	333
1361	0	FJD	female	No	45	41-50	2	No	No	No	No				No	Hospitalización		#NULL!	#NULL!			#NULL!				#NULL!		#NULL!	#NULL!	#NULL!	31.53	0	0	0	0	1	0	0	0	0	#NULL!	#NULL!	#NULL!	0	31.5301	1	2231	2231
1362	0	FJD	male	No	62	61-70	1	No	No	No	No	Yes	Yes		Yes	Hospitalización		#NULL!	#NULL!			#NULL!				#NULL!		#NULL!	#NULL!	#NULL!	27.77	7	0	0	0	0	0	0	0	0	1	1	#NULL!	1	27.7671	3	#NULL!	#NULL!	2980
1363	0	FJD	female	No	44	41-50	1	No	No	No	No	No	No		No	Hospitalización-Urgente	0.80	#NULL!	44	173	> 60	#NULL!	14.1		10.56	1.2	1.80	321	#NULL!	#NULL!	30.42	8	0	0	0	1	0	0	0	0	0	0	#NULL!	0	30.4218	1	1247	1205	495
1364	0	FJD	female	No	68	61-70	2	No	No	No	Yes	No			No	Hospitalización		#NULL!	#NULL!			#NULL!				#NULL!		#NULL!	#NULL!	#NULL!	-922337203	13	0	0	0	1	0	0	0	1	0	#NULL!	#NULL!	0	#NULL!	3	1582	1582
1365	0	FJD	male	No	77	71-80	3	Former	No	No	No				No	Hospitalización		#NULL!	#NULL!			#NULL!				#NULL!		#NULL!	#NULL!	#NULL!	10000	5	0	0	0	0	0	0	0	0	#NULL!	#NULL!	#NULL!	0	#NULL!	4	946	946	739
1366	0	FJD	female	No	52	51-60	4	No	No	No	No	No	Yes		No	Hospitalización		#NULL!	#NULL!			#NULL!				#NULL!		#NULL!	#NULL!	#NULL!	39.13	0	0	0	0	1	0	0	0	0	0	1	#NULL!	0	39.1259	2	128	128
1367	0	FJD	male	No	66	61-70	1	No	No	No	No				Yes	Hospitalización-Urgente	0.90	233	66		> 60	#NULL!	15.0		4.02	0.4	6.80	156	#NULL!	#NULL!	10000	4	0	0	0	0	0	0	0	0	#NULL!	#NULL!	#NULL!	1	#NULL!	3	233	233	670
1368	0	FJD	male	No	64	61-70	2	No	No	No	No	Yes	No		No	Hospitalización	1.10	#NULL!	64	2367	> 60	#NULL!	12.6		31.41	0.9	21.62	292	#NULL!	#NULL!	29.59	0	0	0	0	0	0	0	0	0	1	0	#NULL!	0	29.5858	3	2112	2112	2367
1369	0	FJD	female	No	71	71-80	1	No	No	No	No	No			No	Hospitalización		#NULL!	#NULL!			#NULL!				#NULL!		#NULL!	#NULL!	#NULL!	30.86	11	0	0	0	1	0	0	0	0	0	#NULL!	#NULL!	0	30.8594	4	5191	5191	721
1370	0	FJD	male	No	33	31-40	2	No	No	No	No				No	Urgencia	1.00	358	33		> 60	797	13.8	1.09	9.20	1.6	5.70	248	12.3	41.1	35.16	0	0	0	0	0	0	0	0	0	#NULL!	#NULL!	#NULL!	0	35.1562	1	358	358
1371	0	FJD	female	No	74	71-80	1	No	Yes	No	No	No			No	Urgencia	0.80	366	74		> 60	#NULL!	15.2		9.77	0.4	< 0.5	408	#NULL!	#NULL!	27.34	0	0	0	0	1	1	0	0	0	0	#NULL!	#NULL!	0	27.3437	4	366	366
1372	0	FJD	male	No	58	51-60	1	No	No	No	No	No	No		No	Hospitalización		#NULL!	#NULL!			#NULL!				#NULL!		#NULL!	#NULL!	#NULL!	0	3	0	0	0	0	0	0	0	0	0	0	#NULL!	0	#NULL!	2	498	498	838
1373	0	FJD	male	No	71	71-80	1	No	No	No	No				No	Hospitalización		#NULL!	#NULL!			#NULL!				#NULL!		#NULL!	#NULL!	#NULL!	24.97	9	0	0	0	0	0	0	0	0	#NULL!	#NULL!	#NULL!	0	24.968	4	392	392	3013
1374	0	FJD	male	No	51	51-60	1	Former	No	Yes	No	Yes	No		Yes	Hospitalización		#NULL!	#NULL!			#NULL!				#NULL!		#NULL!	#NULL!	#NULL!	-922337203	2	0	0	0	0	0	0	1	0	1	0	#NULL!	1	#NULL!	2	293	293	176
1375	0	FJD	male	No	71	71-80	2	No	No	No	No				No	Hospitalización		#NULL!	#NULL!			#NULL!				#NULL!		#NULL!	#NULL!	#NULL!	25.25	3	0	0	0	0	0	0	0	0	#NULL!	#NULL!	#NULL!	0	25.2493	4	905	905	773
1376	0	FJD	male	No	65	61-70	1	Former	No	Yes	Yes	No			Yes	Hospitalización		#NULL!	#NULL!			#NULL!				#NULL!		#NULL!	#NULL!	#NULL!	25.95	2	0	0	0	0	0	0	1	1	0	#NULL!	#NULL!	1	25.9516	3	743	743	539
1377	0	FJD	female	No	61	61-70	1	Former	No	No	No				Yes	Urgencia	0.80	714	61		> 60	714	14.7	1.06	8.53	1.4	17.40	294	12	25.6	40.62	8	0	0	0	1	0	0	0	0	#NULL!	#NULL!	#NULL!	1	40.625	3	714	714
1378	0	FJD	male	No	62	61-70	1	No	No	No	Yes				Yes	Urgencia	0.80	1216	62		> 60	525	13.4	1.04	7.12	1.3	2.40	246	12	29.9	970000	0	0	0	0	0	0	0	0	1	#NULL!	#NULL!	#NULL!	1	#NULL!	3	1216	1216
1379	0	FJD	female	No	57	51-60	2	No	No	No	No	No	No		No	Urgencia	0.60	2789	57		> 60	622	14.4	1.09	8.22	0.7	20.80	302	12.3	24.3	24.22	5	0	0	0	1	0	0	0	0	0	0	#NULL!	0	24.2215	2	2789	2789	1189
1380	0	FJD	female	No	64	61-70	2	No	No	No	No				Yes	Hospitalización		#NULL!	#NULL!			#NULL!				#NULL!		#NULL!	#NULL!	#NULL!	-922337203	26	0	1	1	1	0	0	0	0	#NULL!	#NULL!	#NULL!	1	#NULL!	3	785	785	882
1381	0	FJD	male	Yes	71	71-80	1	No	No	No	No	No			No	Urgencia	0.90	1193	71		> 60	749	13.7	1.00	8.58	0.4	21.30	254	11.3	29.3	34.01	4	1	0	1	0	0	0	0	0	0	#NULL!	#NULL!	0	34.0136	4	56081	1193	2166
1382	0	FJD	male	No	60	51-60	2	Former	No	No	No	No	No	No	No	Hospitalización-Urgente	0.90	1504	60		> 60	646	13.4	1.20	6.41	1.6	1.60	284	13.6	27.7	29.09	4	0	0	0	0	0	0	0	0	0	0	0	0	29.0859	2	1712	1504
1383	0	FJD	male	Yes	89	81-90	1	No	Yes	No	No	No	No		Yes	Urgencia	1.00	878	89		> 60	805	13.8	1.15	7.68	1.2	24.30	148	13	26.6	23.15	0	1	0	1	0	1	0	0	0	0	0	#NULL!	1	23.1481	5	878	878	654
1384	0	FJD	male	No	76	71-80	1	Former	No	No	Yes	No	No		Yes	Hospitalización	1.19	675	76	971	> 60	903	12.3	1.41	11.46	1.6	18.20	248	16	37.7	-922337203	4	0	0	0	0	0	0	0	1	0	0	#NULL!	1	#NULL!	4	675	675	971
1385	0	FJD	female	No	52	51-60	1	No	No	No	No	No	No		No	Hospitalización		#NULL!	#NULL!			#NULL!				#NULL!		#NULL!	#NULL!	#NULL!	0	3	0	0	0	1	0	0	0	0	0	0	#NULL!	0	#NULL!	2	652	560	136
1386	0	FJD	female	No	76	71-80	1	No	No	No	No	Yes	No		Yes	Urgencia	0.70	417	76		> 60	583	12.2	1.10	5.19	0.7	2.10	119	11.8	30	26.03	2	0	0	0	1	0	0	0	0	1	0	#NULL!	1	26.0262	4	417	417	2037
1387	0	FJD	male	No	50	41-50	3	No	No	No	Yes				No	Urgencia	4.40	#NULL!	50		15	#NULL!				#NULL!		#NULL!	#NULL!	#NULL!	-922337203	0	0	0	0	0	0	0	0	1	#NULL!	#NULL!	#NULL!	0	#NULL!	1	#NULL!	#NULL!
1388	0	FJD	female	No	88	81-90	1	No	No	No	No	Yes	Yes	No	Yes	Urgencia	0.70	3756	88		> 60	760	14.8	1.10	10.69	0.8	22.80	250	12.7	21	26.67	1	0	0	0	1	0	0	0	0	1	1	0	1	26.6667	5	3756	3756	264
1389	0	FJD	male	Yes	66	61-70	1	Former	Yes	Yes	No	No	No		Yes	Hospitalización		#NULL!	#NULL!			#NULL!				#NULL!		#NULL!	#NULL!	#NULL!	0	20	1	1	1	0	1	0	1	0	0	0	#NULL!	1	#NULL!	3	#NULL!	#NULL!	141
1390	0	FJD	male	No	57	51-60	2	No	Yes	No	Yes	Yes	No		No	Hospitalización		#NULL!	#NULL!			#NULL!				#NULL!		#NULL!	#NULL!	#NULL!	10000	12	0	0	0	0	1	0	0	1	1	0	#NULL!	0	#NULL!	2	1490	1370	968
1391	0	FJD	male	No	59	51-60	5	Former	No	No	No			Yes	No	Urgencia	0.90	#NULL!	59		> 60	519	13.0	1.19	9.75	0.7	16.30	229	13.5	25.8	22.16	6	0	0	0	0	0	0	0	0	#NULL!	#NULL!	1	0	22.1607	2	7911	7911
1392	0	FJD	male	Yes	80	71-80	#NULL!	No	No	No	No	No	No		Yes	Hospitalización		#NULL!	#NULL!			#NULL!				#NULL!		#NULL!	#NULL!	#NULL!	25.18	3	1	0	1	0	0	0	0	0	0	0	#NULL!	1	25.1808	4	#NULL!	#NULL!
1393	0	FJD	male	No	60	51-60	2	No	No	No	No	No	No		No	Hospitalización		#NULL!	#NULL!			#NULL!				#NULL!		#NULL!	#NULL!	#NULL!	-922337203	11	0	1	1	0	0	0	0	0	0	0	#NULL!	0	#NULL!	2	1024	1024	420
1394	0	FJD	male	Yes	76	71-80	1	No	No	No	No				Yes	Urgencia	0.90	607	76		> 60	903	13.5	1.20	12.40	0.4	29.50	222	13.6	29.5	-922337203	6	1	0	1	0	0	0	0	0	#NULL!	#NULL!	#NULL!	1	#NULL!	4	5313	607	919
1395	0	FJD	male	No	44	41-50	2	Yes	Yes	No	No	No	No		No	Hospitalización		#NULL!	#NULL!			#NULL!				#NULL!		#NULL!	#NULL!	#NULL!	23.37	21	0	0	0	0	1	1	0	0	0	0	#NULL!	0	23.3747	1	#NULL!	#NULL!	1028
1396	0	FJD	male	No	83	81-90	1	No	No	No	No				Yes	Urgencia	1.80	#NULL!	83		38	587	14.4	1.06	6.39	0.5	7.90	104	12	25.2	23.44	8	0	0	0	0	0	0	0	0	#NULL!	#NULL!	#NULL!	1	23.4375	5	2378	2378	1265
1397	0	FJD	female	No	65	61-70	1	No	No	No	No	No	No		No	Urgencia	0.40	#NULL!	65		> 60	720	12.4	1.12	3.43	0.3	3.00	249	12.7	32.6	10000	11	0	0	0	1	0	0	0	0	0	0	#NULL!	0	#NULL!	3	145	145	464
1398	0	FJD	female	No	77	71-80	1	No	No	No	No	Yes			No	Hospitalización		#NULL!	#NULL!			#NULL!				#NULL!		#NULL!	#NULL!	#NULL!	-922337203	10	0	0	0	1	0	0	0	0	1	#NULL!	#NULL!	0	#NULL!	4	#NULL!	#NULL!
1399	0	FJD	male	No	54	51-60	1	No	No	No	No				No	Hospitalización		#NULL!	#NULL!			#NULL!				#NULL!		#NULL!	#NULL!	#NULL!	27.68	12	0	0	0	0	0	0	0	0	#NULL!	#NULL!	#NULL!	0	27.6817	2	532	532
1400	0	FJD	male	No	66	61-70	1	No	No	No	No				Yes	Urgencia	0.80	904	66		> 60	635	14.0	1.00	3.45	0.6	4.50	162	11.3	26.8	31.14	3	0	0	0	0	0	0	0	0	#NULL!	#NULL!	#NULL!	1	31.1419	3	904	904	1742
1401	0	FJD	female	No	39	31-40	2	No	No	No	No	No	No		No	Hospitalización		#NULL!	#NULL!			#NULL!				#NULL!		#NULL!	#NULL!	#NULL!	23.31	7	0	0	0	1	0	0	0	0	0	0	#NULL!	0	23.3067	1	#NULL!	#NULL!	297
1402	0	FJD	female	No	69	61-70	4	Yes	No	No	No	No	No		No	Hospitalización		#NULL!	#NULL!			#NULL!				#NULL!		#NULL!	#NULL!	#NULL!	244.52	15	0	0	0	1	0	1	0	0	0	0	#NULL!	0	#NULL!	3	#NULL!	#NULL!
1403	0	FJD	male	No	80	71-80	1	Former	Yes	Yes	No	No	No		Yes	Urgencia	1.20	1527	80		> 60	653	15.9	1.02	4.08	0.5	3.30	123	11.5	30.4	24.38	4	0	0	0	0	1	0	1	0	0	0	#NULL!	1	24.3827	4	1527	1527	396
1404	0	FJD	male	No	69	61-70	2	No	No	No	Yes	Yes	Yes		Yes	.Prifemalearia		#NULL!	#NULL!			#NULL!				#NULL!		#NULL!	#NULL!	#NULL!	-922337203	4	0	0	0	0	0	0	0	1	1	1	#NULL!	1	#NULL!	3	1684	1684	205
1405	0	FJD	male	No	43	41-50	5	Former	No	No	No	No			No	Urgencia	0.70	586	43		> 60	663	15.4	1.10	5.64	0.7		159	12.4	35	-922337203	3	0	0	0	0	0	0	0	0	0	#NULL!	#NULL!	0	#NULL!	1	586	586	4685
1406	0	FJD	male	No	70	61-70	1	No	No	No	No	Yes			Yes	Urgencia	1.60	781	70		46	810	16.4	1.26	11.06	0.6	23.30	116	14.3	30.3	10000	10	0	0	0	0	0	0	0	0	1	#NULL!	#NULL!	1	#NULL!	3	781	781
1407	0	FJD	male	Yes	83	81-90	2	Former	Yes	No	Yes	Yes	No		Yes	Consulta	2.94	#NULL!	83	254	22	#NULL!	11.2		3.99	1.1		89	#NULL!	#NULL!	28.7	4	1	0	1	0	1	0	0	1	1	0	#NULL!	1	28.7037	5	1225	1225	254
1408	0	FJD	female	No	42	41-50	2	No	Yes	No	No				No	Hospitalización		#NULL!	#NULL!			#NULL!				#NULL!		#NULL!	#NULL!	#NULL!	528.93	4	0	0	0	1	1	0	0	0	#NULL!	#NULL!	#NULL!	0	#NULL!	1	359	359	309
1409	0	FJD	female	No	66	61-70	1	No	No	No	Yes				Yes	Hospitalización-Urgente	0.40	#NULL!	66		> 60	#NULL!	15.1		6.17	1.6	16.80	233	#NULL!	#NULL!	30.39	13	0	0	0	1	0	0	0	1	#NULL!	#NULL!	#NULL!	1	30.3948	3	555	385	337
1410	0	FJD	male	Yes	89	81-90	1	No	Yes	No	No				Yes	.Prifemalearia		#NULL!	#NULL!			#NULL!				#NULL!		#NULL!	#NULL!	#NULL!	10000	16	1	0	1	0	1	0	0	0	#NULL!	#NULL!	#NULL!	1	#NULL!	5	8455	8455	1021
1411	0	FJD	male	No	37	31-40	2	No	No	No	No				No	Hospitalización	1.16	299	37	502	> 60	613	14.7	1.22	6.91	1.4	0.96	654	13.8	29.2	-922337203	10	0	0	0	0	0	0	0	0	#NULL!	#NULL!	#NULL!	0	#NULL!	1	299	299	621
1412	0	FJD	male	No	46	41-50	1	No	No	No	No				No	Urgencia	1.00	522	46		> 60	521	17.9	1.13	4.37	0.8	2.70	147	12.8	32.6	25.71	7	0	0	0	0	0	0	0	0	#NULL!	#NULL!	#NULL!	0	25.7117	1	552	522	1771
1413	0	FJD	male	No	74	71-80	1	No	Yes	Yes	No	No	Yes	No	Yes	Urgencia	0.70	1861	74		> 60	357	10.6	1.28	5.20	0.6	7.50	118	14.7	18.2		2	0	0	0	0	1	0	1	0	0	1	0	1	#NULL!	4	1861	1861	306
1414	0	FJD	male	No	51	51-60	1	Yes	No	No	No				No	Urgencia	0.90	1103	51		> 60	590	14.9	1.08	5.21	1.2	2.10	176	12.2	25.7	-922337203	1	0	0	0	0	0	1	0	0	#NULL!	#NULL!	#NULL!	0	#NULL!	2	1103	1103	1397
1415	0	FJD	male	No	80	71-80	3	No	No	No	No	Yes	No		Yes	Hospitalización		#NULL!	#NULL!			#NULL!				#NULL!		#NULL!	#NULL!	#NULL!	26.22	4	0	0	0	0	0	0	0	0	1	0	#NULL!	1	26.2227	4	1951	1846	1680
1416	0	FJD	male	No	44	41-50	1	No	No	Yes	Yes				Yes	Urgencia	0.70	667	44		> 60	830	11.9	1.20	6.35	0.6	7.60	261	13.6	33	-922337203	2	0	0	0	0	0	0	1	1	#NULL!	#NULL!	#NULL!	1	#NULL!	1	667	667	434
1417	0	FJD	female	No	57	51-60	1	No	No	No	No				No	Urgencia	0.60	196	57		> 60	630	11.1	1.18	4.15	1	3.70	321	13.4	31	10000	0	0	0	0	1	0	0	0	0	#NULL!	#NULL!	#NULL!	0	#NULL!	2	196	196
1418	0	FJD	male	No	79	71-80	2	Former	No	No	No				Yes	Hospitalización	1.12	1176	79	1627	> 60	734	13.0		4.97	1.5		235	#NULL!	#NULL!	-922337203	7	0	0	0	0	0	0	0	0	#NULL!	#NULL!	#NULL!	1	#NULL!	4	1176	1176	1627
1419	0	FJD	female	No	90	81-90	2	No	Yes	No	Yes				Yes	Urgencia	3.00	1218	90		16	557	11.4	1.32	9.36	1	4.50	279	15.2	28.3	359102.78	6	0	0	0	1	1	0	0	1	#NULL!	#NULL!	#NULL!	1	#NULL!	5	1218	1218
1420	0	FJD	female	Yes	69	61-70	1	No	No	Yes	Yes	No	No		No	Hospitalización		#NULL!	#NULL!			#NULL!				#NULL!		#NULL!	#NULL!	#NULL!	31.89	17	1	1	1	1	0	0	1	1	0	0	#NULL!	0	31.8869	3	#NULL!	#NULL!	85
1421	0	FJD	male	No	62	61-70	1	Yes	No	Yes	No	No			No	Consulta		#NULL!	#NULL!			#NULL!				#NULL!		#NULL!	#NULL!	#NULL!	-922337203	0	0	0	0	0	0	1	1	0	0	#NULL!	#NULL!	0	#NULL!	3	#NULL!	#NULL!
1422	0	FJD	female	No	29	21-30	1	No	No	No	No				No	Hospitalización		#NULL!	#NULL!			#NULL!				#NULL!		#NULL!	#NULL!	#NULL!	27.34	14	0	0	0	1	0	0	0	0	#NULL!	#NULL!	#NULL!	0	27.3437	1	706	593	449
1423	0	FJD	female	No	60	51-60	1	No	No	No	No				No	Urgencia	0.50	1891	60		> 60	601	13.6	1.15	6.00	0.7	5.40	342	13	28.2	-922337203	3	0	0	0	1	0	0	0	0	#NULL!	#NULL!	#NULL!	0	#NULL!	2	4807	1891	776
1424	0	FJD	male	No	51	51-60	1	No	No	Yes	No	No	Yes	No	Yes	Hospitalización	0.68	#NULL!	51	1398	> 60	#NULL!	13.5		7.74	1.2		354	#NULL!	#NULL!	-922337203	2	0	0	0	0	0	0	1	0	0	1	0	1	#NULL!	2	401	401	946
1425	0	FJD	male	No	62	61-70	2	No	Yes	Yes	No	Yes	Yes	Yes	No	Hospitalización		#NULL!	#NULL!			#NULL!				#NULL!		#NULL!	#NULL!	#NULL!	22.49	5	0	0	0	0	1	0	1	0	1	1	1	0	22.4913	3	2590	1358	2148
1426	0	FJD	female	No	52	51-60	1	No	No	No	No				No	Hospitalización		#NULL!	#NULL!			#NULL!				#NULL!		#NULL!	#NULL!	#NULL!	291748.85	7	0	0	0	1	0	0	0	0	#NULL!	#NULL!	#NULL!	0	#NULL!	2	2199	1059	771
1427	0	FJD	female	No	53	51-60	1	No	No	No	No				No	Urgencia	0.50	645	53		> 60	757	14.6	1.04	3.46	0.8	8.60	221	11.8	41.1	-922337203	4	0	0	0	1	0	0	0	0	#NULL!	#NULL!	#NULL!	0	#NULL!	2	665	645	346
1428	0	FJD	male	No	45	41-50	1	No	No	No	No				No	Urgencia	0.70	923	45		> 60	527	15.4	1.12	2.72	0.6	2.20	89	12.7	35	10000	0	0	0	0	0	0	0	0	0	#NULL!	#NULL!	#NULL!	0	#NULL!	1	923	923
1429	0	FJD	female	No	51	51-60	2	No	No	No	No	No	No		No	Urgencia	0.50	289	51		> 60	664	12.8	1.01	6.63	1	4.80	221	11.4	33.7	10000	8	0	0	0	1	0	0	0	0	0	0	#NULL!	0	#NULL!	2	289	289
1430	0	FJD	male	No	30	21-30	1	No	No	No	No				No	Urgencia	1.10	199	30		> 60	606	16.4	1.16	5.37	1.3	3.00	185	13.1	31.5	23.66	1	0	0	0	0	0	0	0	0	#NULL!	#NULL!	#NULL!	0	23.6614	1	199	199	1707
1431	0	FJD	male	No	53	51-60	1	No	No	No	No				No	Urgencia	0.90	221	53		> 60	701	13.9	1.13	5.11	0.8	14.30	247	12.8	28.3	10000	11	0	0	0	0	0	0	0	0	#NULL!	#NULL!	#NULL!	0	#NULL!	2	221	221	1245
1432	0	FJD	female	No	22	21-30	1	No	No	No	No	No	No		No	Hospitalización		#NULL!	#NULL!			#NULL!				#NULL!		#NULL!	#NULL!	#NULL!	23.44	6	0	0	0	1	0	0	0	0	0	0	#NULL!	0	23.4375	1	#NULL!	#NULL!	27
1433	0	FJD	female	No	37	31-40	1	No	No	No	No	No	No		No	Hospitalización		#NULL!	#NULL!			#NULL!				#NULL!		#NULL!	#NULL!	#NULL!	-922337203	1	0	0	0	1	0	0	0	0	0	0	#NULL!	0	#NULL!	1	#NULL!	#NULL!	68
1434	0	FJD	male	No	44	41-50	1	No	No	No	No				No	Hospitalización	0.82	#NULL!	44	930	> 60	#NULL!	14.5		14.41	1.5	3.90	424	#NULL!	#NULL!	30.8	0	0	0	0	0	0	0	0	0	#NULL!	#NULL!	#NULL!	0	30.7958	1	363	199	930
1435	0	FJD	male	No	76	71-80	1	No	No	Yes	No	No	No		No	Urgencia	1.40	843	76		52	737	15.1	1.08	5.34	0.6	17.80	138	12.2	28.5	26.78	15	0	0	0	0	0	0	1	0	0	0	#NULL!	0	26.7848	4	843	843	2533
1436	0	FJD	female	No	55	51-60	1	No	No	No	No				No	Hospitalización	0.72	690	55	284	> 60	616	12.6		6.68	1.7		440	#NULL!	#NULL!	650000	8	0	0	0	1	0	0	0	0	#NULL!	#NULL!	#NULL!	0	#NULL!	2	690	690	284
1437	0	FJD	male	No	48	41-50	2	No	No	No	No	No	No		Yes	Hospitalización		#NULL!	#NULL!			#NULL!				#NULL!		#NULL!	#NULL!	#NULL!	37.26	0	0	0	0	0	0	0	0	0	0	0	#NULL!	1	37.2615	1	359	326	1233
1438	0	FJD	female	No	61	61-70	2	No	No	No	No				No	Hospitalización		#NULL!	#NULL!			#NULL!				#NULL!		#NULL!	#NULL!	#NULL!	25.08	10	0	0	0	1	0	0	0	0	#NULL!	#NULL!	#NULL!	0	25.0762	3	657	657	1645
1439	0	FJD	male	No	61	61-70	4	Former	No	No	No				No	Hospitalización	0.87	451	61	1338	> 60	531	15.5	1.04	3.07	0.9	0.97	113	11.8	31.6	33.2	3	0	0	0	0	0	0	0	0	#NULL!	#NULL!	#NULL!	0	33.2031	3	451	451	2024
1440	0	FJD	male	No	71	71-80	1	No	No	No	No				No	Hospitalización		#NULL!	#NULL!			#NULL!				#NULL!		#NULL!	#NULL!	#NULL!	26.12	1	0	0	0	0	0	0	0	0	#NULL!	#NULL!	#NULL!	0	26.1224	4	647	621	1290
1441	0	FJD	female	No	56	51-60	1	No	No	No	No	No	No		No	Hospitalización-Urgente	0.46	164	56	180	> 60	540	12.8	1.07	5.20	1		285	12.3	31.1	25.32	3	0	0	0	1	0	0	0	0	0	0	#NULL!	0	25.3155	2	164	164	180
1442	0	FJD	female	No	46	41-50	1	No	No	No	No				No	Hospitalización		#NULL!	#NULL!			#NULL!				#NULL!		#NULL!	#NULL!	#NULL!	30.04	2	0	0	0	1	0	0	0	0	#NULL!	#NULL!	#NULL!	0	30.0408	1	314	314	115
1443	0	FJD	male	No	74	71-80	1	No	Yes	No	No	No	No		No	Hospitalización		#NULL!	#NULL!			#NULL!				#NULL!		#NULL!	#NULL!	#NULL!	25.83	5	0	0	0	0	1	0	0	0	0	0	#NULL!	0	25.8264	4	2103	2103	2903
1444	0	FJD	male	No	94	91-100	2	No	No	No	No				No	Urgencia	1.40	686	94		50	512	12.5	1.16	3.69	0.7	16.30	135	13.4	31.9	10000	2	0	0	0	0	0	0	0	0	#NULL!	#NULL!	#NULL!	0	#NULL!	5	799	686
1445	0	FJD	female	No	76	71-80	1	No	No	No	No	No	No	No	No	Hospitalización		#NULL!	#NULL!			#NULL!				#NULL!		#NULL!	#NULL!	#NULL!	22.31	8	0	0	0	1	0	0	0	0	0	0	0	0	22.3133	4	614	431	1119
1446	0	FJD	male	No	66	61-70	1	Yes	No	Yes	No				Yes	Hospitalización-Urgente	0.90	5939	66		> 60	687	16.6	1.37	9.28	0.7	8.60	163	15.5	23.1	10000	2	0	0	0	0	0	1	1	0	#NULL!	#NULL!	#NULL!	1	#NULL!	3	14606	5939	1434
1447	0	FJD	female	No	48	41-50	2	No	No	No	No	No	No		No	Hospitalización		#NULL!	#NULL!			#NULL!				#NULL!		#NULL!	#NULL!	#NULL!	33.06	2	0	0	0	1	0	0	0	0	0	0	#NULL!	0	33.0579	1	#NULL!	#NULL!
1448	0	FJD	female	No	64	61-70	3	Former	No	No	No	No			No	Urgencia	0.50	589	64		> 60	669	14.4	1.00	7.35	0.4	16.00	147	11.3	32.2	-922337203	9	0	0	0	1	0	0	0	0	0	#NULL!	#NULL!	0	#NULL!	3	589	589	506
1449	0	FJD	female	No	59	51-60	1	No	No	Yes	No				Yes	Hospitalización-Urgente	0.40	#NULL!	59		> 60	#NULL!	13.9		10.70	1	7.40	265	#NULL!	#NULL!	-922337203	9	0	0	0	1	0	0	1	0	#NULL!	#NULL!	#NULL!	1	#NULL!	2	824	591	979
1450	0	FJD	male	Yes	97	91-100	3	No	Yes	No	No	Yes	No		Yes	Hospitalización		#NULL!	#NULL!			#NULL!				#NULL!		#NULL!	#NULL!	#NULL!	-922337203	8	1	0	1	0	1	0	0	0	1	0	#NULL!	1	#NULL!	5	3734	3734	3358
1451	0	FJD	female	Yes	90	81-90	1	No	No	No	Yes	No	No		Yes	Hospitalización		#NULL!	#NULL!			#NULL!				#NULL!		#NULL!	#NULL!	#NULL!	24.97	4	1	0	1	1	0	0	0	1	0	0	#NULL!	1	24.974	5	2111	2111	154
1452	0	FJD	male	No	62	61-70	1	No	No	No	No				No	Hospitalización		#NULL!	#NULL!			#NULL!				#NULL!		#NULL!	#NULL!	#NULL!	10000	9	0	0	0	0	0	0	0	0	#NULL!	#NULL!	#NULL!	0	#NULL!	3	1365	1198	1225
1453	0	FJD	male	Yes	86	81-90	1	No	Yes	No	Yes		Yes		Yes	Hospitalización		#NULL!	#NULL!			#NULL!				#NULL!		#NULL!	#NULL!	#NULL!	28.73	5	1	0	1	0	1	0	0	1	#NULL!	1	#NULL!	1	28.7347	5	1018	1018	359
1454	0	FJD	female	No	49	41-50	1	No	No	No	No				No	Hospitalización		#NULL!	#NULL!			#NULL!				#NULL!		#NULL!	#NULL!	#NULL!	10000	3	0	0	0	1	0	0	0	0	#NULL!	#NULL!	#NULL!	0	#NULL!	1	#NULL!	#NULL!
1455	0	FJD	male	No	89	81-90	1	Former	Yes	Yes	No	No	Yes		Yes	Hospitalización		#NULL!	#NULL!			#NULL!				#NULL!		#NULL!	#NULL!	#NULL!	730000	15	0	0	0	0	1	0	1	0	0	1	#NULL!	1	#NULL!	5	639	639	1679
1456	0	FJD	female	No	76	71-80	1	No	No	No	No				Yes	Hospitalización		#NULL!	#NULL!			#NULL!				#NULL!		#NULL!	#NULL!	#NULL!	25.48	6	0	0	0	1	0	0	0	0	#NULL!	#NULL!	#NULL!	1	25.4767	4	680	680	668
1457	0	FJD	female	Yes	93	91-100	2	No	No	No	No	No	No		Yes	Urgencia	1.50	#NULL!	93		34	695	12.9	1.20	16.33	0.7	18.50	469	13.6	28.6	-922337203	8	1	0	1	1	0	0	0	0	0	0	#NULL!	1	#NULL!	5	#NULL!	#NULL!
1458	0	FJD	female	No	76	71-80	2	No	No	No	No	No	No	Yes	No	Hospitalización		#NULL!	#NULL!			#NULL!				#NULL!		#NULL!	#NULL!	#NULL!	24.53	0	0	0	0	1	0	0	0	0	0	0	1	0	24.5268	4	869	869	600
1459	0	FJD	female	No	88	81-90	1	No	No	No	No	No	No		No	Hospitalización		#NULL!	#NULL!			#NULL!				#NULL!		#NULL!	#NULL!	#NULL!	0	5	0	0	0	1	0	0	0	0	0	0	#NULL!	0	#NULL!	5	4109	4109	197
1460	0	FJD	female	No	40	31-40	7	No	No	Yes	Yes	No	No		No	Urgencia	0.70	371	40		> 60	532	12.6	1.09	5.12	0.9	8.90	263	12.5	26.5	57.53	1	0	0	0	1	0	0	1	1	0	0	#NULL!	0	57.5279	1	480	371	370
1461	0	FJD	male	No	81	81-90	1	Former	Yes	No	No	Yes	No	No	Yes	Hospitalización		#NULL!	#NULL!			#NULL!				#NULL!		#NULL!	#NULL!	#NULL!	0.35	17	0	0	0	0	1	0	0	0	1	0	0	1	#NULL!	5	470	470
1462	0	FJD	female	No	42	41-50	1	Former	No	No	No				No	Hospitalización		#NULL!	#NULL!			#NULL!				#NULL!		#NULL!	#NULL!	#NULL!	20.57	3	0	0	0	1	0	0	0	0	#NULL!	#NULL!	#NULL!	0	20.5693	1	#NULL!	#NULL!	128
1463	0	FJD	female	No	66	61-70	2	No	No	No	No	No	No		No	Hospitalización		#NULL!	#NULL!			#NULL!				#NULL!		#NULL!	#NULL!	#NULL!	-922337203	17	0	0	0	1	0	0	0	0	0	0	#NULL!	0	#NULL!	3	878	194	912
1464	0	FJD	female	No	71	71-80	3	No	No	No	No				Yes	Hospitalización-Urgente	0.42	2118	71	3991	> 60	544	12.4	0.99	1.66	0.1	7.60	266	11.4	27.1	32.46	-6	0	1	1	1	0	0	0	0	#NULL!	#NULL!	#NULL!	1	32.4622	4	2118	2118	3991
1465	0	FJD	female	No	77	71-80	1	No	No	No	No				Yes	Consulta	0.99	#NULL!	77	147	58	#NULL!	13.8		3.06	1.1	2.04	47	#NULL!	#NULL!	26.53	7	0	0	0	1	0	0	0	0	#NULL!	#NULL!	#NULL!	1	26.5338	4	#NULL!	#NULL!	163
1466	0	FJD	male	No	53	51-60	1	No	No	No	No				No	Hospitalización		#NULL!	#NULL!			#NULL!				#NULL!		#NULL!	#NULL!	#NULL!	10000	0	0	0	0	0	0	0	0	0	#NULL!	#NULL!	#NULL!	0	#NULL!	2	386	386
1467	0	FJD	female	No	87	81-90	2	No	No	Yes	No		Yes		No	Hospitalización	0.48	#NULL!	87	477	> 60	#NULL!	10.6		9.82	1.6		144	#NULL!	#NULL!	0	-24	0	0	0	1	0	0	1	0	#NULL!	1	#NULL!	0	#NULL!	5	#NULL!	#NULL!	477
1468	0	FJD	female	No	59	51-60	1	No	No	No	Yes	No	No		Yes	Urgencia	0.70	617	59		> 60	826	13.8	1.20	8.32	1.1	16.10	319	13.6	40.1	27.34	5	0	0	0	1	0	0	0	1	0	0	#NULL!	1	27.3437	2	617	617
1469	0	FJD	female	No	92	91-100	3	No	No	No	Yes	No	Yes	Yes	Yes	Urgencia	0.80	882	92		> 60	571	12.7	1.27	7.62	1	5.50	230	14.4	29	26.67	9	0	0	0	1	0	0	0	1	0	1	1	1	26.6667	5	882	882
1470	0	FJD	male	No	67	61-70	1	Former	Yes	No	No	No			No	Hospitalización		#NULL!	#NULL!			#NULL!				#NULL!		#NULL!	#NULL!	#NULL!	-922337203	6	0	0	0	0	1	0	0	0	0	#NULL!	#NULL!	0	#NULL!	3	473	473	768
1471	0	FJD	male	No	92	91-100	1	No	No	No	No	No			Yes	Urgencia	1.00	945	92		> 60	693	14.1	1.07	14.58	4.5	8.20	427	12.3	28.6	21.6	9	0	0	0	0	0	0	0	0	0	#NULL!	#NULL!	1	21.6049	5	1163	945	1169
1472	0	FJD	female	No	83	81-90	1	No	No	No	No				Yes	Hospitalización		#NULL!	#NULL!			#NULL!				#NULL!		#NULL!	#NULL!	#NULL!	23.44	4	0	0	0	1	0	0	0	0	#NULL!	#NULL!	#NULL!	1	23.4375	5	15834	15834	412
1473	0	FJD	female	No	59	51-60	1	No	No	No	No	No			No	Urgencia	0.60	#NULL!	59		> 60	529	13.1	1.31	2.81	0.7	3.50	131	12.3	28.5	10000	9	0	0	0	1	0	0	0	0	0	#NULL!	#NULL!	0	#NULL!	2	#NULL!	#NULL!	239
1474	0	FJD	female	No	65	61-70	1	No	No	No	No	No	No		No	Urgencia		#NULL!	#NULL!			#NULL!				#NULL!		#NULL!	#NULL!	24.2	0	9	0	0	0	1	0	0	0	0	0	0	#NULL!	0	#NULL!	3	1041	1034	459
1475	0	FJD	male	No	64	61-70	1	No	No	No	No				No	Hospitalización		#NULL!	#NULL!			#NULL!				#NULL!		#NULL!	#NULL!	#NULL!	27.68	10	0	0	0	0	0	0	0	0	#NULL!	#NULL!	#NULL!	0	27.6817	3	5198	5198	661
1476	0	FJD	female	No	61	61-70	4	No	No	No	No	No	No		No	Hospitalización		#NULL!	#NULL!			#NULL!				#NULL!		#NULL!	#NULL!	#NULL!	31.72	13	0	0	0	1	0	0	0	0	0	0	#NULL!	0	31.717	3	624	624	2580
1477	0	FJD	female	No	66	61-70	1	Former	No	No	No	No	No		No	Urgencia	0.50	827	66		> 60	543	13.1	1.11	3.71	1	1.80	202	13.3	27.9	26.67	10	0	0	0	1	0	0	0	0	0	0	#NULL!	0	26.6667	3	827	827
1478	0	FJD	male	No	54	51-60	1	No	No	No	No				No	Urgencia	1.10	153	54		> 60	576	14.5	1.05	5.85	0.8	2.90	163	11.9	31.4	800000	1	0	0	0	0	0	0	0	0	#NULL!	#NULL!	#NULL!	0	#NULL!	2	153	153
1479	0	FJD	female	Yes	72	71-80	2	No	No	No	No	No	No		No	Urgencia	0.40	1017	72		> 60	525	14.9	1.17	5.55	0.8	1.50	213	13.2	31.6	31.11	13	1	0	1	1	0	0	0	0	0	0	#NULL!	0	31.1111	4	1080	1017	742
1480	0	FJD	female	No	26	21-30	6	No	No	No	No	No	Yes		No	Consulta		#NULL!	#NULL!	37		#NULL!	11.0		8.50	1.9		248	#NULL!	#NULL!	244646.02	3	0	0	0	1	0	0	0	0	0	1	#NULL!	0	#NULL!	1	1387	1387	37
1481	0	FJD	male	No	44	41-50	2	No	No	No	No				No	Urgencia		#NULL!	#NULL!			480		1.07		#NULL!		#NULL!	12.1	24.5	24.22	1	0	0	0	0	0	0	0	0	#NULL!	#NULL!	#NULL!	0	24.2215	1	333	333	867
1482	0	FJD	male	No	79	71-80	1	Former	Yes	No	No	No	No		No	Hospitalización		#NULL!	#NULL!			#NULL!				#NULL!		#NULL!	#NULL!	#NULL!	10000	10	0	0	0	0	1	0	0	0	0	0	#NULL!	0	#NULL!	4	1615	1615
1483	0	FJD	female	Yes	84	81-90	1	No	No	No	No				Yes	Hospitalización		#NULL!	#NULL!			#NULL!				#NULL!		#NULL!	#NULL!	#NULL!	0	10	1	0	1	1	0	0	0	0	#NULL!	#NULL!	#NULL!	1	#NULL!	5	798	798	367
1484	0	FJD	female	No	52	51-60	1	No	No	No	No				No	Hospitalización		#NULL!	#NULL!			#NULL!				#NULL!		#NULL!	#NULL!	#NULL!	-922337203	0	0	0	0	1	0	0	0	0	#NULL!	#NULL!	#NULL!	0	#NULL!	2	707	707	386
1485	0	FJD	male	No	60	51-60	2	No	No	No	No				Yes	Hospitalización-Urgente	1.30	#NULL!	60		60	#NULL!	17.0		11.11	1.7	3.70	642	#NULL!	#NULL!	23.15	4	0	0	0	0	0	0	0	0	#NULL!	#NULL!	#NULL!	1	23.1481	2	1162	732	1830
1486	0	FJD	female	No	53	51-60	1	No	No	No	No	No	No	No	No	Hospitalización		#NULL!	#NULL!			#NULL!				#NULL!		#NULL!	#NULL!	#NULL!	29.62	2	0	0	0	1	0	0	0	0	0	0	0	0	29.6158	2	251	251	426
1487	0	FJD	female	No	82	81-90	1	No	No	No	No	No	No		Yes	Hospitalización		#NULL!	#NULL!			#NULL!				#NULL!		#NULL!	#NULL!	#NULL!	10000	18	0	0	0	1	0	0	0	0	0	0	#NULL!	1	#NULL!	5	13621	13621	868
1488	0	FJD	female	No	76	71-80	1	No	Yes	Yes	No	No	No	No	No	Urgencia	0.60	#NULL!	76		> 60	#NULL!	10.5		8.86	0.7		393	#NULL!	#NULL!	23.44	0	0	0	0	1	1	0	1	0	0	0	0	0	23.4375	4	5195	5195	1425
1489	0	FJD	male	No	45	41-50	1	Yes	No	No	No				Yes	Urgencia	0.80	762	45		> 60	895	15.3	1.18	7.17	0.8	21.90	217	13.3	31.7	10000	2	0	0	0	0	0	1	0	0	#NULL!	#NULL!	#NULL!	1	#NULL!	1	762	762	1752
1490	0	FJD	female	No	101	91-100	1	No	No	No	No	No		No	Yes	Hospitalización		#NULL!	#NULL!			#NULL!				#NULL!		#NULL!	#NULL!	#NULL!	-922337203	1	0	0	0	1	0	0	0	0	0	#NULL!	0	1	#NULL!	5	36038	36038
1491	0	FJD	male	No	64	61-70	1	No	No	No	No				Yes	Hospitalización-Urgente	0.70	957	64		> 60	792	14.3	1.22	9.85	0.7	15.70	249	13.8	29.5	28.08	7	0	0	0	0	0	0	0	0	#NULL!	#NULL!	#NULL!	1	28.0816	3	1180	957	804
1492	0	FJD	male	No	86	81-90	1	Former	Yes	No	Yes	No	Yes		Yes	Urgencia	0.70	347	86		> 60	1034	12.3	1.22	12.63	1.2	17.60	441	13.8	39.6	-922337203	5	0	0	0	0	1	0	0	1	0	1	#NULL!	1	#NULL!	5	347	347	1197
1493	0	FJD	female	No	69	61-70	1	No	No	No	No				No	Urgencia	0.40	217	69	433	> 60	411	12.9	1.09	5.53	1.2	1.90	244	12.5	26.9	10000	3	0	0	0	1	0	0	0	0	#NULL!	#NULL!	#NULL!	0	#NULL!	3	217	217	433
1494	0	FJD	female	Yes	88	81-90	3	No	Yes	Yes	Yes	No	No	No	Yes	Hospitalización		#NULL!	#NULL!			#NULL!				#NULL!		#NULL!	#NULL!	#NULL!	42.42	4	1	0	1	1	1	0	1	1	0	0	0	1	42.4169	5	#NULL!	#NULL!	586
1495	0	FJD	male	No	57	51-60	2	No	No	Yes	No	No	No		No	Urgencia	0.60	583	57		> 60	784	12.7	1.04	4.56	0.8	0.90	253	12	40.6	-922337203	2	0	0	0	0	0	0	1	0	0	0	#NULL!	0	#NULL!	2	583	583
1496	0	FJD	male	Yes	81	81-90	1	Former	Yes	Yes	Yes	No	Yes		Yes	Hospitalización		#NULL!	#NULL!			#NULL!				#NULL!		#NULL!	#NULL!	#NULL!	10000	1	1	0	1	0	1	0	1	1	0	1	#NULL!	1	#NULL!	5	#NULL!	#NULL!
1497	0	FJD	female	No	78	71-80	1	No	No	No	No	No	No	No	No	Hospitalización		#NULL!	#NULL!			#NULL!				#NULL!		#NULL!	#NULL!	#NULL!	38.06	6	0	0	0	1	0	0	0	0	0	0	0	0	38.0623	4	924	924
1498	0	FJD	female	No	72	71-80	1	No	No	No	Yes				Yes	Urgencia	0.80	203	72		> 60	664	12.7	1.15	7.50	1.5	4.00	171	13	27.4	36.48	0	0	0	0	1	0	0	0	1	#NULL!	#NULL!	#NULL!	1	36.4848	4	280	203	1243
1499	0	FJD	female	No	84	81-90	2	No	No	No	No				Yes	Hospitalización		#NULL!	#NULL!			#NULL!				#NULL!		#NULL!	#NULL!	#NULL!	-922337203	17	0	0	0	1	0	0	0	0	#NULL!	#NULL!	#NULL!	1	#NULL!	5	415	415	338
1500	0	FJD	female	No	71	71-80	2	No	No	No	No	No	No		No	Urgencia	0.50	740	71		> 60	#NULL!	12.9		5.75	0.8	7.10	304	#NULL!	#NULL!	10000	12	0	0	0	1	0	0	0	0	0	0	#NULL!	0	#NULL!	4	740	740
1501	0	FJD	male	Yes	76	71-80	3	Yes	No	No	No	Yes			Yes	Urgencia	2.20	#NULL!	76		31	590	12.0	1.09	7.01	1.9	6.50	223	12.3	29.4	27.78	18	1	0	1	0	0	1	0	0	1	#NULL!	#NULL!	1	27.7778	4	#NULL!	#NULL!
1502	0	FJD	female	Yes	72	71-80	1	No	No	No	No				Yes	Hospitalización		#NULL!	#NULL!			#NULL!				#NULL!		#NULL!	#NULL!	#NULL!	32.87	11	1	0	1	1	0	0	0	0	#NULL!	#NULL!	#NULL!	1	32.8731	4	392	392	250
1503	0	FJD	male	No	68	61-70	2	Yes	No	No	Yes				No	Urgencia	0.80	#NULL!	68		> 60	464	16.0	1.11	10.00	1.5	0.60	285	12.5	34	10000	15	0	0	0	0	0	1	0	1	#NULL!	#NULL!	#NULL!	0	#NULL!	3	#NULL!	#NULL!
1504	0	FJD	male	No	50	41-50	1	No	No	No	No				No	Urgencia		349	#NULL!			721	15.4	1.10	8.16	0.7	18.10	175	12.4	32.1	24.22	3	0	0	0	0	0	0	0	0	#NULL!	#NULL!	#NULL!	0	24.2215	1	354	349	785
1505	0	FJD	female	No	96	91-100	6	No	Yes	Yes	No	Yes			Yes	Hospitalización	0.45	1555	96	84	> 60	800	10.3	1.18	13.44	0.8	17.40	380	13.3	26.6	24.8	28	0	0	0	1	1	0	1	0	1	#NULL!	#NULL!	1	24.8	5	1555	1555	84
1506	0	FJD	female	No	83	81-90	2	No	Yes	No	Yes	Yes	No	Yes	Yes	Urgencia	1.40	1302	83		38	629	12.4	0.96	14.96	0.5	1.40	333	10.9	22.4	0	9	0	0	0	1	1	0	0	1	1	0	1	1	#NULL!	5	1302	1302
1507	0	FJD	female	No	63	61-70	2	Former	Yes	No	No	No	No		No	Hospitalización	0.66	#NULL!	63	390	> 60	#NULL!	12.0		6.22	1.1		247	#NULL!	#NULL!	25.96	5	0	0	0	1	1	0	0	0	0	0	#NULL!	0	25.9645	3	189	189	390
1508	0	FJD	female	No	59	51-60	2	No	No	No	No				No	Hospitalización		#NULL!	#NULL!			#NULL!				#NULL!		#NULL!	#NULL!	#NULL!	30.47	3	0	0	0	1	0	0	0	0	#NULL!	#NULL!	#NULL!	0	30.4687	2	290	171	206
1509	0	FJD	male	No	55	51-60	2	Former	No	No	No	No	No		No	Hospitalización		#NULL!	#NULL!			#NULL!				#NULL!		#NULL!	#NULL!	#NULL!	25.35	4	0	0	0	0	0	0	0	0	0	0	#NULL!	0	25.3516	2	1879	1879	705
1510	0	FJD	male	No	46	41-50	1	No	No	No	No				No	Hospitalización	0.85	289	46	810	> 60	#NULL!	15.2		5.83	0.8	1.05	296	#NULL!	#NULL!	1430000	9	0	0	0	0	0	0	0	0	#NULL!	#NULL!	#NULL!	0	#NULL!	1	289	289	973
1511	0	FJD	male	No	84	81-90	2	Former	Yes	Yes	No			Yes	Yes	Urgencia	2.10	5987	84		32	568	9.2	1.21	6.77	0.2	24.90	223	13.7	26.5	21.91	2	0	0	0	0	1	0	1	0	#NULL!	#NULL!	1	1	21.9138	5	5987	5987
1512	0	FJD	male	Yes	82	81-90	2	No	No	No	No				Yes	Hospitalización		#NULL!	#NULL!			#NULL!				#NULL!		#NULL!	#NULL!	#NULL!		2	1	0	1	0	0	0	0	0	#NULL!	#NULL!	#NULL!	1	#NULL!	5	6589	2491	2726
1513	0	FJD	female	No	46	41-50	1	No	No	No	No	No	No		Yes	Urgencia	1.00	4214	46		> 60	488	13.4	1.01	22.76	0.8	2.40	358	11.4	23.6	32.64	7	0	0	0	1	0	0	0	0	0	0	#NULL!	1	32.6424	1	4214	4214	377
1514	0	FJD	male	No	75	71-80	3	No	Yes	No	No	Yes	Yes	Yes	Yes	Hospitalización		#NULL!	#NULL!			#NULL!				#NULL!		#NULL!	#NULL!	#NULL!	25.26	20	0	0	0	0	1	0	0	0	1	1	1	1	25.2595	4	7291	1757	297
1515	0	FJD	female	No	76	71-80	1	No	No	No	No	No	No		No	Hospitalización		#NULL!	#NULL!			#NULL!				#NULL!		#NULL!	#NULL!	#NULL!	0	9	0	0	0	1	0	0	0	0	0	0	#NULL!	0	#NULL!	4	#NULL!	#NULL!
1516	0	FJD	female	No	69	61-70	1	No	No	No	No	No	No		No	Hospitalización		#NULL!	#NULL!			#NULL!				#NULL!		#NULL!	#NULL!	#NULL!	22.49	2	0	0	0	1	0	0	0	0	0	0	#NULL!	0	22.4913	3	#NULL!	#NULL!	1187
1517	0	FJD	male	No	83	81-90	1	Former	No	No	No	Yes	No	No	Yes	Hospitalización		#NULL!	#NULL!			#NULL!				#NULL!		#NULL!	#NULL!	#NULL!	30.45	12	0	0	0	0	0	0	0	0	1	0	0	1	30.4498	5	#NULL!	#NULL!	11593
1518	0	FJD	female	No	32	31-40	1	No	No	No	No				No	Hospitalización		#NULL!	#NULL!			#NULL!				#NULL!		#NULL!	#NULL!	#NULL!	10000	10	0	0	0	1	0	0	0	0	#NULL!	#NULL!	#NULL!	0	#NULL!	1	#NULL!	#NULL!
1519	0	FJD	female	No	32	31-40	3	No	No	No	No				No	Hospitalización		#NULL!	#NULL!			#NULL!				#NULL!		#NULL!	#NULL!	#NULL!	-922337203	2	0	0	0	1	0	0	0	0	#NULL!	#NULL!	#NULL!	0	#NULL!	1	#NULL!	#NULL!	312
1520	0	FJD	male	No	74	71-80	2	Former	No	No	Yes				Yes	Hospitalización		#NULL!	#NULL!			#NULL!				#NULL!		#NULL!	#NULL!	#NULL!	36.33	10	0	0	0	0	0	0	0	1	#NULL!	#NULL!	#NULL!	1	36.3322	4	544	544	3281
1521	0	FJD	male	No	69	61-70	1	No	No	Yes	No	No	No		No	Hospitalización		#NULL!	#NULL!			#NULL!				#NULL!		#NULL!	#NULL!	#NULL!	10000	4	0	0	0	0	0	0	1	0	0	0	#NULL!	0	#NULL!	3	457	457	1593
1522	0	FJD	male	No	69	61-70	1	No	No	No	Yes	No	Yes		No	Hospitalización		#NULL!	#NULL!			#NULL!				#NULL!		#NULL!	#NULL!	#NULL!	10000	8	0	0	0	0	0	0	0	1	0	1	#NULL!	0	#NULL!	3	3581	3581	548
1523	0	FJD	male	No	53	51-60	2	No	No	No	Yes				No	Hospitalización	1.18	#NULL!	53	1117	> 60	666	12.2	1.25	16.35	0.7	2.29	527	14.1	30.6	24.22	-2	0	1	1	0	0	0	0	1	#NULL!	#NULL!	#NULL!	0	24.2215	2	1517	1517	1904
1524	0	FJD	male	No	50	41-50	1	No	No	No	No				No	Hospitalización	1.19	1118	50	2404	> 60	630	15.4	1.04	7.66	1.1	0.44	300	11.7	27.7	27.99	5	0	0	0	0	0	0	0	0	#NULL!	#NULL!	#NULL!	0	27.9904	1	1118	1118	2700
1525	0	FJD	female	No	69	61-70	1	No	No	No	No				Yes	Urgencia	1.20	1201	69		47	651	14.3	1.09	5.32	1	4.00	323	12.3	30.1	25.71	16	0	0	0	1	0	0	0	0	#NULL!	#NULL!	#NULL!	1	25.7117	3	1201	1201	2086
1526	0	FJD	male	No	54	51-60	2	No	No	No	No	No			No	Hospitalización	0.82	#NULL!	54		> 60	#NULL!	11.7		13.39	1.7	6.19	542	#NULL!	#NULL!	28.33	12	0	0	0	0	0	0	0	0	0	#NULL!	#NULL!	0	28.3266	2	4855	4855	760
1527	0	FJD	male	No	62	61-70	1	No	No	Yes	No	No			No	Hospitalización		#NULL!	#NULL!			#NULL!				#NULL!		#NULL!	#NULL!	#NULL!	41.09	2	0	0	0	0	0	0	1	0	0	#NULL!	#NULL!	0	41.0914	3	265	265
1528	0	FJD	female	No	66	61-70	1	No	No	No	No				No	Hospitalización		#NULL!	#NULL!			#NULL!				#NULL!		#NULL!	#NULL!	#NULL!	-922337203	10	0	0	0	1	0	0	0	0	#NULL!	#NULL!	#NULL!	0	#NULL!	3	1095	1095	1421
1529	0	FJD	male	No	37	31-40	1	No	No	No	No				No	Hospitalización-Urgente	0.90	264	37		> 60	871	15.3	1.14	9.03	0.8	7.60	203	12.9	33.8	10000	3	0	0	0	0	0	0	0	0	#NULL!	#NULL!	#NULL!	0	#NULL!	1	291	264	456
1530	0	FJD	male	No	76	71-80	2	Former	Yes	Yes	No	No	No	Yes	No	Hospitalización	0.73	#NULL!	76	2166	> 60	496	12.3	1.35	4.57	0.9	2.74	171	15.3	30	26.85	0	0	0	0	0	1	0	1	0	0	0	1	0	26.8508	4	1330	1330	2166
1531	0	FJD	female	No	51	51-60	2	No	No	No	No	No	No		No	Urgencia	0.50	951	51		> 60	577	13.0	1.08	11.16	1.1	1.30	863	12.4	22.9	27.34	0	0	0	0	1	0	0	0	0	0	0	#NULL!	0	27.3437	2	951	951	592
1532	0	FJD	male	No	72	71-80	2	No	No	Yes	No		Yes		No	Urgencia	1.10	#NULL!	72		> 60	#NULL!	14.8		4.79	0.9	1.50	174	#NULL!	#NULL!	0.32	3	0	0	0	0	0	0	1	0	#NULL!	1	#NULL!	0	#NULL!	4	260	260	819
1533	0	FJD	female	No	80	71-80	1	No	No	No	No				Yes	Urgencia	1.20	#NULL!	80		46	694	14.3	1.28	8.05	0.9	18.30	215	14.5	27	24.22	1	0	0	0	1	0	0	0	0	#NULL!	#NULL!	#NULL!	1	24.2215	4	#NULL!	#NULL!
1534	0	FJD	female	No	47	41-50	1	No	No	No	No	No	No		No	Urgencia	0.40	733	47		> 60	830	13.9	1.00	10.63	0.5	31.50	164	11.3	28.6	0	6	0	0	0	1	0	0	0	0	0	0	#NULL!	0	#NULL!	1	774	733	191
1535	0	FJD	male	No	52	51-60	1	No	No	No	No				Yes	Hospitalización	1.04	#NULL!	52	2101	> 60	#NULL!	17.3		3.54	0.6	11.60	176	#NULL!	#NULL!	1150000	4	0	0	0	0	0	0	0	0	#NULL!	#NULL!	#NULL!	1	#NULL!	2	393	393	2101
1536	0	FJD	female	No	63	61-70	1	No	No	No	No				Yes	Hospitalización-Urgente	0.60	1298	63	1542	> 60	734	14.7	1.18	5.73	1.3	4.90	242	13.6	31.5	28.4	1	0	0	0	1	0	0	0	0	#NULL!	#NULL!	#NULL!	1	28.3987	3	1298	1298	1542
1537	0	FJD	female	No	86	81-90	8	No	No	No	No	Yes	No		Yes	Consulta		#NULL!	#NULL!			#NULL!				#NULL!		#NULL!	#NULL!	#NULL!	16.65	8	0	0	0	1	0	0	0	0	1	0	#NULL!	1	16.6493	5	5149	5149	495
1538	0	FJD	female	No	65	61-70	2	No	No	No	No				Yes	Urgencia	0.80	1033	65		> 60	#NULL!	16.0		5.43	1.5	3.00	306	#NULL!	#NULL!	-922337203	13	0	0	0	1	0	0	0	0	#NULL!	#NULL!	#NULL!	1	#NULL!	3	1033	1033	821
1539	0	FJD	female	No	83	81-90	1	No	Yes	No	No		Yes		Yes	Hospitalización		#NULL!	#NULL!			#NULL!				#NULL!		#NULL!	#NULL!	#NULL!	10000	1	0	0	0	1	1	0	0	0	#NULL!	1	#NULL!	1	#NULL!	5	4288	4288
1540	0	FJD	male	Yes	83	81-90	1	No	No	No	No	No	Yes		Yes	Hospitalización		#NULL!	#NULL!			#NULL!				#NULL!		#NULL!	#NULL!	#NULL!	10000	3	1	0	1	0	0	0	0	0	0	1	#NULL!	1	#NULL!	5	27606	27606	1877
1541	0	FJD	male	No	48	41-50	1	Former	Yes	No	No				No	Hospitalización		#NULL!	#NULL!			#NULL!				#NULL!		#NULL!	#NULL!	#NULL!	21.6	4	0	0	0	0	1	0	0	0	#NULL!	#NULL!	#NULL!	0	21.6049	1	891	891	1919
1542	0	FJD	female	No	59	51-60	1	No	No	No	No	No	No		No	Hospitalización		#NULL!	#NULL!			#NULL!				#NULL!		#NULL!	#NULL!	#NULL!	630000	7	0	0	0	1	0	0	0	0	0	0	#NULL!	0	#NULL!	2	234	234	503
1543	0	FJD	male	No	71	71-80	2	PaYesvo o PaYesva	No	Yes	Yes				Yes	Urgencia	0.80	264	71		> 60	594	12.9	1.25	1.88	0.4		99	14.1	30.6	29.74	3	0	0	0	0	0	0	1	1	#NULL!	#NULL!	#NULL!	1	29.7442	4	264	264	172
1544	0	FJD	female	No	88	81-90	1	No	No	No	No	No	No		No	Hospitalización	0.70	2122	88	271	> 60	794	11.6	1.09	12.89	0.8	38.80	393	12.6	28.6	0.39	10	0	0	0	1	0	0	0	0	0	0	#NULL!	0	#NULL!	5	2122	2122	271
1545	0	FJD	female	No	45	41-50	3	No	No	No	No				Yes	Hospitalización		#NULL!	#NULL!			#NULL!				#NULL!		#NULL!	#NULL!	#NULL!	32.27	2	0	0	0	1	0	0	0	0	#NULL!	#NULL!	#NULL!	1	32.2708	1	541	541
1546	0	FJD	male	No	73	71-80	1	Former	Yes	Yes	No	No	Yes		Yes	Urgencia	1.00	#NULL!	73		> 60	690	13.8	1.19	4.68	1.6	7.60	121	13.5	32.4	-922337203	13	0	0	0	0	1	0	1	0	0	1	#NULL!	1	#NULL!	4	#NULL!	#NULL!	1105
1547	0	FJD	female	No	65	61-70	1	Yes	No	Yes	No	No	No		No	Hospitalización		#NULL!	#NULL!			#NULL!				#NULL!		#NULL!	#NULL!	#NULL!	-922337203	10	0	0	0	1	0	1	1	0	0	0	#NULL!	0	#NULL!	3	#NULL!	#NULL!	878
1548	0	FJD	male	No	46	41-50	2	No	No	No	No				No	Hospitalización		#NULL!	#NULL!			#NULL!				#NULL!		#NULL!	#NULL!	#NULL!	10000	14	0	0	0	0	0	0	0	0	#NULL!	#NULL!	#NULL!	0	#NULL!	1	5115	582	4861
1549	0	FJD	male	No	79	71-80	2	Former	Yes	No	No				No	Hospitalización		#NULL!	#NULL!			#NULL!				#NULL!		#NULL!	#NULL!	#NULL!	23.99	3	0	0	0	0	1	0	0	0	#NULL!	#NULL!	#NULL!	0	23.9869	4	564	564	240
1550	0	FJD	male	No	56	51-60	2	Former	Yes	No	No				Yes	Hospitalización		#NULL!	#NULL!			#NULL!				#NULL!		#NULL!	#NULL!	#NULL!	-922337203	6	0	0	0	0	1	0	0	0	#NULL!	#NULL!	#NULL!	1	#NULL!	2	#NULL!	#NULL!
1551	0	FJD	male	Yes	58	51-60	1	Former	No	Yes	Yes				No	Hospitalización		#NULL!	#NULL!			#NULL!				#NULL!		#NULL!	#NULL!	#NULL!	-922337203	10	1	1	1	0	0	0	1	1	#NULL!	#NULL!	#NULL!	0	#NULL!	2	2174	1001	2363
1552	0	FJD	male	No	35	31-40	1	No	No	No	No	No	No		No	Hospitalización		#NULL!	#NULL!			#NULL!				#NULL!		#NULL!	#NULL!	#NULL!	-922337203	6	0	0	0	0	0	0	0	0	0	0	#NULL!	0	#NULL!	1	367	106	1356
1553	0	FJD	male	No	58	51-60	1	No	No	No	No	No	No		No	Hospitalización		#NULL!	#NULL!			#NULL!				#NULL!		#NULL!	#NULL!	#NULL!	-922337203	1	0	0	0	0	0	0	0	0	0	0	#NULL!	0	#NULL!	2	469	170	1230
1554	0	FJD	female	Yes	85	81-90	1	No	No	No	Yes	No	No		Yes	Hospitalización	0.76	309	85	164	> 60	655	11.5	1.18	3.75	0.6	6.46	192	13.3	32.6	-922337203	5	1	0	1	1	0	0	0	1	0	0	#NULL!	1	#NULL!	5	309	309	164
1555	0	FJD	male	No	27	21-30	4	No	No	No	No				No	Hospitalización		#NULL!	#NULL!			#NULL!				#NULL!		#NULL!	#NULL!	#NULL!	-922337203	3	0	0	0	0	0	0	0	0	#NULL!	#NULL!	#NULL!	0	#NULL!	1	578	567	761
1556	0	FJD	female	No	30	21-30	4	No	No	No	No	No			Yes	Urgencia	0.70	#NULL!	30		> 60	580	14.4	1.15	4.55	1.6	0.70	231	13	31.2	49.44	14	0	0	0	1	0	0	0	0	0	#NULL!	#NULL!	1	49.4442	1	628	628
1557	0	FJD	male	No	39	31-40	2	No	No	No	No	No	No		Yes	Hospitalización-Urgente	0.60	222	39		> 60	626	15.7	1.16	7.96	1.2	6.60	259	13.1	33.3	26.12	5	0	0	0	0	0	0	0	0	0	0	#NULL!	1	26.1224	1	652	222	775
1558	0	FJD	male	No	67	61-70	1	No	No	No	No				No	Hospitalización-Urgente	1.10	1127	67		> 60	716	15.0	1.20	8.51	0.7	7.50	201	13.6	33.7	24.69	3	0	0	0	0	0	0	0	0	#NULL!	#NULL!	#NULL!	0	24.6914	3	1127	1127	1782
1559	0	FJD	male	No	79	71-80	1	No	No	No	No	No			No	Urgencia	0.80	260	79		> 60	556	16.3	1.14	6.90	0.6	8.70	169	12.9	33.3	-922337203	3	0	0	0	0	0	0	0	0	0	#NULL!	#NULL!	0	#NULL!	4	260	260	740
1560	0	FJD	female	No	59	51-60	1	Former	No	No	No	No	No		Yes	Hospitalización		#NULL!	#NULL!			#NULL!				#NULL!		#NULL!	#NULL!	#NULL!	-922337203	14	0	0	0	1	0	0	0	0	0	0	#NULL!	1	#NULL!	2	725	725	937
1561	0	FJD	male	No	60	51-60	1	No	No	No	No	No	No		No	Urgencia		1025	#NULL!			#NULL!				#NULL!		#NULL!	#NULL!	#NULL!	920000	0	0	0	0	0	0	0	0	0	0	0	#NULL!	0	#NULL!	2	1025	1025	1403
1562	0	FJD	female	No	81	81-90	1	No	No	No	No	No	No		No	Hospitalización		#NULL!	#NULL!			#NULL!				#NULL!		#NULL!	#NULL!	#NULL!	26.67	14	0	0	0	1	0	0	0	0	0	0	#NULL!	0	26.6667	5	933	800	600
1563	0	FJD	male	No	67	61-70	1	No	No	No	No	No	No		Yes	Hospitalización	1.05	#NULL!	67		> 60	#NULL!				#NULL!		#NULL!	#NULL!	#NULL!	47.23	7	0	0	0	0	0	0	0	0	0	0	#NULL!	1	47.2282	3	#NULL!	#NULL!
1564	0	FJD	female	No	59	51-60	2	No	No	Yes	No				Yes	Hospitalización-Urgente	0.82	169	59	267	> 60	653	16.3	1.01	7.29	1.4		324	11.4	35.1	34.11	2	0	0	0	1	0	0	1	0	#NULL!	#NULL!	#NULL!	1	34.1059	2	211	169	267
1565	0	FJD	female	No	65	61-70	1	No	No	No	Yes				Yes	Urgencia	0.60	334	65		> 60	727	12.6	1.01	9.74	2	15.20	218	11.4	28.6	27.34	7	0	0	0	1	0	0	0	1	#NULL!	#NULL!	#NULL!	1	27.3437	3	334	334	521
1566	0	FJD	male	Yes	86	81-90	2	Former	No	No	No				No	Hospitalización		#NULL!	#NULL!			#NULL!				#NULL!		#NULL!	#NULL!	#NULL!	23.44	6	1	0	1	0	0	0	0	0	#NULL!	#NULL!	#NULL!	0	23.4375	5	#NULL!	#NULL!	2322
1567	0	FJD	male	Yes	86	81-90	4	No	No	Yes	No				Yes	Urgencia	1.10	#NULL!	86		> 60	#NULL!	14.8		8.73	0.5	1.40	235	#NULL!	#NULL!	30.11	19	1	0	1	0	0	0	1	0	#NULL!	#NULL!	#NULL!	1	30.1103	5	1407	1407	95
1568	0	FJD	male	Yes	94	91-100	1	No	No	No	No				No	Hospitalización		#NULL!	#NULL!			#NULL!				#NULL!		#NULL!	#NULL!	#NULL!	0	4	1	0	1	0	0	0	0	0	#NULL!	#NULL!	#NULL!	0	#NULL!	5	5418	5418	289
1569	0	FJD	female	Yes	82	81-90	1	No	No	No	No				No	Urgencia	1.00	1440	82		56	913	13.0	1.19	13.03	0.6	9.00	256	13.5	35.1	-922337203	2	1	0	1	1	0	0	0	0	#NULL!	#NULL!	#NULL!	0	#NULL!	5	5930	1440	1501
1570	0	FJD	female	No	76	71-80	1	Yes	No	No	No				Yes	Urgencia	1.00	367	76		57	639	12.9	1.16	9.42	0.7	26.90	209	13.4	30.2	26.71	4	0	0	0	1	0	1	0	0	#NULL!	#NULL!	#NULL!	1	26.7094	4	367	367	1289
1571	0	FJD	male	Yes	54	51-60	2	Yes	No	Yes	No	No			No	Urgencia	0.50	#NULL!	54		> 60	#NULL!				#NULL!		#NULL!	#NULL!	#NULL!	18.39	13	1	0	1	0	0	1	1	0	0	#NULL!	#NULL!	0	18.3898	2	2551	2551	6117
1572	0	FJD	male	No	72	71-80	1	Former	No	No	Yes	No	No		Yes	Hospitalización	1.11	#NULL!	72	1634	> 60	#NULL!	14.0		5.05	0.6		239	#NULL!	#NULL!	-922337203	4	0	0	0	0	0	0	0	1	0	0	#NULL!	1	#NULL!	4	993	509	1634
1573	0	FJD	female	Yes	70	61-70	2	No	No	No	No				No	Hospitalización		#NULL!	#NULL!			#NULL!				#NULL!		#NULL!	#NULL!	#NULL!	19.39	16	1	0	1	1	0	0	0	0	#NULL!	#NULL!	#NULL!	0	19.3923	3	#NULL!	#NULL!	1052
1574	0	FJD	male	No	56	51-60	1	Former	Yes	Yes	No				Yes	Hospitalización		#NULL!	#NULL!			#NULL!				#NULL!		#NULL!	#NULL!	#NULL!	10000	6	0	0	0	0	1	0	1	0	#NULL!	#NULL!	#NULL!	1	#NULL!	2	365	365	755
1575	0	FJD	male	No	77	71-80	1	Former	Yes	No	Yes			Yes	Yes	Urgencia	0.90	1988	77		> 60	677	14.7	1.15	10.90	0.8	18.60	182	13	26	32.08	12	0	0	0	0	1	0	0	1	#NULL!	#NULL!	1	1	32.0759	4	1988	1988	731
1576	0	FJD	male	No	76	71-80	4	Former	No	No	No				Yes	Hospitalización-Urgente	0.90	780	76		> 60	714	15.9	1.46	11.03	0.6	7.00	86	16.8	24.6	36.72	0	0	0	0	0	0	0	0	0	#NULL!	#NULL!	#NULL!	1	36.7187	4	780	780
1577	0	FJD	female	Yes	63	61-70	2	Former	Yes	Yes	No	Yes	Yes		No	Urgencia	0.80	#NULL!	63		> 60	#NULL!	12.5		7.96	1.6	6.20	167	#NULL!	#NULL!	0.38	12	1	1	1	1	1	0	1	0	1	1	#NULL!	0	#NULL!	3	332	332	196
1578	0	FJD	female	No	63	61-70	2	Former	No	Yes	No	No	Yes		No	Hospitalización	0.74	#NULL!	63	596	> 60	493	13.2	1.37	7.50	2.3	4.81	491	15.5	31	10000	9	0	0	0	1	0	0	1	0	0	1	#NULL!	0	#NULL!	3	1002	1002	596
1579	0	FJD	female	No	55	51-60	1	No	No	No	No				No	Hospitalización		#NULL!	#NULL!			#NULL!				#NULL!		#NULL!	#NULL!	#NULL!	-922337203	7	0	0	0	1	0	0	0	0	#NULL!	#NULL!	#NULL!	0	#NULL!	2	307	307
1580	0	FJD	male	Yes	72	71-80	1	No	No	Yes	No		Yes		Yes	Urgencia	1.30	#NULL!	72		58	646	15.4	1.31	6.70	0.6	16.80	136	14.9	32.2	10000	15	1	1	1	0	0	0	1	0	#NULL!	1	#NULL!	1	#NULL!	4	660	660
1581	0	FJD	male	No	69	61-70	1	Former	No	No	No	No	No		No	Hospitalización		#NULL!	#NULL!			#NULL!				#NULL!		#NULL!	#NULL!	#NULL!	26.42	7	0	0	0	0	0	0	0	0	0	0	#NULL!	0	26.4236	3	238	238	4082
1582	0	FJD	male	No	64	61-70	1	Former	No	No	No				Yes	Hospitalización-Urgente	0.80	401	64		> 60	#NULL!	15.7		8.69	0.9	5.90	356	#NULL!	#NULL!	-922337203	4	0	0	0	0	0	0	0	0	#NULL!	#NULL!	#NULL!	1	#NULL!	3	401	401	1849
1583	0	FJD	male	No	36	31-40	1	No	No	No	No				No	Urgencia	0.70	5968	36		> 60	721	14.9	1.14	12.13	0.9	5.00	594	12.9	30.4	24.22	18	0	0	0	0	0	0	0	0	#NULL!	#NULL!	#NULL!	0	24.2215	1	5968	5968
1584	0	FJD	male	No	72	71-80	1	No	No	No	No				Yes	Hospitalización		#NULL!	#NULL!			#NULL!				#NULL!		#NULL!	#NULL!	#NULL!	10000	8	0	0	0	0	0	0	0	0	#NULL!	#NULL!	#NULL!	1	#NULL!	4	1929	1345	2742
1585	0	FJD	female	No	68	61-70	1	Yes	No	No	No				No	Hospitalización		#NULL!	#NULL!			#NULL!				#NULL!		#NULL!	#NULL!	#NULL!	24.8	16	0	0	0	1	0	1	0	0	#NULL!	#NULL!	#NULL!	0	24.8016	3	194	194	166
1586	0	FJD	female	No	66	61-70	1	Former	No	Yes	No				No	Urgencia	0.50	680	66		> 60	#NULL!	14.1		2.82	0.8	3.90	281	#NULL!	#NULL!	35.56	13	0	0	0	1	0	0	1	0	#NULL!	#NULL!	#NULL!	0	35.5639	3	680	680	630
1587	0	FJD	male	Yes	70	61-70	3	Former	Yes	Yes	No	No	No		Yes	Urgencia	0.90	1876	70		> 60	566	14.2	1.20	9.60	0.9	15.90	177	13.6	27.5	21.94	3	1	0	1	0	1	0	1	0	0	0	#NULL!	1	21.9377	3	1876	1876
1588	0	FJD	male	No	54	51-60	1	Former	No	No	No				No	Hospitalización		#NULL!	#NULL!			#NULL!				#NULL!		#NULL!	#NULL!	#NULL!	29.76	5	0	0	0	0	0	0	0	0	#NULL!	#NULL!	#NULL!	0	29.7578	2	634	634	698
1589	0	FJD	male	Yes	89	81-90	1	Former	No	No	Yes				No	Urgencia	1.90	1214	89		36	1163	13.7	1.26	8.17	0.7	24.10	258	14.3	24.7	140000	7	1	0	1	0	0	0	0	1	#NULL!	#NULL!	#NULL!	0	#NULL!	5	1214	1214	3338
1590	0	FJD	male	Yes	83	81-90	1	Former	No	No	No				Yes	Urgencia	0.90	435	83		> 60	816	16.3	1.11	7.79	0.9	7.00	165	12.6	42.5	20.28	8	1	0	1	0	0	0	0	0	#NULL!	#NULL!	#NULL!	1	20.2812	5	435	435
1591	0	FJD	male	No	44	41-50	1	No	No	No	No				No	Hospitalización		#NULL!	#NULL!			#NULL!				#NULL!		#NULL!	#NULL!	#NULL!	10000	6	0	0	0	0	0	0	0	0	#NULL!	#NULL!	#NULL!	0	#NULL!	1	1019	1019	7139
1592	0	FJD	female	No	39	31-40	2	No	No	No	No				No	Hospitalización		#NULL!	#NULL!			#NULL!				#NULL!		#NULL!	#NULL!	#NULL!	31.24	8	0	0	0	1	0	0	0	0	#NULL!	#NULL!	#NULL!	0	31.245	1	976	976	124
1593	0	FJD	male	No	47	41-50	1	Former	No	No	No	No	No		Yes	Hospitalización		#NULL!	#NULL!			#NULL!				#NULL!		#NULL!	#NULL!	#NULL!	10000	10	0	0	0	0	0	0	0	0	0	0	#NULL!	1	#NULL!	1	1237	1008	5068
1594	0	FJD	male	No	63	61-70	1	Former	No	No	No	No			No	Hospitalización		#NULL!	#NULL!			#NULL!				#NULL!		#NULL!	#NULL!	#NULL!	27.77	5	0	0	0	0	0	0	0	0	0	#NULL!	#NULL!	0	27.7743	3	1346	1346	2109
1595	0	FJD	male	Yes	92	91-100	1	Former	No	Yes	No				Yes	Urgencia	0.80	430	92		> 60	668	14.2	1.13	4.66	0.3	8.70	207	12.8	31.9	-922337203	8	1	0	1	0	0	0	1	0	#NULL!	#NULL!	#NULL!	1	#NULL!	5	1301	430	1431
1596	0	FJD	male	No	53	51-60	1	No	No	No	No	Yes	No		Yes	Urgencia	4.70	996	53		13	726	13.0	1.06	7.15	1.1	4.60	190	12	29.6	243374.8	10	0	0	0	0	0	0	0	0	1	0	#NULL!	1	#NULL!	2	1401	996	1514
1597	0	FJD	male	No	62	61-70	1	No	No	No	No				No	Hospitalización		#NULL!	#NULL!			#NULL!				#NULL!		#NULL!	#NULL!	#NULL!	-922337203	6	0	0	0	0	0	0	0	0	#NULL!	#NULL!	#NULL!	0	#NULL!	3	1770	569	706
1598	0	FJD	female	No	65	61-70	2	No	No	No	No				No	Hospitalización		#NULL!	#NULL!			#NULL!				#NULL!		#NULL!	#NULL!	#NULL!	26.99	8	0	0	0	1	0	0	0	0	#NULL!	#NULL!	#NULL!	0	26.9896	3	1925	1301	954
1599	0	FJD	male	Yes	84	81-90	1	No	No	No	No	No	Yes		No	Urgencia	0.70	#NULL!	84		> 60	516	14.9	1.03	5.16	1.3	3.10	131	11.6	28.7	10000	0	1	0	1	0	0	0	0	0	0	1	#NULL!	0	#NULL!	5	2134	2134
1600	0	FJD	male	No	55	51-60	1	No	No	No	No				No	Urgencia	0.70	566	55		> 60	668	15.5	1.23	7.72	1.2	3.40	346	13.9	31.7	10000	2	0	0	0	0	0	0	0	0	#NULL!	#NULL!	#NULL!	0	#NULL!	2	1353	566	938
1601	0	FJD	female	No	71	71-80	1	No	No	No	Yes	Yes	No		Yes	Hospitalización		#NULL!	#NULL!			#NULL!				#NULL!		#NULL!	#NULL!	#NULL!	29.69	9	0	0	0	1	0	0	0	1	1	0	#NULL!	1	29.6875	4	4910	4910	957
1602	0	FJD	male	No	77	71-80	1	Former	No	No	No				No	Hospitalización		#NULL!	#NULL!			#NULL!				#NULL!		#NULL!	#NULL!	#NULL!	29.3	7	0	0	0	0	0	0	0	0	#NULL!	#NULL!	#NULL!	0	29.2969	4	#NULL!	#NULL!	2369
1603	0	FJD	male	No	80	71-80	1	No	No	No	Yes				Yes	Hospitalización-Urgente	1.80	3310	80		39	360	14.6	1.37	10.45	0.8	2.20	319	15.8	27.1	10000	2	0	0	0	0	0	0	0	1	#NULL!	#NULL!	#NULL!	1	#NULL!	4	4829	3310	573
1604	0	FJD	male	No	72	71-80	1	Former	No	No	No		No		Yes	Urgencia	0.70	#NULL!	72		> 60	#NULL!	14.6		7.70	0.5	26.10	139	#NULL!	#NULL!	0	19	0	0	0	0	0	0	0	0	#NULL!	0	#NULL!	1	#NULL!	4	448	448	3130
1605	0	FJD	female	No	90	81-90	2	No	No	No	No	Yes			Yes	Hospitalización		#NULL!	#NULL!			#NULL!				#NULL!		#NULL!	#NULL!	#NULL!	630000	4	0	0	0	1	0	0	0	0	1	#NULL!	#NULL!	1	#NULL!	5	675	675	361
1606	0	FJD	female	No	49	41-50	3	No	No	No	No	No	No	Yes	No	Hospitalización		#NULL!	#NULL!			#NULL!				#NULL!		#NULL!	#NULL!	#NULL!	242474.59	-6	0	0	0	1	0	0	0	0	0	0	1	0	#NULL!	1	2770	1947	8596
1607	0	FJD	female	No	76	71-80	1	No	No	No	No	No	Yes	No	No	Urgencia	0.60	#NULL!	76		> 60	#NULL!	13.0		2.05	0.6	2.70	127	#NULL!	#NULL!	25.71	15	0	0	0	1	0	0	0	0	0	1	0	0	25.7117	4	#NULL!	#NULL!
1608	0	FJD	female	No	47	41-50	2	No	No	No	No				No	Consulta		#NULL!	#NULL!			#NULL!				#NULL!		#NULL!	#NULL!	#NULL!	10000	3	0	0	0	1	0	0	0	0	#NULL!	#NULL!	#NULL!	0	#NULL!	1	587	517	211
1609	0	FJD	male	Yes	78	71-80	#NULL!									Urgencia	0.70	#NULL!	78		> 60	677	11.2	1.44	5.17	0.4	25.60	118	19.2	29.8		13	1	1	1	0	#NULL!	#NULL!	#NULL!	#NULL!	#NULL!	#NULL!	#NULL!	#NULL!	#NULL!	4	#NULL!	#NULL!	1286
1610	0	FJD	male	No	64	61-70	3	No	No	Yes	No				No	Hospitalización-Urgente	0.80	468	64	939	> 60	646	15.1	1.13	5.14	0.7	17.60	123	13	36.2	10000	5	0	0	0	0	0	0	1	0	#NULL!	#NULL!	#NULL!	0	#NULL!	3	586	468	939
1611	0	FJD	male	No	76	71-80	3	Former	No	No	No	No			Yes	Urgencia	0.90	#NULL!	76		52	650	13.0	1.23	3.64	0.5	7.70	177	13.9	32.6	22.91	11	0	0	0	0	0	0	0	0	0	#NULL!	#NULL!	1	22.913	4	#NULL!	#NULL!
1612	0	FJD	male	No	72	71-80	1	No	No	No	No				No	Hospitalización		#NULL!	#NULL!			#NULL!				#NULL!		#NULL!	#NULL!	#NULL!	10000	13	0	0	0	0	0	0	0	0	#NULL!	#NULL!	#NULL!	0	#NULL!	4	886	886	979
1613	0	FJD	male	No	67	61-70	1	Former	No	No	No				No	Hospitalización		#NULL!	#NULL!			#NULL!				#NULL!		#NULL!	#NULL!	#NULL!	31.25	0	0	0	0	0	0	0	0	0	#NULL!	#NULL!	#NULL!	0	31.25	3	415	396	438
1614	0	FJD	male	No	50	41-50	1	No	No	No	No				No	Hospitalización		#NULL!	#NULL!			#NULL!				#NULL!		#NULL!	#NULL!	#NULL!	10000	20	0	1	1	0	0	0	0	0	#NULL!	#NULL!	#NULL!	0	#NULL!	1	418	418	1199
1615	0	FJD	female	No	49	41-50	1	No	No	No	No				No	Urgencia	0.60	313	49		> 60	617	12.3	0.98	5.84	0.9	2.50	216	11.1	31	27.34	5	0	0	0	1	0	0	0	0	#NULL!	#NULL!	#NULL!	0	27.3437	1	313	313	412
1616	0	FJD	male	No	61	61-70	1	Former	No	No	Yes	No	No		Yes	Hospitalización		#NULL!	#NULL!			#NULL!				#NULL!		#NULL!	#NULL!	#NULL!	25.83	4	0	0	0	0	0	0	0	1	0	0	#NULL!	1	25.8264	3	984	984	2136
1617	0	FJD	male	No	60	51-60	2	No	No	No	No				No	Hospitalización		#NULL!	#NULL!			#NULL!				#NULL!		#NULL!	#NULL!	#NULL!	24.77	1	0	0	0	0	0	0	0	0	#NULL!	#NULL!	#NULL!	0	24.7721	2	239	239
1618	0	FJD	male	No	75	71-80	1	Former	No	No	Yes	No	No	Yes	No	Urgencia	2.10	707	75		33	827	13.7	1.09	7.40	1.8	7.30	168	12.3	29.5	0	3	0	0	0	0	0	0	0	1	0	0	1	0	#NULL!	4	835	707	1381
1619	0	FJD	female	No	67	61-70	1	No	No	Yes	No	Yes	No		No	Hospitalización		#NULL!	#NULL!			#NULL!				#NULL!		#NULL!	#NULL!	#NULL!	25.39	2	0	0	0	1	0	0	1	0	1	0	#NULL!	0	25.3906	3	#NULL!	#NULL!	177
1620	0	FJD	male	No	48	41-50	2	No	No	No	No				No	Urgencia	0.70	288	48		> 60	#NULL!	14.4		9.33	1.1	18.70	224	#NULL!	#NULL!	750000	0	0	0	0	0	0	0	0	0	#NULL!	#NULL!	#NULL!	0	#NULL!	1	292	288
1621	0	FJD	male	No	74	71-80	1	No	Yes	No	No				No	Hospitalización		#NULL!	#NULL!			#NULL!				#NULL!		#NULL!	#NULL!	#NULL!	31.25	3	0	0	0	0	1	0	0	0	#NULL!	#NULL!	#NULL!	0	31.25	4	976	976	2558
1622	0	FJD	male	No	80	71-80	1	No	Yes	No	No	Yes	No		Yes	Hospitalización		#NULL!	#NULL!			#NULL!				#NULL!		#NULL!	#NULL!	#NULL!	25.25	19	0	0	0	0	1	0	0	0	1	0	#NULL!	1	25.2493	4	1768	1768	1995
1623	0	FJD	male	No	81	81-90	1	No	Yes	No	Yes				Yes	Urgencia	0.80	#NULL!	81		> 60	#NULL!	11.2		1.49	0.1	15.70	171	#NULL!	#NULL!	-922337203	7	0	0	0	0	1	0	0	1	#NULL!	#NULL!	#NULL!	1	#NULL!	5	573	573	849
1624	0	FJD	female	No	104	91-100	1	No	No	No	No				No	Urgencia	0.50	2259	104		> 60	365	15.5	1.18	4.92	1	2.40	156	13.6	35.4	19.33	7	0	0	0	1	0	0	0	0	#NULL!	#NULL!	#NULL!	0	19.3337	5	2259	2259
1625	0	FJD	female	No	72	71-80	2	No	No	Yes	No				No	Hospitalización	0.74	#NULL!	72	264	> 60	#NULL!	13.0		3.84	0.4		214	#NULL!	#NULL!	19.49	3	0	0	0	1	0	0	1	0	#NULL!	#NULL!	#NULL!	0	19.487	4	1732	1732	264
1626	0	FJD	female	Yes	76	71-80	1	No	No	No	No				Yes	Urgencia	0.60	#NULL!	76		> 60	784	12.1	1.22	3.68	0.4	24.10	242	13.8	28.4	27.68	17	1	1	1	1	0	0	0	0	#NULL!	#NULL!	#NULL!	1	27.6817	4	1475	1475
1627	0	FJD	male	Yes	79	71-80	1	No	No	No	No				Yes	Urgencia	1.40	#NULL!	79		52	663	14.0	1.10	6.55	0.5	15.70	134	12.4	28.4	225	9	1	0	1	0	0	0	0	0	#NULL!	#NULL!	#NULL!	1	#NULL!	4	806	513
1628	0	FJD	female	No	73	71-80	1	No	No	No	No				Yes	Hospitalización		#NULL!	#NULL!			#NULL!				#NULL!		#NULL!	#NULL!	#NULL!	10000	6	0	0	0	1	0	0	0	0	#NULL!	#NULL!	#NULL!	1	#NULL!	4	473	473	351
1629	0	FJD	female	No	56	51-60	4	No	No	No	No				No	Hospitalización		#NULL!	#NULL!			#NULL!				#NULL!		#NULL!	#NULL!	#NULL!	23.88	2	0	0	0	1	0	0	0	0	#NULL!	#NULL!	#NULL!	0	23.8751	2	591	591	240
1630	0	FJD	female	No	71	71-80	1	No	No	No	No				No	Urgencia	0.80	1015	71		> 60	#NULL!	16.2		7.38	0.8	6.90	203	#NULL!	#NULL!	10000	3	0	0	0	1	0	0	0	0	#NULL!	#NULL!	#NULL!	0	#NULL!	4	1015	1015	1394
1631	0	FJD	female	No	94	91-100	1	No	Yes	Yes	No	No			Yes	Hospitalización		#NULL!	#NULL!			#NULL!				#NULL!		#NULL!	#NULL!	#NULL!	24.44	4	0	0	0	1	1	0	1	0	0	#NULL!	#NULL!	1	24.4444	5	1015	1015	23
1632	0	FJD	female	No	77	71-80	3	No	Yes	No	No	No	Yes		No	Consulta	0.78	#NULL!	77	1592	> 60	#NULL!	14.5		6.37	0.8	10.05	228	#NULL!	#NULL!	25.78	3	0	0	0	1	1	0	0	0	0	1	#NULL!	0	25.7778	4	561	561	2013
1633	0	FJD	male	No	87	81-90	1	Former	Yes	Yes	Yes	No	Yes		Yes	Hospitalización-Urgente		#NULL!	#NULL!			#NULL!				#NULL!		#NULL!	#NULL!	#NULL!	-922337203	10	0	0	0	0	1	0	1	1	0	1	#NULL!	1	#NULL!	5	18243	5350	1292
1634	0	FJD	female	No	46	41-50	3	PaYesvo o PaYesva	Yes	No	No			Yes	No	Urgencia	0.90	1445	46		> 60	754	10.9	1.40	30.49	0.5	22.80	329	15.9	33.9	46.64	4	0	0	0	1	1	0	0	0	#NULL!	#NULL!	1	0	46.6387	1	1445	1445	427
1635	0	FJD	male	No	86	81-90	1	No	No	No	No				Yes	Urgencia	1.20	#NULL!	86		> 60	#NULL!	13.7		9.48	0.8	3.80	253	#NULL!	#NULL!	25.39	7	0	0	0	0	0	0	0	0	#NULL!	#NULL!	#NULL!	1	25.3906	5	434	434	1484
1636	0	FJD	male	No	69	61-70	2	No	No	No	No				Yes	Hospitalización	0.83	#NULL!	69	1586	> 60	#NULL!	12.2		4.46	0.9		193	#NULL!	#NULL!	-922337203	7	0	0	0	0	0	0	0	0	#NULL!	#NULL!	#NULL!	1	#NULL!	3	1807	935	1586
1637	0	FJD	female	No	87	81-90	2	No	No	No	No	No	Yes	No	Yes	Urgencia	0.60	13962	87		> 60	563	11.4	1.19	9.50	2.6	3.90	353	13.7	31.8	0	3	0	0	0	1	0	0	0	0	0	1	0	1	#NULL!	5	13962	13962
1638	0	FJD	male	No	72	71-80	1	No	No	Yes	No				No	Hospitalización		#NULL!	#NULL!			#NULL!				#NULL!		#NULL!	#NULL!	#NULL!	34.26	0	0	0	0	0	0	0	1	0	#NULL!	#NULL!	#NULL!	0	34.2561	4	#NULL!	#NULL!
1639	0	FJD	female	No	54	51-60	1	Former	No	No	No	No			No	Hospitalización	0.64	#NULL!	54	494	> 60	#NULL!	11.2		3.88	0.4	2.03	218	#NULL!	#NULL!	21.48	0	0	0	0	1	0	0	0	0	0	#NULL!	#NULL!	0	21.4844	2	889	889	494
1640	0	FJD	male	No	69	61-70	1	Former	Yes	No	Yes	No	No		Yes	Hospitalización		#NULL!	#NULL!			#NULL!				#NULL!		#NULL!	#NULL!	#NULL!	36.4	1	0	0	0	0	1	0	0	1	0	0	#NULL!	1	36.398	3	673	673
1641	0	FJD	female	No	59	51-60	1	No	No	No	No				No	Urgencia	0.70	194	59		> 60	778	13.6	1.13	3.97	0.4	6.80	150	12.8	42	-922337203	6	0	0	0	1	0	0	0	0	#NULL!	#NULL!	#NULL!	0	#NULL!	2	194	194
1642	0	FJD	male	No	61	61-70	1	Former	No	No	No	No	No		Yes	Urgencia	2.00	384	61		36	634	6.0	1.25	7.06	1.1	6.20	168	14.2	29	28.31	15	0	0	0	0	0	0	0	0	0	0	#NULL!	1	28.306	3	658	384	3264
1643	0	FJD	male	Yes	75	71-80	2	Former	Yes	Yes	No	No	Yes		No	Urgencia	4.90	2032	75		16	628	14.0	2.01	9.82	0.8	6.00	116	22.9	45.3	25.47	9	1	0	1	0	1	0	1	0	0	1	#NULL!	0	25.4694	4	2032	2032
1644	0	FJD	female	No	74	71-80	1	No	No	No	No	No	No		Yes	Hospitalización		#NULL!	#NULL!			#NULL!				#NULL!		#NULL!	#NULL!	#NULL!	-922337203	5	0	0	0	1	0	0	0	0	0	0	#NULL!	1	#NULL!	4	852	852	1353
1645	0	FJD	female	Yes	95	91-100	1	No	No	No	No	No	Yes		Yes	Hospitalización-Urgente	1.20	25436	95	3634	44	453	18.5	1.11	12.87	1.1	9.00	126	12.8	25.7	10000	1	1	0	1	1	0	0	0	0	0	1	#NULL!	1	#NULL!	5	25436	25436	3634
1646	0	FJD	female	No	62	61-70	1	Former	No	No	No				No	Hospitalización		#NULL!	#NULL!			#NULL!				#NULL!		#NULL!	#NULL!	#NULL!	10000	6	0	0	0	1	0	0	0	0	#NULL!	#NULL!	#NULL!	0	#NULL!	3	643	643	325
1647	0	FJD	male	No	76	71-80	1	No	No	No	No				No	Hospitalización-Urgente	0.70	94735	76		> 60	#NULL!	14.6		8.72	0.8	21.80	240	#NULL!	#NULL!	29.14	8	0	0	0	0	0	0	0	0	#NULL!	#NULL!	#NULL!	0	29.1363	4	94735	94735	826
1648	0	FJD	female	No	63	61-70	1	No	No	Yes	No				No	Hospitalización		#NULL!	#NULL!			#NULL!				#NULL!		#NULL!	#NULL!	#NULL!	700000	2	0	0	0	1	0	0	1	0	#NULL!	#NULL!	#NULL!	0	#NULL!	3	718	718	351
1649	0	FJD	female	No	56	51-60	1	No	No	No	Yes	No	Yes		Yes	Hospitalización		#NULL!	#NULL!			#NULL!				#NULL!		#NULL!	#NULL!	#NULL!	35	0	0	0	0	1	0	0	0	1	0	1	#NULL!	1	35.0032	2	1045	1045	915
1650	0	FJD	male	No	80	71-80	1	No	No	No	No	No	Yes		Yes	Hospitalización		#NULL!	#NULL!			#NULL!				#NULL!		#NULL!	#NULL!	#NULL!	28.36	10	0	0	0	0	0	0	0	0	0	1	#NULL!	1	28.3554	4	439	439	562
1651	0	FJD	female	No	51	51-60	2	No	No	No	No	No	No		No	Hospitalización		#NULL!	#NULL!			#NULL!				#NULL!		#NULL!	#NULL!	#NULL!	25.34	2	0	0	0	1	0	0	0	0	0	0	#NULL!	0	25.3444	2	458	458	256
1652	0	FJD	male	Yes	83	81-90	1	No	No	No	No	No	No		Yes	Urgencia	1.60	1322	83	2157	44	764	14.6	1.08	10.84	0.3	27.80	223	12.2	28.9	900000	6	1	0	1	0	0	0	0	0	0	0	#NULL!	1	#NULL!	5	1413	1322	2280
1653	0	FJD	female	No	61	61-70	1	No	No	No	No	No			No	Hospitalización		#NULL!	#NULL!			#NULL!				#NULL!		#NULL!	#NULL!	#NULL!	-922337203	2	0	0	0	1	0	0	0	0	0	#NULL!	#NULL!	0	#NULL!	3	570	446	567
1654	0	FJD	male	Yes	77	71-80	1	Former	Yes	No	Yes	Yes	No	No	Yes	Hospitalización		#NULL!	#NULL!			#NULL!				#NULL!		#NULL!	#NULL!	#NULL!	35.32	4	1	1	1	0	1	0	0	1	1	0	0	1	35.3218	4	#NULL!	#NULL!	823
1655	0	FJD	female	No	51	51-60	2	No	No	No	Yes	No	No		Yes	Urgencia	0.70	949	51		> 60	751	12.4	1.24	7.61	1	22.50	469	14	29.8	25.32	24	0	0	0	1	0	0	0	1	0	0	#NULL!	1	25.3155	2	1129	949	908
1656	0	FJD	male	No	54	51-60	1	Former	Yes	No	Yes	No	No		Yes	Urgencia	0.70	#NULL!	54		> 60	261	14.0	1.18	10.41	1.4	< 0.5	643	13.4	27.2	34.6	0	0	0	0	0	1	0	0	1	0	0	#NULL!	1	34.6021	2	#NULL!	#NULL!
1657	0	FJD	female	No	48	41-50	1	Yes	No	No	No				No	Urgencia	0.40	517	48		> 60	760	14.3	1.28	6.89	0.8	17.50	242	14.5	28.3	27.43	3	0	0	0	1	0	1	0	0	#NULL!	#NULL!	#NULL!	0	27.4348	1	517	517	1090
1658	0	FJD	female	No	85	81-90	1	No	No	No	No	No	Yes		Yes	Hospitalización		#NULL!	#NULL!			#NULL!				#NULL!		#NULL!	#NULL!	#NULL!	24.11	3	0	0	0	1	0	0	0	0	0	1	#NULL!	1	24.1127	5	1225	1225	30
1659	0	FJD	male	No	77	71-80	1	Former	No	No	No	No	No		No	Hospitalización		#NULL!	#NULL!			#NULL!				#NULL!		#NULL!	#NULL!	#NULL!	236734.69	7	0	0	0	0	0	0	0	0	0	0	#NULL!	0	#NULL!	4	7351	1060	2139
1660	0	FJD	male	Yes	77	71-80	1	No	No	No	Yes	No	No	No	No	Urgencia	0.50	318	77		> 60	512	14.4	1.28	4.16	0.4	7.60	102	14.5	28.6	27.68	7	1	0	1	0	0	0	0	1	0	0	0	0	27.6817	4	318	318	708
1661	0	FJD	male	No	56	51-60	1	Yes	No	Yes	No				No	Hospitalización		#NULL!	#NULL!			#NULL!				#NULL!		#NULL!	#NULL!	#NULL!	32.39	15	0	0	0	0	0	1	1	0	#NULL!	#NULL!	#NULL!	0	32.3884	2	1176	980	922
1662	0	FJD	male	No	70	61-70	2	No	No	No	No	No	No		No	Hospitalización		#NULL!	#NULL!			#NULL!				#NULL!		#NULL!	#NULL!	#NULL!	-922337203	1	0	0	0	0	0	0	0	0	0	0	#NULL!	0	#NULL!	3	#NULL!	#NULL!
1663	0	FJD	female	No	60	51-60	1	No	No	No	Yes	No	No	Yes	No	Urgencia	0.80	#NULL!	60		> 60	#NULL!	14.1		7.03	0.9	5.80	240	#NULL!	#NULL!	27.55	13	0	0	0	1	0	0	0	1	0	0	1	0	27.5482	2	644	644	960
1664	0	FJD	female	Yes	90	81-90	1	No	No	No	No	No	Yes		No	Hospitalización	0.56	#NULL!	90	212	> 60	#NULL!	14.3		5.52	1.6		176	#NULL!	#NULL!	10000	11	1	0	1	1	0	0	0	0	0	1	#NULL!	0	#NULL!	5	655	655	212
1665	0	FJD	female	No	65	61-70	2	No	No	No	No				No	Hospitalización	0.75	637	65	1989	> 60	595	9.8		3.55	1		294	#NULL!	#NULL!	26.37	14	0	0	0	1	0	0	0	0	#NULL!	#NULL!	#NULL!	0	26.3702	3	685	637	1989
1666	0	FJD	female	No	72	71-80	2	No	No	No	No				No	Hospitalización		#NULL!	#NULL!			#NULL!				#NULL!		#NULL!	#NULL!	#NULL!	3955.54	8	0	0	0	1	0	0	0	0	#NULL!	#NULL!	#NULL!	0	#NULL!	4	644	644	475
1667	0	FJD	male	No	64	61-70	3	No	No	No	No	No	No		No	Hospitalización		#NULL!	#NULL!			#NULL!				#NULL!		#NULL!	#NULL!	#NULL!	-922337203	2	0	0	0	0	0	0	0	0	0	0	#NULL!	0	#NULL!	3	1139	1139
1668	0	FJD	male	No	64	61-70	1	Yes	No	Yes	No				No	Urgencia	0.80	588	64		> 60	620	15.3	1.06	6.43	0.6	19.90	94	12	31.2	-922337203	28	0	0	0	0	0	1	1	0	#NULL!	#NULL!	#NULL!	0	#NULL!	3	939	588	2862
1669	0	FJD	female	Yes	89	81-90	1	No	No	No	No	No	Yes		No	Hospitalización	1.11	463	89	261	49	619	11.6	1.09	3.64	1	7.07	110	12.3	33	-922337203	7	1	0	1	1	0	0	0	0	0	1	#NULL!	0	#NULL!	5	463	463	261
1670	0	FJD	male	No	56	51-60	1	No	No	No	No				No	Urgencia	0.80	#NULL!	56		> 60	#NULL!	15.5		9.05	1	21.30	263	#NULL!	#NULL!	27.47	1	0	0	0	0	0	0	0	0	#NULL!	#NULL!	#NULL!	0	27.4691	2	#NULL!	#NULL!
1671	0	FJD	male	No	74	71-80	2	No	No	No	Yes	No	No	Yes	No	Hospitalización		#NULL!	#NULL!			#NULL!				#NULL!		#NULL!	#NULL!	#NULL!	10000	16	0	0	0	0	0	0	0	1	0	0	1	0	#NULL!	4	977	977	1089
1672	0	FJD	female	No	57	51-60	1	No	Yes	No	No	No	No		No	Hospitalización-Urgente	0.80	3142	57	386		410	14.1	1.10	8.10	1.2	< 0.5	333	12.7	27.8	19.53	3	0	0	0	1	1	0	0	0	0	0	#NULL!	0	19.5312	2	3142	3142	386
1673	0	FJD	male	No	54	51-60	2	No	No	No	No				No	Hospitalización-Urgente	0.60	335	54	2593	> 60	788	13.8	1.05	7.20	0.8		281	12.1	31.5	25.95	5	0	0	0	0	0	0	0	0	#NULL!	#NULL!	#NULL!	0	25.9516	2	335	335	2593
1674	0	FJD	female	No	64	61-70	1	No	No	No	No				No	Hospitalización		#NULL!	#NULL!			#NULL!				#NULL!		#NULL!	#NULL!	#NULL!	10	5	0	0	0	1	0	0	0	0	#NULL!	#NULL!	#NULL!	0	#NULL!	3	#NULL!	#NULL!	410
1675	0	FJD	male	Yes	83	81-90	1	No	No	No	No				Yes	Hospitalización		#NULL!	#NULL!			#NULL!				#NULL!		#NULL!	#NULL!	#NULL!	207612.46	7	1	0	1	0	0	0	0	0	#NULL!	#NULL!	#NULL!	1	#NULL!	5	#NULL!	#NULL!	4763
1676	0	FJD	male	No	68	61-70	3	No	No	No	No				No	Urgencia	0.80	1037	68		> 60	558	16.0	1.09	15.09	0.6	2.60	426	12.5	27.9	10000	4	0	0	0	0	0	0	0	0	#NULL!	#NULL!	#NULL!	0	#NULL!	3	1353	1037	2087
1677	0	FJD	male	No	41	41-50	1	No	No	No	No				No	Hospitalización-Urgente	1.00	4475	41		> 60	#NULL!	13.9		40.22	0.4	27.20	451	#NULL!	#NULL!	23.72	1	0	0	0	0	0	0	0	0	#NULL!	#NULL!	#NULL!	0	23.7196	1	4475	4475	442
1678	0	FJD	male	Yes	66	61-70	1	Former	No	No	No				Yes	Hospitalización		#NULL!	#NULL!			#NULL!				#NULL!		#NULL!	#NULL!	#NULL!	10000	9	1	0	1	0	0	0	0	0	#NULL!	#NULL!	#NULL!	1	#NULL!	3	#NULL!	#NULL!	505
1679	0	FJD	male	No	89	81-90	6	Former	No	No	No				Yes	Urgencia	5.00	1434	89		13	509	9.2	1.17	26.18	0.4	9.00	91	13.5	29.4	695000	4	0	0	0	0	0	0	0	0	#NULL!	#NULL!	#NULL!	1	#NULL!	5	3192	1434
1680	0	FJD	male	Yes	97	91-100	2	No	Yes	No	No	No	No		Yes	Hospitalización		#NULL!	#NULL!			#NULL!				#NULL!		#NULL!	#NULL!	#NULL!	10000	4	1	0	1	0	1	0	0	0	0	0	#NULL!	1	#NULL!	5	598	598
1681	0	FJD	female	No	39	31-40	1	No	No	No	No				No	Hospitalización		#NULL!	#NULL!			#NULL!				#NULL!		#NULL!	#NULL!	#NULL!	10000	4	0	0	0	1	0	0	0	0	#NULL!	#NULL!	#NULL!	0	#NULL!	1	297	297	189
1682	0	FJD	male	No	46	41-50	1	No	No	No	Yes				Yes	Hospitalización		#NULL!	#NULL!			#NULL!				#NULL!		#NULL!	#NULL!	#NULL!	21.39	4	0	0	0	0	0	0	0	1	#NULL!	#NULL!	#NULL!	1	21.3859	1	899	899	1830
1683	0	FJD	male	No	67	61-70	2	Former	No	Yes	No	No	No		No	Hospitalización		#NULL!	#NULL!			#NULL!				#NULL!		#NULL!	#NULL!	#NULL!	27.25	5	0	0	0	0	0	0	1	0	0	0	#NULL!	0	27.2509	3	1311	1311	1792
1684	0	FJD	female	No	60	51-60	2	Yes	No	No	Yes	No	Yes	No	Yes	Urgencia		#NULL!	#NULL!			#NULL!				#NULL!		#NULL!	#NULL!	#NULL!	10000	0	0	0	0	1	0	1	0	1	0	1	0	1	#NULL!	2	2246	2246	558
1685	0	FJD	female	Yes	98	91-100	1	No	Yes	No	No	No			Yes	Hospitalización		#NULL!	#NULL!			#NULL!				#NULL!		#NULL!	#NULL!	#NULL!	10000	5	1	0	1	1	1	0	0	0	0	#NULL!	#NULL!	1	#NULL!	5	1586	1586	359
1686	0	FJD	male	No	74	71-80	2	Yes	Yes	No	Yes	Yes	No		Yes	Urgencia	6.70	1042	74		9	686	9.8	1.27	3.13	0.5	16.20	194	14.4	29.1	-922337203	5	0	0	0	0	1	1	0	1	1	0	#NULL!	1	#NULL!	4	1042	1042
1687	0	FJD	male	Yes	77	71-80	2	Former	No	Yes	Yes	No	No	Yes	No	Hospitalización		#NULL!	#NULL!			#NULL!				#NULL!		#NULL!	#NULL!	#NULL!	32.49	12	1	0	1	0	0	0	1	1	0	0	1	0	32.4886	4	1568	1568	1562
1688	0	FJD	male	No	61	61-70	2	Former	Yes	No	No	No			Yes	Hospitalización		#NULL!	#NULL!			#NULL!				#NULL!		#NULL!	#NULL!	#NULL!	31.89	11	0	0	0	0	1	0	0	0	0	#NULL!	#NULL!	1	31.8878	3	348	224	453
1689	0	FJD	female	Yes	65	61-70	2	No	No	No	No				Yes	Urgencia	0.70	557	65		> 60	497	12.9	1.43	10.21	0.8	2.30	245	16.2	28	0	5	1	0	1	1	0	0	0	0	#NULL!	#NULL!	#NULL!	1	#NULL!	3	567	557	1161
1690	0	FJD	male	No	65	61-70	1	Former	Yes	Yes	No	No	No		Yes	Hospitalización-Urgente	0.70	606	65		> 60	716	13.7	1.11	6.10	0.7	2.90	329	12.5	32.6	0	4	0	0	0	0	1	0	1	0	0	0	#NULL!	1	#NULL!	3	606	606	422
1691	0	FJD	female	No	69	61-70	1	No	No	No	No	No	No	No	No	Hospitalización		#NULL!	#NULL!			#NULL!				#NULL!		#NULL!	#NULL!	#NULL!	23.44	11	0	0	0	1	0	0	0	0	0	0	0	0	23.4375	3	609	482	466
1692	0	FJD	female	No	68	61-70	1	Former	No	No	Yes				No	Hospitalización-Urgente	0.90	1052	68	1107	> 60	735	14.4	1.02	7.67	0.7	20.95	288	11.5	32.4	-922337203	12	0	0	0	1	0	0	0	1	#NULL!	#NULL!	#NULL!	0	#NULL!	3	1052	1052	762
1693	0	FJD	male	No	62	61-70	1	No	No	No	No	No	No		No	Hospitalización		#NULL!	#NULL!			#NULL!				#NULL!		#NULL!	#NULL!	#NULL!	-922337203	5	0	0	0	0	0	0	0	0	0	0	#NULL!	0	#NULL!	3	502	381	577
1694	0	FJD	female	No	57	51-60	1	No	No	No	No	No	No		No	Urgencia		#NULL!	#NULL!			#NULL!				#NULL!		#NULL!	#NULL!	#NULL!	18.37	1	0	0	0	1	0	0	0	0	0	0	#NULL!	0	18.369	2	166	166	7687
1695	0	FJD	male	No	47	41-50	1	Yes	No	No	No	No	No		No	Hospitalización		#NULL!	#NULL!			#NULL!				#NULL!		#NULL!	#NULL!	#NULL!	30.56	4	0	0	0	0	0	1	0	0	0	0	#NULL!	0	30.5556	1	284	229	905
1696	0	FJD	female	No	91	91-100	6	No	No	No	No		Yes		No	Hospitalización		#NULL!	#NULL!			#NULL!				#NULL!		#NULL!	#NULL!	#NULL!	21.77	-4	0	0	0	1	0	0	0	0	#NULL!	1	#NULL!	0	21.7738	5	#NULL!	#NULL!	2497
1697	0	FJD	male	No	59	51-60	2	No	No	No	Yes				No	Urgencia	1.10	734	59		> 60	535	16.2	1.03	6.70	2.3	1.30	545	11.6	34.9	35.49	0	0	0	0	0	0	0	0	1	#NULL!	#NULL!	#NULL!	0	35.4938	2	734	734	1323
1698	0	FJD	male	No	55	51-60	1	No	No	No	Yes				Yes	Urgencia	1.00	1316	55		> 60	584	15.6	1.26	8.35	1.4	5.70	287	14.3	31.7	432525.95	12	0	0	0	0	0	0	0	1	#NULL!	#NULL!	#NULL!	1	#NULL!	2	1389	1316	1156
1699	0	FJD	female	No	65	61-70	2	Former	No	Yes	No	Yes	No	Yes	Yes	Urgencia	0.60	#NULL!	65		> 60	650	15.3	1.43	8.60	0.9	5.50	271	14.8	24.2	29.39	7	0	0	0	1	0	0	1	0	1	0	1	1	29.3878	3	#NULL!	#NULL!	2706
1700	0	FJD	female	Yes	95	91-100	1	No	No	No	No				No	Hospitalización		#NULL!	#NULL!			#NULL!				#NULL!		#NULL!	#NULL!	#NULL!	10000	3	1	0	1	1	0	0	0	0	#NULL!	#NULL!	#NULL!	0	#NULL!	5	986	986
1701	0	FJD	male	No	64	61-70	1	No	No	No	No				Yes	Urgencia	1.10	471	64		> 60	#NULL!	14.2		5.85	1.5	14.60	440	#NULL!	#NULL!	-922337203	11	0	0	0	0	0	0	0	0	#NULL!	#NULL!	#NULL!	1	#NULL!	3	471	471
1702	0	FJD	male	No	67	61-70	2	No	No	No	No	No	Yes	Yes	No	Hospitalización-Urgente	0.60	#NULL!	67		> 60	#NULL!	14.8		14.39	0.5	1.40	195	#NULL!	#NULL!	19.1	-6	0	0	0	0	0	0	0	0	0	1	1	0	19.1003	3	#NULL!	#NULL!
1703	0	FJD	male	No	45	41-50	1	No	No	No	No	No	No		No	Hospitalización		#NULL!	#NULL!			#NULL!				#NULL!		#NULL!	#NULL!	#NULL!	21.85	6	0	0	0	0	0	0	0	0	0	0	#NULL!	0	21.847	1	418	418	2035
1704	0	FJD	male	No	58	51-60	7	No	No	No	No	No	Yes		No	Urgencia		496	#NULL!			780	14.8	0.98	11.45	1.5	20.40	173	11.3	30.2	25.39	2	0	0	0	0	0	0	0	0	0	1	#NULL!	0	25.3906	2	496	496	874
1705	0	FJD	male	No	71	71-80	1	No	No	No	No				Yes	Urgencia	0.90	220	71		> 60	673	13.3	1.18	4.69	0.9	6.70	92	13.4	30.6	100	13	0	0	0	0	0	0	0	0	#NULL!	#NULL!	#NULL!	1	#NULL!	4	489	220	1590
1706	0	FJD	female	Yes	92	91-100	2	No	Yes	No	No	No	Yes	Yes	Yes	Hospitalización		#NULL!	#NULL!			#NULL!				#NULL!		#NULL!	#NULL!	#NULL!	-922337203	7	1	0	1	1	1	0	0	0	0	1	1	1	#NULL!	5	1944	1944	260
1707	0	FJD	male	No	51	51-60	1	No	No	No	No				No	Hospitalización	0.83	373	51	422	> 60	744	13.9	1.24	8.57	0.9	14.49	238	14	30.6	-922337203	18	0	1	1	0	0	0	0	0	#NULL!	#NULL!	#NULL!	0	#NULL!	2	373	373	422
1708	0	FJD	female	No	81	81-90	4	No	No	No	Yes	No	No		Yes	Urgencia	0.40	#NULL!	81		> 60	#NULL!	10.2		4.33	1.3	16.40	80	#NULL!	#NULL!	33.74	3	0	0	0	1	0	0	0	1	0	0	#NULL!	1	33.7356	5	550	550	436
1709	0	FJD	male	No	44	41-50	4	No	No	No	Yes				Yes	Hospitalización		#NULL!	#NULL!			#NULL!				#NULL!		#NULL!	#NULL!	#NULL!	24.49	0	0	0	0	0	0	0	0	1	#NULL!	#NULL!	#NULL!	1	24.4898	1	#NULL!	#NULL!
1710	0	FJD	female	Yes	72	71-80	1	Yes	No	Yes	No	Yes			Yes	Urgencia	1.70	404	72		31	657	11.3	1.10	4.21	0.3	5.40	143	12.4	28.3	10000	1	1	0	1	1	0	1	1	0	1	#NULL!	#NULL!	1	#NULL!	4	404	404	124
1711	0	FJD	female	No	63	61-70	2	No	No	No	No	Yes	No	No	Yes	Hospitalización	9.80	807	63		4	472	12.9	1.03	3.26	0.4	2.00	269	11.6	30.2	265197	1	0	0	0	1	0	0	0	0	1	0	0	1	26.5197	3	807	807	1363
1712	0	FJD	female	No	95	91-100	1	No	No	No	No				Yes	Hospitalización		#NULL!	#NULL!			#NULL!				#NULL!		#NULL!	#NULL!	#NULL!	10000	1	0	0	0	1	0	0	0	0	#NULL!	#NULL!	#NULL!	1	#NULL!	5	605	605
1713	0	FJD	female	Yes	83	81-90	2	No	No	No	Yes		Yes		Yes	Hospitalización		#NULL!	#NULL!			#NULL!				#NULL!		#NULL!	#NULL!	#NULL!	23.44	1	1	0	1	1	0	0	0	1	#NULL!	1	#NULL!	1	23.4375	5	2208	2208	205
1714	0	FJD	female	No	79	71-80	2	No	Yes	No	No				No	Urgencia	0.70	#NULL!	79		> 60	#NULL!	13.3		5.38	1	4.70	240	#NULL!	#NULL!	10000	25	0	0	0	1	1	0	0	0	#NULL!	#NULL!	#NULL!	0	#NULL!	4	503	503	1276
1715	0	FJD	female	No	51	51-60	1	No	No	No	No	No	No	Yes	No	Consulta	0.58	#NULL!	51	74	> 60	#NULL!	11.9		4.57	1.1		167	#NULL!	#NULL!	20.64	0	0	0	0	1	0	0	0	0	0	0	1	0	20.635	2	#NULL!	#NULL!	74
1716	0	FJD	female	No	89	81-90	1	No	No	No	No	No	No		Yes	Hospitalización		#NULL!	#NULL!			#NULL!				#NULL!		#NULL!	#NULL!	#NULL!	23.44	7	0	0	0	1	0	0	0	0	0	0	#NULL!	1	23.4375	5	#NULL!	#NULL!
1717	0	FJD	male	No	57	51-60	1	Former	No	No	No				Yes	Hospitalización		#NULL!	#NULL!			#NULL!				#NULL!		#NULL!	#NULL!	#NULL!	45.63	1	0	0	0	0	0	0	0	0	#NULL!	#NULL!	#NULL!	1	45.6328	2	447	447	1133
1718	0	FJD	female	No	89	81-90	1	No	No	No	Yes	No	Yes		Yes	Hospitalización		#NULL!	#NULL!			#NULL!				#NULL!		#NULL!	#NULL!	#NULL!	10000	1	0	0	0	1	0	0	0	1	0	1	#NULL!	1	#NULL!	5	2240	2240	224
1719	0	FJD	male	No	88	81-90	1	No	No	No	No				Yes	Hospitalización		#NULL!	#NULL!			#NULL!				#NULL!		#NULL!	#NULL!	#NULL!	-922337203	8	0	0	0	0	0	0	0	0	#NULL!	#NULL!	#NULL!	1	#NULL!	5	1959	1959	621
1720	0	FJD	male	No	33	31-40	6	Yes	No	No	No	No	Yes		No	Urgencia	0.80	256	33		> 60	#NULL!	13.7		6.15	1.1	< 0.5	185	#NULL!	#NULL!	19.22	19	0	0	0	0	0	1	0	0	0	1	#NULL!	0	19.2154	1	256	256
1721	0	FJD	male	No	59	51-60	9	Former	No	Yes	No		Yes	No	No	Hospitalización		#NULL!	#NULL!			#NULL!				#NULL!		#NULL!	#NULL!	#NULL!	28.37	13	0	0	0	0	0	0	1	0	#NULL!	1	0	0	28.3737	2	623	623	439
1722	0	FJD	female	Yes	77	71-80	1	No	Yes	Yes	Yes	No	No		Yes	Hospitalización		#NULL!	#NULL!			#NULL!				#NULL!		#NULL!	#NULL!	#NULL!	0	5	1	0	1	1	1	0	1	1	0	0	#NULL!	1	#NULL!	4	86908	86908	1712
1723	0	FJD	male	Yes	84	81-90	#NULL!	No	No	No	Yes	No	No	Yes	No	Urgencia	1.10	#NULL!	84		56	505	9.7	1.14	4.84	0.9	3.20	66	12.9	32	27.53	12	1	0	1	0	0	0	0	1	0	0	1	0	27.5265	5	#NULL!	#NULL!
1724	0	FJD	female	Yes	89	81-90	1	Yes	No	No	No	No	No		No	Urgencia	0.80	747	89		> 60	782	12.5	1.05	6.13	0.2	20.40	159	11.9	29.8	23.44	2	1	0	1	1	0	1	0	0	0	0	#NULL!	0	23.4375	5	747	747
1725	0	FJD	female	No	62	61-70	1	Former	No	Yes	Yes	No	No	Yes	Yes	Hospitalización		#NULL!	#NULL!			#NULL!				#NULL!		#NULL!	#NULL!	#NULL!	40.74	18	0	0	0	1	0	0	1	1	0	0	1	1	40.7422	3	487	487	433
1726	0	FJD	male	Yes	70	61-70	1	No	Yes	No	No				No	Urgencia	0.80	#NULL!	70		> 60	#NULL!	13.7		4.87	0.7	24.00	107	#NULL!	#NULL!	30.03	10	1	1	1	0	1	0	0	0	#NULL!	#NULL!	#NULL!	0	30.0266	3	3815	3815	431
1727	0	FJD	female	No	39	31-40	2	No	No	No	No				No	Hospitalización		#NULL!	#NULL!			#NULL!				#NULL!		#NULL!	#NULL!	#NULL!	-922337203	4	0	0	0	1	0	0	0	0	#NULL!	#NULL!	#NULL!	0	#NULL!	1	#NULL!	#NULL!	180
1728	0	FJD	female	Yes	95	91-100	1	No	No	No	Yes				Yes	Urgencia	1.30	24093	95		40	703	13.7	0.99	23.14	3.7	1.40	461	11.2	27.6	-922337203	2	1	0	1	1	0	0	0	1	#NULL!	#NULL!	#NULL!	1	#NULL!	5	24093	24093
1729	0	FJD	male	No	31	31-40	2	No	No	No	No				No	Urgencia	0.70	417	31		> 60	644	14.5	1.15	4.50	1.4		209	13	31.6	25.14	1	0	0	0	0	0	0	0	0	#NULL!	#NULL!	#NULL!	0	25.1429	1	417	417
1730	0	FJD	female	Yes	96	91-100	1	No	Yes	Yes	No		Yes		Yes	Hospitalización		#NULL!	#NULL!			#NULL!				#NULL!		#NULL!	#NULL!	#NULL!	31.25	10	1	0	1	1	1	0	1	0	#NULL!	1	#NULL!	1	31.25	5	#NULL!	#NULL!
1731	0	FJD	male	No	49	41-50	1	No	No	No	No				No	Hospitalización		#NULL!	#NULL!			#NULL!				#NULL!		#NULL!	#NULL!	#NULL!	30.68	1	0	0	0	0	0	0	0	0	#NULL!	#NULL!	#NULL!	0	30.6793	1	290	290	414
1732	0	FJD	male	Yes	79	71-80	2	No	Yes	Yes	No	No	No	No	Yes	Hospitalización		#NULL!	#NULL!			#NULL!				#NULL!		#NULL!	#NULL!	#NULL!	30.07	9	1	0	1	0	1	0	1	0	0	0	0	1	30.0712	4	1040	1040	785
1733	0	FJD	female	No	77	71-80	12	No	No	No	No	No	No		Yes	Urgencia	0.60	820	77		> 60	737	11.7	1.15	5.22	0.5	17.60	211	13.3	25.2	22.71	-18	0	0	0	1	0	0	0	0	0	0	#NULL!	1	22.7111	4	1007	820	593
1734	0	FJD	female	No	73	71-80	1	Former	No	No	No				Yes	Hospitalización		#NULL!	#NULL!			#NULL!				#NULL!		#NULL!	#NULL!	#NULL!	-922337203	1	0	0	0	1	0	0	0	0	#NULL!	#NULL!	#NULL!	1	#NULL!	4	941	616	342
1735	0	FJD	male	Yes	72	71-80	1	No	Yes	Yes	Yes				Yes	Hospitalización		#NULL!	#NULL!			#NULL!				#NULL!		#NULL!	#NULL!	#NULL!	-922337203	7	1	0	1	0	1	0	1	1	#NULL!	#NULL!	#NULL!	1	#NULL!	4	2224	2224	286
1736	0	FJD	female	Yes	71	71-80	1	No	No	No	No	No	Yes		No	Hospitalización		#NULL!	#NULL!			#NULL!				#NULL!		#NULL!	#NULL!	#NULL!	-922337203	4	1	0	1	1	0	0	0	0	0	1	#NULL!	0	#NULL!	4	772	772	1382
1737	0	FJD	female	Yes	35	31-40	1	No	No	No	No				No	Urgencia	0.60	2576	35		> 60	401	15.2	1.12	4.29	0.4	7.00	62	12.7	36.5	-922337203	5	1	0	1	1	0	0	0	0	#NULL!	#NULL!	#NULL!	0	#NULL!	1	2576	2576	1574
1738	0	FJD	female	Yes	89	81-90	1	No	No	No	No				No	Hospitalización		#NULL!	#NULL!			#NULL!				#NULL!		#NULL!	#NULL!	#NULL!	-922337203	1	1	0	1	1	0	0	0	0	#NULL!	#NULL!	#NULL!	0	#NULL!	5	83249	28346	812
1739	0	FJD	male	No	76	71-80	1	Former	No	No	No	No	No		Yes	Hospitalización		#NULL!	#NULL!			#NULL!				#NULL!		#NULL!	#NULL!	#NULL!	10	8	0	0	0	0	0	0	0	0	0	0	#NULL!	1	#NULL!	4	281	281	2683
1740	0	FJD	female	No	36	31-40	1	No	No	No	No				No	Urgencia	0.50	368	36		> 60	733	14.1	1.16	7.15	0.8	8.80	308	13.4	29.9	27.68	4	0	0	0	1	0	0	0	0	#NULL!	#NULL!	#NULL!	0	27.6817	1	368	368	393
1741	0	FJD	female	No	51	51-60	1	No	No	No	No	No		No	No	Urgencia	0.80	1108	51		> 60	486	14.6	0.96	8.05	3.1	1.30	280	10.9	30.3	-922337203	1	0	0	0	1	0	0	0	0	0	#NULL!	0	0	#NULL!	2	1108	1108	519
1742	0	FJD	female	No	88	81-90	1	Former	Yes	Yes	No	No	No	No	Yes	Urgencia	0.70	1594	88		> 60	612	12.6	1.17	8.67	1.8	16.40	370	13.5	28.1	33.29	10	0	0	0	1	1	0	1	0	0	0	0	1	33.2937	5	1602	1594	162
1743	0	FJD	male	No	43	41-50	1	No	No	No	No				No	Urgencia		#NULL!	#NULL!			#NULL!				#NULL!		#NULL!	#NULL!	31.7	28.37	10	0	0	0	0	0	0	0	0	#NULL!	#NULL!	#NULL!	0	28.3737	1	#NULL!	#NULL!
1744	0	FJD	male	No	36	31-40	1	No	No	No	No				No	Hospitalización	0.71	#NULL!	36	4024	> 60	#NULL!	14.2		13.23	0.8		268	#NULL!	#NULL!	27.46	9	0	0	0	0	0	0	0	0	#NULL!	#NULL!	#NULL!	0	27.4587	1	#NULL!	#NULL!	4024
1745	0	FJD	male	No	73	71-80	1	No	Yes	Yes	No	No	No	No	Yes	Hospitalización		#NULL!	#NULL!			#NULL!				#NULL!		#NULL!	#NULL!	#NULL!	31.25	12	0	0	0	0	1	0	1	0	0	0	0	1	31.25	4	652	444	4461
1746	0	FJD	female	Yes	89	81-90	1	No	No	No	No				Yes	Hospitalización-Urgente	0.70	830	89		> 60	692	12.8	1.08	5.37	1.5	1.30	216	12.4	27.5	-922337203	7	1	0	1	1	0	0	0	0	#NULL!	#NULL!	#NULL!	1	#NULL!	5	2037	830	155
1747	0	FJD	female	No	80	71-80	1	Former	Yes	Yes	No	No			Yes	Hospitalización		#NULL!	#NULL!			#NULL!				#NULL!		#NULL!	#NULL!	#NULL!	10000	3	0	0	0	1	1	0	1	0	0	#NULL!	#NULL!	1	#NULL!	4	848	693	112
1748	0	FJD	male	Yes	98	91-100	4	No	No	No	No	No	Yes		No	Hospitalización		#NULL!	#NULL!			#NULL!				#NULL!		#NULL!	#NULL!	#NULL!	22.04	3	1	0	1	0	0	0	0	0	0	1	#NULL!	0	22.0386	5	577	577	769
1749	0	FJD	female	No	79	71-80	2	No	No	No	No	No	No		Yes	Urgencia	0.60	7096	79		> 60	198		0.97		#NULL!	0.60	#NULL!	11	20.7	24.14	5	0	0	0	1	0	0	0	0	0	0	#NULL!	1	24.1415	4	7096	7096
1750	0	FJD	male	No	68	61-70	1	Former	Yes	No	Yes				Yes	Hospitalización	3.18	#NULL!	68	548	21	#NULL!	9.1		8.53	0.8		157	#NULL!	#NULL!	23.74	2	0	0	0	0	1	0	0	1	#NULL!	#NULL!	#NULL!	1	23.7387	3	#NULL!	#NULL!	548
1751	0	FJD	male	Yes	88	81-90	1	No	No	Yes	No	No	No		No	Hospitalización		#NULL!	#NULL!			#NULL!				#NULL!		#NULL!	#NULL!	#NULL!	26.78	2	1	0	1	0	0	0	1	0	0	0	#NULL!	0	26.7755	5	#NULL!	#NULL!
1752	0	FJD	male	No	51	51-60	2	No	No	No	No	No	Yes		No	Urgencia	0.70	415	51		> 60	801	13.2	1.05	4.55	0.6	20.00	167	11.9	28.7	-922337203	8	0	1	1	0	0	0	0	0	0	1	#NULL!	0	#NULL!	2	1144	415	1860
1753	0	FJD	male	No	71	71-80	2	No	No	No	No	No	No		Yes	Hospitalización	2.13	#NULL!	71	1639	33	#NULL!	11.4		5.73	0.9		223	#NULL!	#NULL!	25.35	2	0	0	0	0	0	0	0	0	0	0	#NULL!	1	25.3515	4	19551	19551	1639
1754	0	FJD	male	No	86	81-90	1	No	Yes	No	No				Yes	Urgencia	0.60	1646	86		> 60	430	13.1	1.07	3.92	1	16.80	185	12.3	28.9	23.37	3	0	0	0	0	1	0	0	0	#NULL!	#NULL!	#NULL!	1	23.3747	5	1646	1646	1628
1755	0	FJD	male	No	65	61-70	1	Former	No	Yes	No				No	Hospitalización		#NULL!	#NULL!			#NULL!				#NULL!		#NULL!	#NULL!	#NULL!	10000	5	0	0	0	0	0	0	1	0	#NULL!	#NULL!	#NULL!	0	#NULL!	3	#NULL!	#NULL!
1756	0	FJD	female	No	51	51-60	4	No	No	No	No				No	.Prifemalearia		#NULL!	#NULL!			#NULL!				#NULL!		#NULL!	#NULL!	#NULL!	30.8	9	0	0	0	1	0	0	0	0	#NULL!	#NULL!	#NULL!	0	30.8012	2	#NULL!	#NULL!
1757	0	FJD	male	No	36	31-40	1	Former	No	No	No				No	Hospitalización		#NULL!	#NULL!			#NULL!				#NULL!		#NULL!	#NULL!	#NULL!	26.32	0	0	0	0	0	0	0	0	0	#NULL!	#NULL!	#NULL!	0	26.3158	1	#NULL!	#NULL!
1758	0	FJD	female	Yes	72	71-80	1	No	No	No	No	No	No		No	Hospitalización		#NULL!	#NULL!			#NULL!				#NULL!		#NULL!	#NULL!	#NULL!	40.46	1	1	0	1	1	0	0	0	0	0	0	#NULL!	0	40.4583	4	#NULL!	#NULL!
1759	0	FJD	male	No	58	51-60	2	No	No	No	No				Yes	Urgencia	1.00	483	58		> 60	617	17.2	1.10	7.22	1.3	3.20	145	12.4	29.7	19.53	1	0	0	0	0	0	0	0	0	#NULL!	#NULL!	#NULL!	1	19.5312	2	483	483	808
1760	0	FJD	male	No	49	41-50	1	No	No	No	No	No	No	No	No	Hospitalización		#NULL!	#NULL!			#NULL!				#NULL!		#NULL!	#NULL!	#NULL!	50.29	2	0	0	0	0	0	0	0	0	0	0	0	0	50.2857	1	504	504
1761	0	FJD	female	No	70	61-70	2	Former	No	No	No	No	No		Yes	Hospitalización		#NULL!	#NULL!			#NULL!				#NULL!		#NULL!	#NULL!	#NULL!	-922337203	17	0	0	0	1	0	0	0	0	0	0	#NULL!	1	#NULL!	3	5223	5223	2267
1762	0	FJD	male	No	44	41-50	1	Former	No	No	No				No	Urgencia	1.60	#NULL!	44		50	#NULL!	15.5		11.50	0.8	26.30	485	#NULL!	#NULL!	21.61	11	0	0	0	0	0	0	0	0	#NULL!	#NULL!	#NULL!	0	21.6128	1	36539	29895	1980
1763	0	FJD	male	No	38	31-40	2	No	No	Yes	No				No	Hospitalización		#NULL!	#NULL!			#NULL!				#NULL!		#NULL!	#NULL!	#NULL!	-922337203	14	0	0	0	0	0	0	1	0	#NULL!	#NULL!	#NULL!	0	#NULL!	1	222	222	1255
1764	0	FJD	female	No	49	41-50	1	No	No	No	No	No	No		Yes	Urgencia	0.60	258	49		> 60	840	12.6	1.11	6.78	1	20.30	348	12.5	28.5	-922337203	11	0	0	0	1	0	0	0	0	0	0	#NULL!	1	#NULL!	1	517	258	307
1765	0	FJD	male	No	57	51-60	1	No	No	No	No				No	Hospitalización-Urgente	0.80	834	57		> 60	1035	12.8	1.31	12.29	0.5	30.50	287	15.1	27	860000	6	0	0	0	0	0	0	0	0	#NULL!	#NULL!	#NULL!	0	#NULL!	2	834	834	958
1766	0	FJD	female	No	97	91-100	1	No	Yes	No	No	No	No		Yes	Urgencia	0.80	6767	97		> 60	445	12.7	1.09	8.67	0.3	2.90	236	12.6	25.6	-922337203	1	0	0	0	1	1	0	0	0	0	0	#NULL!	1	#NULL!	5	6767	6767
1767	0	FJD	male	Yes	89	81-90	1	No	No	Yes	Yes	Yes	Yes		Yes	Hospitalización		#NULL!	#NULL!			#NULL!				#NULL!		#NULL!	#NULL!	#NULL!	650000	3	1	0	1	0	0	0	1	1	1	1	#NULL!	1	#NULL!	5	2279	2279	1909
1768	0	FJD	male	No	98	91-100	1	No	No	No	No	No	Yes		No	Hospitalización		#NULL!	#NULL!			#NULL!				#NULL!		#NULL!	#NULL!	#NULL!	10000	9	0	0	0	0	0	0	0	0	0	1	#NULL!	0	#NULL!	5	1221	1156	256
1769	0	FJD	male	No	30	21-30	1	No	No	No	No	No	No	No	No	Hospitalización		#NULL!	#NULL!			#NULL!				#NULL!		#NULL!	#NULL!	#NULL!	-922337203	2	0	0	0	0	0	0	0	0	0	0	0	0	#NULL!	1	963	817	934
1770	0	FJD	female	No	53	51-60	1	No	No	No	No	No	No	No	No	Hospitalización		#NULL!	#NULL!			#NULL!				#NULL!		#NULL!	#NULL!	#NULL!	27.34	3	0	0	0	1	0	0	0	0	0	0	0	0	27.3437	2	1278	1278
1771	0	FJD	female	No	69	61-70	2	Yes	No	No	No			Yes	No	Hospitalización		#NULL!	#NULL!			#NULL!				#NULL!		#NULL!	#NULL!	#NULL!	23.44	11	0	0	0	1	0	1	0	0	#NULL!	#NULL!	1	0	23.4375	3	1082	903	716
1772	0	FJD	male	No	82	81-90	2	No	Yes	Yes	Yes				Yes	Urgencia	1.10	#NULL!	82		> 60	#NULL!	16.0		4.92	0.8	3.10	168	#NULL!	#NULL!	10000	13	0	0	0	0	1	0	1	1	#NULL!	#NULL!	#NULL!	1	#NULL!	5	#NULL!	#NULL!	346
1773	0	FJD	female	No	62	61-70	2	No	No	Yes	No	No		Yes	No	Hospitalización		#NULL!	#NULL!			#NULL!				#NULL!		#NULL!	#NULL!	#NULL!	37.7	3	0	0	0	1	0	0	1	0	0	#NULL!	1	0	37.6963	3	446	446	238
1774	0	FJD	male	No	54	51-60	1	No	No	No	No				No	Urgencia	0.50	468	54		> 60	907	15.1	1.34	10.04	0.4	27.40	277	15.2	29.4	-922337203	10	0	0	0	0	0	0	0	0	#NULL!	#NULL!	#NULL!	0	#NULL!	2	510	468	2843
1775	0	FJD	male	No	58	51-60	1	No	No	No	No				No	Hospitalización		#NULL!	#NULL!			#NULL!				#NULL!		#NULL!	#NULL!	#NULL!	-922337203	7	0	0	0	0	0	0	0	0	#NULL!	#NULL!	#NULL!	0	#NULL!	2	833	256	1484
1776	0	FJD	male	Yes	87	81-90	1	No	No	No	No	No	No		Yes	Hospitalización		#NULL!	#NULL!			#NULL!				#NULL!		#NULL!	#NULL!	#NULL!	10000	6	1	0	1	0	0	0	0	0	0	0	#NULL!	1	#NULL!	5	1955	1955	1264
1777	0	FJD	male	Yes	78	71-80	1	Former	No	Yes	No			Yes	No	Urgencia	0.50	734	78		> 60	545	14.9	1.01	7.93	1.2	15.30	305	11.4	31.7	21.94	1	1	0	1	0	0	0	1	0	#NULL!	#NULL!	1	0	21.9363	4	1511	734	1558
1778	0	FJD	female	No	48	41-50	3	No	No	No	No	No	No	Yes	No	Hospitalización		#NULL!	#NULL!			#NULL!				#NULL!		#NULL!	#NULL!	#NULL!	24.77	-12	0	0	0	1	0	0	0	0	0	0	1	0	24.7721	1	#NULL!	#NULL!
1779	0	FJD	male	Yes	77	71-80	1	No	No	No	No	No	No		Yes	Hospitalización		#NULL!	#NULL!			#NULL!				#NULL!		#NULL!	#NULL!	#NULL!	-922337203	2	1	0	1	0	0	0	0	0	0	0	#NULL!	1	#NULL!	4	6030	1215	707
1780	0	FJD	male	No	91	91-100	1	No	Yes	No	No	Yes	No	No	Yes	Hospitalización		#NULL!	#NULL!			#NULL!				#NULL!		#NULL!	#NULL!	#NULL!	-922337203	5	0	0	0	0	1	0	0	0	1	0	0	1	#NULL!	5	1804	1804	972
1781	0	FJD	male	No	60	51-60	1	Former	No	No	No				No	.Prifemalearia		#NULL!	#NULL!			#NULL!				#NULL!		#NULL!	#NULL!	#NULL!	-922337203	0	0	0	0	0	0	0	0	0	#NULL!	#NULL!	#NULL!	0	#NULL!	2	695	695	216
1782	0	FJD	male	Yes	68	61-70	1	Former		Yes	Yes				Yes	Urgencia	1.20	#NULL!	68		> 60	#NULL!	14.0		6.50	1.2	8.50	168	#NULL!	#NULL!	308641	6	1	1	1	0	#NULL!	0	1	1	#NULL!	#NULL!	#NULL!	1	30.8642	3	#NULL!	#NULL!
1783	0	FJD	male	No	68	61-70	1	No	No	No	No	No			No	Urgencia		971	#NULL!			864		1.40		#NULL!		#NULL!	15.9	32.6	26.23	11	0	0	0	0	0	0	0	0	0	#NULL!	#NULL!	0	26.2346	3	1764	971	976
1784	0	FJD	male	Yes	79	71-80	1	No	Yes	No	Yes		Yes		Yes	Hospitalización		#NULL!	#NULL!			#NULL!				#NULL!		#NULL!	#NULL!	#NULL!	26.3	0	1	0	1	0	1	0	0	1	#NULL!	1	#NULL!	1	26.2966	4	3158	3158
1785	0	FJD	female	Yes	87	81-90	1	No	No	No	No				Yes	Urgencia	0.80	868	87		> 60	573	13.0	1.06	4.12	1	7.20	213	12	34.5	21.48	11	1	0	1	1	0	0	0	0	#NULL!	#NULL!	#NULL!	1	21.4844	5	947	868	2397
1786	0	FJD	male	No	72	71-80	1	Former	Yes	Yes	Yes	No	No		Yes	Urgencia	0.70	508	72		> 60	938	12.3	1.07	8.51	1.3	16.20	286	12.1	33.2	-922337203	1	0	0	0	0	1	0	1	1	0	0	#NULL!	1	#NULL!	4	508	508	247
1787	0	FJD	male	Yes	83	81-90	1	Former	No	No	Yes				Yes	Hospitalización		#NULL!	#NULL!			#NULL!				#NULL!		#NULL!	#NULL!	#NULL!	10000	1	1	0	1	0	0	0	0	1	#NULL!	#NULL!	#NULL!	1	#NULL!	5	#NULL!	#NULL!
1788	0	FJD	male	No	59	51-60	1	Former	Yes	No	Yes	No	No		Yes	Hospitalización		#NULL!	#NULL!			#NULL!				#NULL!		#NULL!	#NULL!	#NULL!	10	7	0	0	0	0	1	0	0	1	0	0	#NULL!	1	#NULL!	2	766	766	326
1789	0	FJD	female	Yes	94	91-100	2	No	No	No	Yes	No	No	Yes	Yes	Urgencia	1.10	#NULL!	94		49	#NULL!	9.7		8.36	1.4	3.20	208	#NULL!	#NULL!	31.25	5	1	0	1	1	0	0	0	1	0	0	1	1	31.25	5	#NULL!	#NULL!	53
1790	0	FJD	male	No	54	51-60	2	No	No	No	No				Yes	Hospitalización	1.20	#NULL!	54	578	> 60	877	15.6	1.24	8.58	2.9	11.95	583	14	30.7	-922337203	10	0	0	0	0	0	0	0	0	#NULL!	#NULL!	#NULL!	1	#NULL!	2	276	276	578
1791	0	FJD	male	No	77	71-80	1	Former	No	Yes	No				No	Urgencia		218	#NULL!			#NULL!	15.5		4.99	0.7		151	#NULL!	#NULL!	25.56	3	0	0	0	0	0	0	1	0	#NULL!	#NULL!	#NULL!	0	25.565	4	459	218	1257
1792	0	FJD	female	No	61	61-70	3	No	No	No	No	No	Yes		Yes	Hospitalización-Urgente	0.50	437	61		> 60	411	13.5	1.11	8.13	1.8		359	12.8	29.9	33.28	2	0	0	0	1	0	0	0	0	0	1	#NULL!	1	33.2755	3	437	437	431
1793	0	FJD	female	No	76	71-80	1	No	No	No	No				Yes	Hospitalización		#NULL!	#NULL!			#NULL!				#NULL!		#NULL!	#NULL!	#NULL!	-922337203	9	0	0	0	1	0	0	0	0	#NULL!	#NULL!	#NULL!	1	#NULL!	4	1582	1233	4658
1794	0	FJD	male	No	55	51-60	2	No	No	No	No				No	Hospitalización	0.60	#NULL!	55	1610	> 60	773	14.9	1.03	9.08	1.5	22.82	145	11.6	37.2	-922337203	21	0	1	1	0	0	0	0	0	#NULL!	#NULL!	#NULL!	0	#NULL!	2	#NULL!	#NULL!	1610
1795	0	FJD	female	No	91	91-100	1	No	No	No	No				Yes	Hospitalización		#NULL!	#NULL!			#NULL!				#NULL!		#NULL!	#NULL!	#NULL!	10000	5	0	0	0	1	0	0	0	0	#NULL!	#NULL!	#NULL!	1	#NULL!	5	2310	2310
1796	0	FJD	female	No	37	31-40	3	No	No	No	No	No	No		No	Hospitalización		#NULL!	#NULL!			#NULL!				#NULL!		#NULL!	#NULL!	#NULL!	23.73	0	0	0	0	1	0	0	0	0	0	0	#NULL!	0	23.7332	1	#NULL!	#NULL!	219
1797	0	FJD	female	No	61	61-70	1	No	No	No	No				No	Hospitalización		#NULL!	#NULL!			#NULL!				#NULL!		#NULL!	#NULL!	#NULL!	-922337203	6	0	0	0	1	0	0	0	0	#NULL!	#NULL!	#NULL!	0	#NULL!	3	698	698	614
1798	0	FJD	male	Yes	79	71-80	#NULL!	Yes	No	Yes	Yes	No	No	Yes	No	Urgencia	0.60	#NULL!	79		> 60	800	13.1	1.15	5.16	0.5	18.80	159	13	30.8	26.64	11	1	0	1	0	0	1	1	1	0	0	1	0	26.6436	4	1151	1151	1042
1799	0	FJD	male	No	41	41-50	2	Yes	No	No	No	No	No		No	Hospitalización		#NULL!	#NULL!			#NULL!				#NULL!		#NULL!	#NULL!	#NULL!	32.91	1	0	0	0	0	0	1	0	0	0	0	#NULL!	0	32.912	1	493	493	987
1800	0	FJD	female	No	65	61-70	1	No	No	No	Yes				No	Hospitalización		#NULL!	#NULL!			#NULL!				#NULL!		#NULL!	#NULL!	#NULL!	29.14	4	0	0	0	1	0	0	0	1	#NULL!	#NULL!	#NULL!	0	29.1363	3	954	954	663
1801	0	FJD	male	No	67	61-70	1	No	No	No	No	No	No		No	Hospitalización		#NULL!	#NULL!			#NULL!				#NULL!		#NULL!	#NULL!	#NULL!	22.86	2	0	0	0	0	0	0	0	0	0	0	#NULL!	0	22.8571	3	446	446	135
1802	0	FJD	male	No	28	21-30	3	No	No	No	No				No	Urgencia	1.20	444	28		> 60	388	16.3	1.15	4.61	1	0.80	128	13	32.1	-922337203	2	0	0	0	0	0	0	0	0	#NULL!	#NULL!	#NULL!	0	#NULL!	1	798	444
1803	0	FJD	female	No	59	51-60	1	No	No	No	No				No	Urgencia	0.60	559	59		> 60	660	14.0	1.10	10.03	1.8	4.80	256	12.4	23.7	-922337203	7	0	0	0	1	0	0	0	0	#NULL!	#NULL!	#NULL!	0	#NULL!	2	568	559	2606
1804	0	FJD	male	No	47	41-50	1	No	No	No	No	No	No	No	No	Hospitalización	0.86	656	47	2157	> 60	689	14.8	1.18	8.82	1.6	8.55	204	13.3	33.1	24.49	11	0	0	0	0	0	0	0	0	0	0	0	0	24.4898	1	656	656	2157
1805	0	FJD	female	No	37	31-40	5	No	No	No	No				No	Urgencia	0.40	888	37		> 60	585	10.6	0.96	7.49	1	2.20	304	10.9	39.2	-922337203	1	0	0	0	1	0	0	0	0	#NULL!	#NULL!	#NULL!	0	#NULL!	1	888	888
1806	0	FJD	male	No	34	31-40	2	No	No	No	No				No	Urgencia	1.00	161	34		> 60	561	15.8	0.96	4.54	1.1	2.10	219	10.9	35.7	24.22	14	0	0	0	0	0	0	0	0	#NULL!	#NULL!	#NULL!	0	24.2215	1	327	161	921
1807	0	FJD	female	No	45	41-50	2	No	No	No	No				No	Hospitalización		#NULL!	#NULL!			#NULL!				#NULL!		#NULL!	#NULL!	#NULL!	-922337203	1	0	0	0	1	0	0	0	0	#NULL!	#NULL!	#NULL!	0	#NULL!	1	#NULL!	#NULL!
1808	0	FJD	female	No	68	61-70	3	No	No	No	Yes	No	Yes	No	Yes	Urgencia	0.50	839	68		> 60	609	12.1	1.08	4.82	0.6	3.30	196	12.2	28.2	23.44	2	0	0	0	1	0	0	0	1	0	1	0	1	23.4375	3	976	839	611
1809	0	FJD	male	No	71	71-80	1	No	No	No	Yes	No	No		Yes	Urgencia		9967	#NULL!			440		1.18		#NULL!		#NULL!	13.4	29.1	28.08	3	0	0	0	0	0	0	0	1	0	0	#NULL!	1	28.0816	4	9967	9967	1494
1810	0	FJD	female	Yes	94	91-100	1	No	Yes	Yes	Yes	Yes			Yes	Hospitalización		#NULL!	#NULL!			#NULL!				#NULL!		#NULL!	#NULL!	#NULL!	10000	3	1	0	1	1	1	0	1	1	1	#NULL!	#NULL!	1	#NULL!	5	2111	2111
1811	0	FJD	female	No	93	91-100	2	No	No	No	No				Yes	Hospitalización		#NULL!	#NULL!			#NULL!				#NULL!		#NULL!	#NULL!	#NULL!	-922337203	7	0	0	0	1	0	0	0	0	#NULL!	#NULL!	#NULL!	1	#NULL!	5	1451	1451
1812	0	FJD	female	No	89	81-90	1	No	Yes	No	No	No	Yes		Yes	Hospitalización		#NULL!	#NULL!			#NULL!				#NULL!		#NULL!	#NULL!	#NULL!	10000	1	0	0	0	1	1	0	0	0	0	1	#NULL!	1	#NULL!	5	2146	1856	180
1813	0	FJD	female	No	48	41-50	3	No	No	No	Yes				No	Hospitalización-Urgente	0.50	#NULL!	48	202	> 60	#NULL!	15.0		5.38	0.8	4.90	211	#NULL!	#NULL!	23.44	5	0	0	0	1	0	0	0	1	#NULL!	#NULL!	#NULL!	0	23.4375	1	881	534	298
1814	0	FJD	male	No	69	61-70	1	Former	No	No	Yes	No	No		Yes	Hospitalización		#NULL!	#NULL!			#NULL!				#NULL!		#NULL!	#NULL!	#NULL!	25.62	8	0	0	0	0	0	0	0	1	0	0	#NULL!	1	25.6173	3	3495	3495	2139
1815	0	FJD	female	No	36	31-40	#NULL!	No	No	No	No				No	Hospitalización		#NULL!	#NULL!			#NULL!				#NULL!		#NULL!	#NULL!	#NULL!	-922337203	2	0	0	0	1	0	0	0	0	#NULL!	#NULL!	#NULL!	0	#NULL!	1	#NULL!	#NULL!
1816	0	FJD	female	No	65	61-70	4	Yes	No	No	Yes	No	No	Yes	Yes	Hospitalización		#NULL!	#NULL!			#NULL!				#NULL!		#NULL!	#NULL!	#NULL!	27.56	8	0	0	0	1	0	1	0	1	0	0	1	1	27.5597	3	#NULL!	#NULL!
1817	0	FJD	female	No	29	21-30	1	No	No	No	No				No	Hospitalización	0.65	#NULL!	29	258	> 60	#NULL!	13.1		3.36	1.7		239	#NULL!	#NULL!		2	0	0	0	1	0	0	0	0	#NULL!	#NULL!	#NULL!	0	#NULL!	1	322	322	290
1818	0	FJD	female	No	68	61-70	1	No	No	No	No	No	Yes	No	Yes	Urgencia	0.70	481	68		> 60	567	12.8	1.01	6.94	1.2	4.50	343	11.4	30.2	-922337203	4	0	0	0	1	0	0	0	0	0	1	0	1	#NULL!	3	481	481	975
1819	0	FJD	male	No	43	41-50	1	No	No	No	No				No	Urgencia	1.70	678	43		47	944	13.4	1.06	9.15	1.3	6.70	346	12	35.4	34.6	4	0	0	0	0	0	0	0	0	#NULL!	#NULL!	#NULL!	0	34.6021	1	706	678	845
1820	0	FJD	male	No	74	71-80	1	Former	No	No	No	No		Yes	Yes	Hospitalización		#NULL!	#NULL!			#NULL!				#NULL!		#NULL!	#NULL!	#NULL!	28.68	1	0	0	0	0	0	0	0	0	0	#NULL!	1	1	28.6801	4	332	332
1821	0	FJD	male	No	68	61-70	1	No	No	No	No				No	Hospitalización-Urgente	0.90	268	68		> 60	467	15.9	1.01	4.22	1	3.10	117	11.4	29.4	-922337203	6	0	0	0	0	0	0	0	0	#NULL!	#NULL!	#NULL!	0	#NULL!	3	757	268	2470
1822	0	FJD	male	No	93	91-100	1	Former	No	No	Yes	No	No	No	Yes	Hospitalización		#NULL!	#NULL!			#NULL!				#NULL!		#NULL!	#NULL!	#NULL!	10000	11	0	0	0	0	0	0	0	1	0	0	0	1	#NULL!	5	#NULL!	#NULL!
1823	0	FJD	male	No	86	81-90	2	No	No	No	No				No	Hospitalización-Urgente	0.70	1343	86		> 60	549	13.1	1.13	3.64	0.5	6.70	193	12.8	40.2	22.86	14	0	0	0	0	0	0	0	0	#NULL!	#NULL!	#NULL!	0	22.8571	5	1632	1343	607
1824	0	FJD	male	No	54	51-60	1	No	No	No	No				No	Hospitalización		#NULL!	#NULL!			#NULL!				#NULL!		#NULL!	#NULL!	#NULL!	27.68	8	0	0	0	0	0	0	0	0	#NULL!	#NULL!	#NULL!	0	27.6817	2	779	779	3732
1825	0	FJD	male	Yes	73	71-80	2	Former	No	No	No	No	No		No	Hospitalización		#NULL!	#NULL!			#NULL!				#NULL!		#NULL!	#NULL!	#NULL!	31.89	8	1	0	1	0	0	0	0	0	0	0	#NULL!	0	31.8878	4	581	512	5482
1826	0	FJD	male	No	36	31-40	1	No	No	No	No	No			No	Hospitalización-Urgente	1.06	477	36	1255	> 60	659	13.4	1.17	6.50	1.4	6.63	186	13.5	29.1	10000	10	0	0	0	0	0	0	0	0	0	#NULL!	#NULL!	0	#NULL!	1	477	477	882
1827	0	FJD	female	No	56	51-60	2	No	No	No	No	No	No	Yes	No	Hospitalización		#NULL!	#NULL!			#NULL!				#NULL!		#NULL!	#NULL!	#NULL!	-922337203	2	0	0	0	1	0	0	0	0	0	0	1	0	#NULL!	2	267	243	328
1828	0	FJD	female	No	93	91-100	1	No	No	No	No		Yes		Yes	Urgencia	1.00	1259	93		55	422	12.1	1.05	4.22	1	2.00	123	11.9	28.3	27.34	1	0	0	0	1	0	0	0	0	#NULL!	1	#NULL!	1	27.3437	5	1259	1259	214
1829	0	FJD	female	No	47	41-50	1	No	No	Yes	No	No		No	No	Hospitalización-Urgente	0.60	427	47		> 60	587	13.0	1.14	5.22	0.9	2.50	203	13.1	30.6	21.48	0	0	0	0	1	0	0	1	0	0	#NULL!	0	0	21.4844	1	427	427
1830	0	FJD	male	No	42	41-50	1									Urgencia	0.80	317	42		> 60	755	13.8	1.02	7.01	0.7	20.20	225	11.5	34.9		0	0	0	0	0	#NULL!	#NULL!	#NULL!	#NULL!	#NULL!	#NULL!	#NULL!	#NULL!	#NULL!	1	317	317
1831	0	FJD	male	No	77	71-80	1	Former	No	No	No	No	No	No	Yes	Hospitalización		#NULL!	#NULL!			#NULL!				#NULL!		#NULL!	#NULL!	#NULL!	36.73	5	0	0	0	0	0	0	0	0	0	0	0	1	36.7309	4	4291	2573	1900
1832	0	FJD	male	No	37	31-40	3	Yes	No	No	No				No	Hospitalización		#NULL!	#NULL!			#NULL!				#NULL!		#NULL!	#NULL!	#NULL!	25.95	9	0	1	1	0	0	1	0	0	#NULL!	#NULL!	#NULL!	0	25.9516	1	1097	1097	522
1833	0	FJD	female	No	94	91-100	1	No	Yes	Yes	No	No	Yes		Yes	Hospitalización		#NULL!	#NULL!			#NULL!				#NULL!		#NULL!	#NULL!	#NULL!	-922337203	2	0	0	0	1	1	0	1	0	0	1	#NULL!	1	#NULL!	5	1306	1306	1389
1834	0	FJD	female	Yes	95	91-100	1	No	Yes	No	Yes	No	Yes		Yes	Hospitalización-Urgente	0.60	1743	95		> 60	534	10.6	2.14	3.67	0.4		165	24.8	36.4	-922337203	1	1	0	1	1	1	0	0	1	0	1	#NULL!	1	#NULL!	5	1743	1743	2213
1835	0	FJD	female	No	72	71-80	1	No	No	No	No		Yes		Yes	Hospitalización		#NULL!	#NULL!			#NULL!				#NULL!		#NULL!	#NULL!	#NULL!	10000	7	0	0	0	1	0	0	0	0	#NULL!	1	#NULL!	1	#NULL!	4	388	388
1836	0	FJD	female	No	45	41-50	1	No	No	Yes	No	No			No	Consulta-Urgente	1.20	#NULL!	45		52	#NULL!	8.5		8.96	1		113	#NULL!	#NULL!	28.12	4	0	0	0	1	0	0	1	0	0	#NULL!	#NULL!	0	28.125	1	1544	1544	1975
1837	0	FJD	female	No	71	71-80	1	Former	No	No	No	No	Yes		Yes	Hospitalización		#NULL!	#NULL!			#NULL!				#NULL!		#NULL!	#NULL!	#NULL!	10000	4	0	0	0	1	0	0	0	0	0	1	#NULL!	1	#NULL!	4	425	425
1838	0	FJD	female	No	81	81-90	1	No	No	No	No				Yes	Urgencia	0.50	629	81		> 60	569	13.5	1.07	5.40	0.7	3.10	154	12.1	33.8	-922337203	4	0	0	0	1	0	0	0	0	#NULL!	#NULL!	#NULL!	1	#NULL!	5	683	629	1596
1839	0	FJD	male	No	63	61-70	1	No	No	No	No				No	Urgencia	0.60	781	63		> 60	974	14.9	1.31	7.29	1	16.10	305	14.9	34.4	23.44	12	0	0	0	0	0	0	0	0	#NULL!	#NULL!	#NULL!	0	23.4375	3	781	781	7099
1840	0	FJD	female	No	58	51-60	2	No	No	No	No				No	Hospitalización		#NULL!	#NULL!			#NULL!				#NULL!		#NULL!	#NULL!	#NULL!	23.88	2	0	0	0	1	0	0	0	0	#NULL!	#NULL!	#NULL!	0	23.8751	2	911	911
1841	0	FJD	male	No	91	91-100	1	No	No	No	No				Yes	Hospitalización		#NULL!	#NULL!			#NULL!				#NULL!		#NULL!	#NULL!	#NULL!	-922337203	0	0	0	0	0	0	0	0	0	#NULL!	#NULL!	#NULL!	1	#NULL!	5	2437	2437
1842	0	FJD	female	No	83	81-90	2	No	No	No	No	No	Yes	No	Yes	Hospitalización		#NULL!	#NULL!			#NULL!				#NULL!		#NULL!	#NULL!	#NULL!	25.78	3	0	0	0	1	0	0	0	0	0	1	0	1	25.7812	5	1521	1240	263
1843	0	FJD	female	Yes	99	91-100	1	No	Yes	No	Yes	No	No		Yes	Urgencia	2.60	13885	99		18	377	14.9	1.67	15.17	2.4	1.50	318	19.3	29.1	-922337203	1	1	0	1	1	1	0	0	1	0	0	#NULL!	1	#NULL!	5	13885	13885	246
1844	0	FJD	male	Yes	85	81-90	1	Former	No	Yes	No				Yes	Hospitalización		#NULL!	#NULL!			#NULL!				#NULL!		#NULL!	#NULL!	#NULL!	10000	5	1	0	1	0	0	0	1	0	#NULL!	#NULL!	#NULL!	1	#NULL!	5	800	800	2303
1845	0	FJD	female	No	52	51-60	2	No	No	No	No				No	Hospitalización		#NULL!	#NULL!			#NULL!				#NULL!		#NULL!	#NULL!	#NULL!	23.88	11	0	0	0	1	0	0	0	0	#NULL!	#NULL!	#NULL!	0	23.8751	2	1051	1051
1846	0	FJD	male	Yes	88	81-90	1	Former	No	Yes	No				Yes	Hospitalización		#NULL!	#NULL!			#NULL!				#NULL!		#NULL!	#NULL!	#NULL!	10000	2	1	0	1	0	0	0	1	0	#NULL!	#NULL!	#NULL!	1	#NULL!	5	1800	1800
1847	0	FJD	female	No	43	41-50	3	No	Yes	No	No				No	Hospitalización-Urgente	0.60	#NULL!	43		> 60	#NULL!	14.0		13.37	0.9	29.10	516	#NULL!	#NULL!	0.4	9	0	0	0	1	1	0	0	0	#NULL!	#NULL!	#NULL!	0	#NULL!	1	2488	1168	661
1848	0	FJD	female	No	87	81-90	2	No	No	No	No	No	Yes		Yes	Urgencia	1.50	#NULL!	87		35	718	12.1	1.11	3.92	0.9	5.60	104	12.5	26.9	10000	8	0	0	0	1	0	0	0	0	0	1	#NULL!	1	#NULL!	5	2310	2310
1849	0	FJD	female	Yes	65	61-70	1	No	No	No	No				No	Hospitalización		#NULL!	#NULL!			#NULL!				#NULL!		#NULL!	#NULL!	#NULL!	-922337203	0	1	0	1	1	0	0	0	0	#NULL!	#NULL!	#NULL!	0	#NULL!	3	776	776
1850	0	FJD	male	Yes	69	61-70	1	No	No	No	No	No	Yes		No	Hospitalización		#NULL!	#NULL!			#NULL!				#NULL!		#NULL!	#NULL!	#NULL!	10000	2	1	0	1	0	0	0	0	0	0	1	#NULL!	0	#NULL!	3	2172	1082	2544
1851	0	FJD	male	No	63	61-70	1	Former	No	Yes	No				No	Hospitalización		#NULL!	#NULL!			#NULL!				#NULL!		#NULL!	#NULL!	#NULL!	24.69	3	0	0	0	0	0	0	1	0	#NULL!	#NULL!	#NULL!	0	24.6914	3	439	439	931
1852	0	FJD	male	No	51	51-60	2	No	No	Yes	No	No	No		No	Hospitalización		#NULL!	#NULL!			#NULL!				#NULL!		#NULL!	#NULL!	#NULL!	-922337203	0	0	0	0	0	0	0	1	0	0	0	#NULL!	0	#NULL!	2	418	418	985
1853	0	FJD	female	No	69	61-70	1	No	No	No	Yes				No	Hospitalización		#NULL!	#NULL!			#NULL!				#NULL!		#NULL!	#NULL!	#NULL!	26.81	23	0	0	0	1	0	0	0	1	#NULL!	#NULL!	#NULL!	0	26.8136	3	577	577	960
1854	0	FJD	female	No	73	71-80	1	No	No	No	Yes				Yes	Hospitalización		#NULL!	#NULL!			#NULL!				#NULL!		#NULL!	#NULL!	#NULL!	32.79	8	0	0	0	1	0	0	0	1	#NULL!	#NULL!	#NULL!	1	32.7919	4	203	203	224
1855	0	FJD	female	No	52	51-60	2	No	No	No	No	No	No		No	Urgencia	0.50	406	52		> 60	757	13.6	1.07	6.62	0.6	8.30	194	12.3	34.6	28.89	-2	0	0	0	1	0	0	0	0	0	0	#NULL!	0	28.8889	2	1179	406
1856	0	FJD	male	No	43	41-50	2	No	No	No	No				No	Urgencia	0.80	#NULL!	43		> 60	613	13.9	1.11	4.47	0.6	4.40	147	12.5	30.9	26.83	25	0	1	1	0	0	0	0	0	#NULL!	#NULL!	#NULL!	0	26.8274	1	771	355	504
1857	0	FJD	male	No	23	21-30	1	No	No	No	No	No	Yes		No	Urgencia	0.36	82	23		> 60	312	15.3	1.08	5.01	2.4	< 0.5	145	12.2	35.6	16.65	3	0	0	0	0	0	0	0	0	0	1	#NULL!	0	16.6493	1	82	82
1858	0	FJD	male	No	48	41-50	1	No	No	Yes	No				No	Urgencia	0.90	673	48		> 60	1183	14.4	1.26	10.20	1.3	31.10	352	14.3	30	31.25	7	0	0	0	0	0	0	1	0	#NULL!	#NULL!	#NULL!	0	31.25	1	1190	673	2831
1859	0	FJD	female	No	60	51-60	1	No	No	No	Yes		Yes		No	Urgencia	0.40	123	60		> 60	729	14.0	1.25	12.19	1.3	21.10	348	14.1	33.5	10000	13	0	0	0	1	0	0	0	1	#NULL!	1	#NULL!	0	#NULL!	2	141	123	284
1860	0	FJD	female	Yes	84	81-90	1	No	No	No	No				Yes	Urgencia	0.60	1342	84		> 60	406	13.9	1.14	11.03	1.3		162	12.9	26.5	909.09	2	1	0	1	1	0	0	0	0	#NULL!	#NULL!	#NULL!	1	#NULL!	5	1342	1342
1861	0	FJD	male	Yes	42	41-50	2	No	No	No	No	No	No	Yes	No	Consulta	0.77	#NULL!	42	879	> 60	#NULL!	10.1		6.04	3	5.37	65	#NULL!	#NULL!	31.13	10	1	0	1	0	0	0	0	0	0	0	1	0	31.1346	1	#NULL!	#NULL!	879
1862	0	FJD	male	No	64	61-70	2	No	No	No	No				No	Hospitalización		#NULL!	#NULL!			#NULL!				#NULL!		#NULL!	#NULL!	#NULL!	785000	17	0	0	0	0	0	0	0	0	#NULL!	#NULL!	#NULL!	0	#NULL!	3	148	148	1169
1863	0	FJD	male	Yes	75	71-80	3	No	Yes	Yes	Yes	No	Yes	No	Yes	Hospitalización	0.60	#NULL!	75		> 60	523	13.4	1.08	7.97	0.6	1.20	293	12.2	28.7	31.49	6	1	0	1	0	1	0	1	1	0	1	0	1	31.4879	4	#NULL!	#NULL!
1864	0	FJD	female	No	76	71-80	2	No	No	No	No	No	No		Yes	Hospitalización		#NULL!	#NULL!			#NULL!				#NULL!		#NULL!	#NULL!	#NULL!	25.39	6	0	0	0	1	0	0	0	0	0	0	#NULL!	1	25.3906	4	1051	1051	611
1865	0	FJD	female	No	25	21-30	1	No	No	No	No				No	Hospitalización		#NULL!	#NULL!			#NULL!				#NULL!		#NULL!	#NULL!	#NULL!	32.03	2	0	1	1	1	0	0	0	0	#NULL!	#NULL!	#NULL!	0	32.0312	1	1099	1099	202
1866	0	FJD	male	No	62	61-70	1	No	No	No	No				No	Hospitalización		#NULL!	#NULL!			#NULL!				#NULL!		#NULL!	#NULL!	#NULL!	10000	7	0	0	0	0	0	0	0	0	#NULL!	#NULL!	#NULL!	0	#NULL!	3	#NULL!	#NULL!	1819
1867	0	FJD	female	Yes	83	81-90	1	No	No	No	Yes				No	Hospitalización		#NULL!	#NULL!			#NULL!				#NULL!		#NULL!	#NULL!	#NULL!	-922337203	0	1	0	1	1	0	0	0	1	#NULL!	#NULL!	#NULL!	0	#NULL!	5	5958	5958
1868	0	FJD	female	No	95	91-100	1	No	No	No	No				Yes	Hospitalización		#NULL!	#NULL!			#NULL!				#NULL!		#NULL!	#NULL!	#NULL!	-922337203	3	0	0	0	1	0	0	0	0	#NULL!	#NULL!	#NULL!	1	#NULL!	5	8306	8306
1869	0	FJD	male	No	48	41-50	1	Former	No	No	Yes				Yes	Urgencia	1.60	4227	48		49	729	15.9	1.15	10.70	1.2	4.70	507	13	27	27.68	11	0	0	0	0	0	0	0	1	#NULL!	#NULL!	#NULL!	1	27.6817	1	4227	4227	1929
1870	0	FJD	male	No	68	61-70	2	No	No	No	No	Yes			No	Hospitalización		#NULL!	#NULL!			#NULL!				#NULL!		#NULL!	#NULL!	#NULL!	10000	2	0	0	0	0	0	0	0	0	1	#NULL!	#NULL!	0	#NULL!	3	777	777	856
1871	0	FJD	female	Yes	98	91-100	1	No	Yes	Yes	No	No	No		Yes	Hospitalización	1.08	#NULL!	98	70	50	#NULL!	11.0		4.07	0.9	9.38	53	#NULL!	#NULL!	-922337203	5	1	0	1	1	1	0	1	0	0	0	#NULL!	1	#NULL!	5	#NULL!	#NULL!	70
1872	0	FJD	male	No	58	51-60	1	No	No	No	Yes				No	Urgencia		#NULL!	#NULL!			#NULL!				#NULL!		#NULL!	#NULL!	31.1	28.73	7	0	0	0	0	0	0	0	1	#NULL!	#NULL!	#NULL!	0	28.7268	2	340	340	1230
1873	0	FJD	male	No	78	71-80	1	Former	No	Yes	No		Yes		No	Hospitalización		#NULL!	#NULL!			#NULL!				#NULL!		#NULL!	#NULL!	#NULL!	10000	10	0	0	0	0	0	0	1	0	#NULL!	1	#NULL!	0	#NULL!	4	1013	1013	3422
1874	0	FJD	female	No	98	91-100	1	No	Yes	No	No				Yes	Hospitalización		#NULL!	#NULL!			#NULL!				#NULL!		#NULL!	#NULL!	#NULL!	-922337203	1	0	0	0	1	1	0	0	0	#NULL!	#NULL!	#NULL!	1	#NULL!	5	550	503	404
1875	0	FJD	female	No	38	31-40	2	No	No	No	No				No	Hospitalización		#NULL!	#NULL!			#NULL!				#NULL!		#NULL!	#NULL!	#NULL!	28.65	3	0	0	0	1	0	0	0	0	#NULL!	#NULL!	#NULL!	0	28.6501	1	361	361	138
1876	0	FJD	male	No	90	81-90	1	No	Yes	Yes	No	Yes	Yes		Yes	Urgencia	1.20	270	90		60	433	14.5	1.31	5.09	0.5	2.90	145	14.8	35	-922337203	7	0	0	0	0	1	0	1	0	1	1	#NULL!	1	#NULL!	5	270	270	697
1877	0	FJD	female	No	65	61-70	4	No	No	No	Yes				No	Urgencia	0.50	1240	65		> 60	927	11.4	1.18	7.84	0.7		730	13.4	27.8	28.88	6	0	0	0	1	0	0	0	1	#NULL!	#NULL!	#NULL!	0	28.8754	3	1671	1240	380
1878	0	FJD	male	Yes	46	41-50	6	No	No	No	No				No	Hospitalización		#NULL!	#NULL!			#NULL!				#NULL!		#NULL!	#NULL!	#NULL!	-922337203	1	1	0	1	0	0	0	0	0	#NULL!	#NULL!	#NULL!	0	#NULL!	1	691	691	1346
1879	0	FJD	male	Yes	91	91-100	1	No	Yes	No	Yes	No	Yes	No	Yes	Hospitalización		#NULL!	#NULL!			#NULL!				#NULL!		#NULL!	#NULL!	#NULL!	22.49	9	1	0	1	0	1	0	0	1	0	1	0	1	22.4913	5	530	530
1880	0	FJD	female	No	56	51-60	1	No	No	No	Yes				Yes	Urgencia	0.70	1400	56		> 60	853	14.5	1.11	3.83	0.5	21.20	254	12.5	30.5	40.4	17	0	0	0	1	0	0	0	1	#NULL!	#NULL!	#NULL!	1	40.404	2	1400	1400	621
1881	0	FJD	female	No	59	51-60	1	Yes	No	No	Yes				Yes	Urgencia	1.20	562	59		49	530	13.5	1.05	5.08	1	8.40	291	11.9	31.7	1000000	16	0	0	0	1	0	1	0	1	#NULL!	#NULL!	#NULL!	1	#NULL!	2	562	562	339
1882	0	FJD	female	No	84	81-90	2	No	Yes	No	No				Yes	Hospitalización		#NULL!	#NULL!			#NULL!				#NULL!		#NULL!	#NULL!	#NULL!	35.21	0	0	0	0	1	1	0	0	0	#NULL!	#NULL!	#NULL!	1	35.2113	5	606	606
1883	0	FJD	male	No	55	51-60	1	No	No	No	Yes		Yes		No	Urgencia	1.10	576	55		> 60	630	11.8	1.25	5.08	0.8	22.10	261	14.2	32	28.04	3	0	0	0	0	0	0	0	1	#NULL!	1	#NULL!	0	28.0428	2	576	576	1446
1884	0	FJD	female	Yes	96	91-100	1	No	No	No	No				Yes	Urgencia	1.80	1218	96		28	595	12.6	0.81	2.99	0.7	3.00	90	9.1	34	-922337203	9	1	0	1	1	0	0	0	0	#NULL!	#NULL!	#NULL!	1	#NULL!	5	1218	1218	441
1885	0	FJD	female	No	66	61-70	1	No	No	No	No	No	Yes		Yes	Hospitalización	0.58	1454	66	10437	> 60	709	12.5	1.02	9.54	0.7		335	11.5	27.5	25.3	19	0	0	0	1	0	0	0	0	0	1	#NULL!	1	25.2994	3	1454	1454	10437
1886	0	FJD	male	Yes	94	91-100	2	No	Yes	No	Yes				Yes	Hospitalización		#NULL!	#NULL!			#NULL!				#NULL!		#NULL!	#NULL!	#NULL!	-922337203	5	1	0	1	0	1	0	0	1	#NULL!	#NULL!	#NULL!	1	#NULL!	5	1402	961	47
1887	0	FJD	male	No	61	61-70	1	No	No	No	No				No	Hospitalización		#NULL!	#NULL!			#NULL!				#NULL!		#NULL!	#NULL!	#NULL!	-922337203	4	0	0	0	0	0	0	0	0	#NULL!	#NULL!	#NULL!	0	#NULL!	3	889	886	1259
1888	0	FJD	male	No	83	81-90	1	Former	No	No	No		Yes		Yes	Hospitalización		#NULL!	#NULL!			#NULL!				#NULL!		#NULL!	#NULL!	#NULL!	-922337203	11	0	0	0	0	0	0	0	0	#NULL!	1	#NULL!	1	#NULL!	5	476	419	292
1889	0	FJD	male	No	56	51-60	1	No	No	No	No				No	Hospitalización		#NULL!	#NULL!			#NULL!				#NULL!		#NULL!	#NULL!	#NULL!	25.47	3	0	0	0	0	0	0	0	0	#NULL!	#NULL!	#NULL!	0	25.4694	2	1035	1035	4260
1890	0	FJD	male	No	41	41-50	4	No	No	No	Yes				No	Hospitalización		#NULL!	#NULL!			#NULL!				#NULL!		#NULL!	#NULL!	#NULL!	26.58	1	0	0	0	0	0	0	0	1	#NULL!	#NULL!	#NULL!	0	26.5832	1	893	283	473
1891	0	FJD	female	Yes	98	91-100	1	No	No	No	No				No	Hospitalización		#NULL!	#NULL!			#NULL!				#NULL!		#NULL!	#NULL!	#NULL!	10000	1	1	0	1	1	0	0	0	0	#NULL!	#NULL!	#NULL!	0	#NULL!	5	1299	1299
1892	0	FJD	female	Yes	97	91-100	2	No	No	No	No				Yes	Urgencia	1.10	20921	97		49	#NULL!	13.6		7.24	1	19.30	182	#NULL!	28	-922337203	5	1	0	1	1	0	0	0	0	#NULL!	#NULL!	#NULL!	1	#NULL!	5	20921	20921
1893	0	FJD	female	No	40	31-40	3	No	No	No	No				No	Hospitalización		#NULL!	#NULL!			#NULL!				#NULL!		#NULL!	#NULL!	#NULL!	27.76	2	0	0	0	1	0	0	0	0	#NULL!	#NULL!	#NULL!	0	27.7551	1	475	475	281
1894	0	FJD	male	Yes	73	71-80	1	Yes	No	Yes	No				Yes	Urgencia	1.00	1056	73		> 60	846	16.1	1.10	4.83	0.5	8.50	182	12.4	31.1	0	8	1	0	1	0	0	1	1	0	#NULL!	#NULL!	#NULL!	1	#NULL!	4	1056	1056	954
1895	0	FJD	female	No	84	81-90	1	No	No	No	Yes				Yes	Hospitalización-Urgente	1.65	740	84	185	32	559	12.5	0.99	6.89	0.7	9.10	177	11.4	28.2	10000	6	0	0	0	1	0	0	0	1	#NULL!	#NULL!	#NULL!	1	#NULL!	5	740	740	196
1896	0	FJD	male	No	27	21-30	2	Yes	No	No	No				No	Hospitalización		#NULL!	#NULL!			#NULL!				#NULL!		#NULL!	#NULL!	#NULL!	620000	12	0	0	0	0	0	1	0	0	#NULL!	#NULL!	#NULL!	0	#NULL!	1	#NULL!	#NULL!
1897	0	FJD	male	No	68	61-70	1	No	No	Yes	Yes	No	No		No	Urgencia	0.60	1210	68		> 60	#NULL!	13.9		8.52	1.8	4.80	306	#NULL!	#NULL!	35.43	0	0	0	0	0	0	0	1	1	0	0	#NULL!	0	35.4308	3	1210	1210	380
1898	0	FJD	male	Yes	80	71-80	4	No	Yes	No	No	No	No	Yes	No	Urgencia	1.10	#NULL!	80		> 60	555	8.3	1.16	11.30	0.5	21.00	494	13.1	23.7	16.82	6	1	0	1	0	1	0	0	0	0	0	1	0	16.8242	4	3991	3215	1346
1899	0	FJD	male	Yes	67	61-70	1	No	Yes	No	No				No	Hospitalización	0.82	719	67	1317	> 60	824	16.5	1.11	3.99	1	15.47	147	12.6	33	-922337203	12	1	1	1	0	1	0	0	0	#NULL!	#NULL!	#NULL!	0	#NULL!	3	719	719	1697
1900	0	FJD	male	No	33	31-40	1	Former	No	No	No				No	Urgencia	1.00	308	33		> 60	775	14.9	1.33	8.18	1.1	15.10	302	15.1	31.3	26.78	6	0	0	0	0	0	0	0	0	#NULL!	#NULL!	#NULL!	0	26.7755	1	308	308
1901	0	FJD	male	No	57	51-60	1	Yes	No	No	No				No	Hospitalización		#NULL!	#NULL!			#NULL!				#NULL!		#NULL!	#NULL!	#NULL!	-922337203	8	0	0	0	0	0	1	0	0	#NULL!	#NULL!	#NULL!	0	#NULL!	2	786	786	596
1902	0	FJD	male	No	75	71-80	1	No	No	No	No				No	Hospitalización		#NULL!	#NULL!			#NULL!				#NULL!		#NULL!	#NULL!	#NULL!	-922337203	15	0	0	0	0	0	0	0	0	#NULL!	#NULL!	#NULL!	0	#NULL!	4	539	539	1798
1903	0	FJD	female	No	92	91-100	1	No	No	No	No				No	Hospitalización		#NULL!	#NULL!			#NULL!				#NULL!		#NULL!	#NULL!	#NULL!	-922337203	7	0	0	0	1	0	0	0	0	#NULL!	#NULL!	#NULL!	0	#NULL!	5	3485	3485	359
1904	0	FJD	male	Yes	82	81-90	1	No	No	No	No				No	Hospitalización		#NULL!	#NULL!			#NULL!				#NULL!		#NULL!	#NULL!	#NULL!	10000	6	1	0	1	0	0	0	0	0	#NULL!	#NULL!	#NULL!	0	#NULL!	5	146992	146992	5135
1905	0	FJD	male	No	68	61-70	2	No	No	No	No				No	.Prifemalearia	1.17	#NULL!	68		> 60	#NULL!	14.1		11.40	1	13.54	192	#NULL!	#NULL!	-922337203	31	0	1	1	0	0	0	0	0	#NULL!	#NULL!	#NULL!	0	#NULL!	3	85560	85560
1906	0	FJD	male	No	78	71-80	5	Yes	No	No	Yes	No	Yes	No	No	Urgencia	1.50	#NULL!	78		48	713	9.5	1.06	12.32	1.7	4.50	499	12	28.7	-922337203	3	0	0	0	0	0	1	0	1	0	1	0	0	#NULL!	4	#NULL!	#NULL!	210
1907	0	FJD	male	No	61	61-70	2	No	No	No	No				Yes	Urgencia	1.10	382	61		> 60	#NULL!	16.7		7.41	1.4	5.10	185	#NULL!	#NULL!	-922337203	1	0	0	0	0	0	0	0	0	#NULL!	#NULL!	#NULL!	1	#NULL!	3	609	382	1888
1908	0	FJD	male	Yes	87	81-90	1	No	No	No	No				Yes	Hospitalización		#NULL!	#NULL!			#NULL!				#NULL!		#NULL!	#NULL!	#NULL!	26.96	6	1	0	1	0	0	0	0	0	#NULL!	#NULL!	#NULL!	1	26.9598	5	#NULL!	#NULL!	2260
1909	0	FJD	female	Yes	79	71-80	1	Former	Yes	No	No				Yes	Urgencia	0.70	15572	79		> 60	145	12.9	1.05	4.42	1.1	0.70	153	11.9	22	-922337203	6	1	0	1	1	1	0	0	0	#NULL!	#NULL!	#NULL!	1	#NULL!	4	15572	15572	347
1910	0	FJD	male	No	101	91-100	1	No	Yes	No	No				Yes	Urgencia	1.20	6111	101		59	480	12.6	1.23	7.87	1.1	8.60	179	14.2	30.2	10000	0	0	0	0	0	1	0	0	0	#NULL!	#NULL!	#NULL!	1	#NULL!	5	6111	6111
1911	0	FJD	female	Yes	82	81-90	2	No	No	Yes	No	No	No	No	No	Urgencia	0.70	#NULL!	82		> 60	#NULL!	11.0		4.44	1.1	2.00	261	#NULL!	#NULL!	10000	5	1	0	1	1	0	0	1	0	0	0	0	0	#NULL!	5	#NULL!	#NULL!	33
1912	0	FJD	female	Yes	89	81-90	1	No	No	No	No	No	No		No	Hospitalización		#NULL!	#NULL!			#NULL!				#NULL!		#NULL!	#NULL!	#NULL!	-922337203	0	1	0	1	1	0	0	0	0	0	0	#NULL!	0	#NULL!	5	854	854
1913	0	FJD	female	No	88	81-90	1	No	No	No	No	No	No		Yes	Hospitalización		#NULL!	#NULL!			#NULL!				#NULL!		#NULL!	#NULL!	#NULL!	10000	1	0	0	0	1	0	0	0	0	0	0	#NULL!	1	#NULL!	5	495	495
1914	0	FJD	female	No	88	81-90	1	No	No	No	No	No	No	Yes	No	Hospitalización-Urgente	0.53	3524	88	539	> 60	429	15.8	1.06	5.22	1.5	1.08	185	12.2	30.4	21.48	9	0	0	0	1	0	0	0	0	0	0	1	0	21.4844	5	3524	3524	539
1915	0	FJD	female	Yes	81	81-90	1	No	No	Yes	No				Yes	Urgencia	0.80	2097	81		> 60	632	13.0	1.18	5.70	0.3	6.80	177	13.4	31.6	-922337203	5	1	0	1	1	0	0	1	0	#NULL!	#NULL!	#NULL!	1	#NULL!	5	2097	2097
1916	0	FJD	male	Yes	85	81-90	1	No	No	No	No		Yes	Yes	No	Hospitalización		#NULL!	#NULL!			#NULL!				#NULL!		#NULL!	#NULL!	#NULL!	10000	7	1	0	1	0	0	0	0	0	#NULL!	1	1	0	#NULL!	5	3894	3894	791
1917	0	FJD	male	No	73	71-80	1	No	No	No	No				No	Hospitalización		#NULL!	#NULL!			#NULL!				#NULL!		#NULL!	#NULL!	#NULL!	24.22	2	0	0	0	0	0	0	0	0	#NULL!	#NULL!	#NULL!	0	24.2215	4	721	721	970
1918	0	FJD	male	No	89	81-90	2	No	Yes	No	No		Yes		Yes	Urgencia	0.80	5422	89		> 60	470	14.7	1.00	3.46	0.7	5.90	159	11.5	30.8	24.22	4	0	0	0	0	1	0	0	0	#NULL!	1	#NULL!	1	24.2215	5	5422	5422	348
1919	0	FJD	female	No	91	91-100	2	No	No	No	No	No	No		Yes	Urgencia	0.90	999	91		> 60	769	10.9	1.10	5.98	1	6.00	209	12.7	27.1	253906.25	4	0	0	0	1	0	0	0	0	0	0	#NULL!	1	#NULL!	5	999	999
1920	0	FJD	male	No	76	71-80	1	Yes	No	No	Yes	No	No		Yes	Hospitalización		#NULL!	#NULL!			#NULL!				#NULL!		#NULL!	#NULL!	#NULL!	19.94	8	0	0	0	0	0	1	0	1	0	0	#NULL!	1	19.9432	4	#NULL!	#NULL!
1921	0	FJD	male	No	91	91-100	1	No	Yes	No	No	Yes	No	Yes	Yes	Hospitalización-Urgente	0.80	4412	91	824	> 60	479	11.9	1.03	3.96	0.6	6.00	160	11.8	30.9	10000	2	0	0	0	0	1	0	0	0	1	0	1	1	#NULL!	5	4412	4412	824
1922	0	FJD	male	No	85	81-90	1	No	Yes	No	No				Yes	Hospitalización	0.78	49305	85	1440	> 60	821	12.5	1.55	11.94	0.4	32.06	161	17.6	31.5	-922337203	5	0	0	0	0	1	0	0	0	#NULL!	#NULL!	#NULL!	1	#NULL!	5	62746	49305	1440
1923	0	FJD	female	No	58	51-60	1	No	No	No	No	No	No	No	No	Urgencia	0.50	#NULL!	58		> 60	#NULL!	12.1		5.36	1.9		467	#NULL!	#NULL!	28.89	0	0	0	0	1	0	0	0	0	0	0	0	0	28.8889	2	1225	1225	532
1924	0	FJD	male	No	93	91-100	1	No	Yes	No	No				No	Hospitalización	0.74	#NULL!	93	612	> 60	692	9.2	1.31	3.58	1.3	5.81	203	14.8	31.9	27.55	3	0	0	0	0	1	0	0	0	#NULL!	#NULL!	#NULL!	0	27.5482	5	738	738	612
1925	0	FJD	female	No	97	91-100	1	No	Yes	Yes	No	Yes	No		Yes	Urgencia	2.30	1696	97		21	327	11.3	1.03	6.08	1.6	17.60	130	11.8	32.4	-922337203	3	0	0	0	1	1	0	1	0	1	0	#NULL!	1	#NULL!	5	1696	1696
1926	0	FJD	female	No	64	61-70	1	No	No	No	No				No	Hospitalización	0.80	390	64	3557	> 60	873	14.2		10.10	0.6		345	#NULL!	#NULL!	198.35	21	0	0	0	1	0	0	0	0	#NULL!	#NULL!	#NULL!	0	#NULL!	3	390	390	3557
1927	0	FJD	female	No	88	81-90	1	No	No	No	No				No	Hospitalización		#NULL!	#NULL!			#NULL!				#NULL!		#NULL!	#NULL!	#NULL!	27.41	3	0	0	0	1	0	0	0	0	#NULL!	#NULL!	#NULL!	0	27.4077	5	3391	3391	1233
1928	0	FJD	female	No	32	31-40	1	No	No	No	No				No	Hospitalización		#NULL!	#NULL!			#NULL!				#NULL!		#NULL!	#NULL!	#NULL!	27.22	1	0	0	0	1	0	0	0	0	#NULL!	#NULL!	#NULL!	0	27.2173	1	619	619
1929	0	FJD	female	No	75	71-80	1	No	No	No	Yes	No	No	No	Yes	Urgencia	0.70	#NULL!	75		> 60	392	14.5	1.03	8.12	1.6	0.70	184	11.6	32.7	-922337203	3	0	0	0	1	0	0	0	1	0	0	0	1	#NULL!	4	#NULL!	#NULL!	208
1930	0	FJD	female	No	95	91-100	1	No	No	No	No				Yes	Hospitalización	1.13	760	95	423	48	590	9.6	1.16	4.92	1.1	10.78	174	13.1	57.4	20	0	0	0	0	1	0	0	0	0	#NULL!	#NULL!	#NULL!	1	20	5	760	760	423
1931	0	FJD	female	No	51	51-60	1	No	No	No	No				No	Hospitalización		#NULL!	#NULL!			#NULL!				#NULL!		#NULL!	#NULL!	#NULL!	-922337203	2	0	0	0	1	0	0	0	0	#NULL!	#NULL!	#NULL!	0	#NULL!	2	79	79
1932	0	FJD	male	No	37	31-40	1	Yes	No	No	No	No	No		No	Hospitalización		#NULL!	#NULL!			#NULL!				#NULL!		#NULL!	#NULL!	#NULL!	-922337203	16	0	0	0	0	0	1	0	0	0	0	#NULL!	0	#NULL!	1	#NULL!	#NULL!
1933	0	FJD	female	No	62	61-70	1	No	No	No	No				Yes	Hospitalización		#NULL!	#NULL!			#NULL!				#NULL!		#NULL!	#NULL!	#NULL!	26.67	2	0	0	0	1	0	0	0	0	#NULL!	#NULL!	#NULL!	1	26.6667	3	2142	681	985
1934	0	FJD	female	No	28	21-30	2									Urgencia	0.70	#NULL!	28		> 60	521	9.0	0.97	11.07	1	6.40	164	11	30		3	0	0	0	1	#NULL!	#NULL!	#NULL!	#NULL!	#NULL!	#NULL!	#NULL!	#NULL!	#NULL!	1	#NULL!	#NULL!
1935	0	FJD	female	No	32	31-40	4	No	No	No	No				No	Hospitalización		#NULL!	#NULL!			#NULL!				#NULL!	1.70	#NULL!	#NULL!	#NULL!	18.26	1	0	0	0	1	0	0	0	0	#NULL!	#NULL!	#NULL!	0	18.2563	1	2122	2122
1936	0	FJD	male	No	56	51-60	1	Former	No	No	No				Yes	Hospitalización		#NULL!	#NULL!			#NULL!				#NULL!		#NULL!	#NULL!	#NULL!	10000	7	0	0	0	0	0	0	0	0	#NULL!	#NULL!	#NULL!	1	#NULL!	2	672	672
1937	0	FJD	male	No	69	61-70	#NULL!	No	No	No	No				Yes	Hospitalización		#NULL!	#NULL!			#NULL!				#NULL!		#NULL!	#NULL!	#NULL!	31.11	5	0	0	0	0	0	0	0	0	#NULL!	#NULL!	#NULL!	1	31.1111	3	#NULL!	#NULL!
1938	0	FJD	male	No	56	51-60	1	No	No	No	No				No	Hospitalización		#NULL!	#NULL!			#NULL!				#NULL!		#NULL!	#NULL!	#NULL!	33.59	3	0	0	0	0	0	0	0	0	#NULL!	#NULL!	#NULL!	0	33.5937	2	#NULL!	#NULL!
1939	0	FJD	male	No	83	81-90	2	No	No	No	Yes				Yes	Hospitalización	2.52	3497	83	578	26	952	11.4	1.15	11.33	0.8	11.49	487	13	26.5	28.65	9	0	0	0	0	0	0	0	1	#NULL!	#NULL!	#NULL!	1	28.6501	5	3497	3497	578
1940	0	FJD	male	No	78	71-80	1	Former	Yes	Yes	Yes				Yes	Hospitalización		#NULL!	#NULL!			#NULL!				#NULL!		#NULL!	#NULL!	#NULL!	24.82	1	0	0	0	0	1	0	1	1	#NULL!	#NULL!	#NULL!	1	24.8163	4	4498	4498	336
1941	0	FJD	female	No	73	71-80	1	No	No	Yes	No		Yes		Yes	Hospitalización		#NULL!	#NULL!			#NULL!				#NULL!		#NULL!	#NULL!	#NULL!	-922337203	6	0	0	0	1	0	0	1	0	#NULL!	1	#NULL!	1	#NULL!	4	#NULL!	#NULL!	369
1942	0	FJD	female	No	90	81-90	1	No	Yes	No	Yes		Yes		Yes	Hospitalización		#NULL!	#NULL!			#NULL!				#NULL!		#NULL!	#NULL!	#NULL!	10000	7	0	0	0	1	1	0	0	1	#NULL!	1	#NULL!	1	#NULL!	5	1569	1569	616
1943	0	FJD	female	No	71	71-80	1	Former	No	No	No		Yes		No	.Prifemalearia	0.43	#NULL!	71	709	> 60	#NULL!	6.2		2.27	1.4		194	#NULL!	#NULL!	23.44	9	0	0	0	1	0	0	0	0	#NULL!	1	#NULL!	0	23.4375	4	#NULL!	#NULL!	874
1944	0	FJD	female	Yes	90	81-90	1	No	No	No	No				Yes	Urgencia	2.80	2156	90		17	847	12.8	1.23	13.76	0.6	43.50	416	14.2	26.4	22.89	0	1	0	1	1	0	0	0	0	#NULL!	#NULL!	#NULL!	1	22.8928	5	2156	2156
1945	0	FJD	male	No	86	81-90	1	No	Yes	Yes	Yes		Yes		No	Hospitalización		#NULL!	#NULL!			#NULL!				#NULL!		#NULL!	#NULL!	#NULL!	25.95	1	0	0	0	0	1	0	1	1	#NULL!	1	#NULL!	0	25.9516	5	304	304
1946	0	FJD	male	Yes	81	81-90	2	Former	No	Yes	No				No	Hospitalización		#NULL!	#NULL!			#NULL!				#NULL!		#NULL!	#NULL!	#NULL!	27.43	3	1	0	1	0	0	0	1	0	#NULL!	#NULL!	#NULL!	0	27.4348	5	940	940
1947	0	FJD	female	Yes	68	61-70	1	No	No	No	No				No	Hospitalización		#NULL!	#NULL!			#NULL!				#NULL!		#NULL!	#NULL!	#NULL!	26.29	7	1	0	1	1	0	0	0	0	#NULL!	#NULL!	#NULL!	0	26.2917	3	677	677	3979
1948	0	FJD	female	No	64	61-70	#NULL!	No	No	No	Yes				Yes	Hospitalización		#NULL!	#NULL!			#NULL!				#NULL!		#NULL!	#NULL!	#NULL!	34.85	7	0	0	0	1	0	0	0	1	#NULL!	#NULL!	#NULL!	1	34.8502	3	#NULL!	#NULL!	771
1949	0	FJD	male	No	60	51-60	1	Yes	No	No	No				No	Urgencia	0.70	#NULL!	60		> 60	#NULL!	8.3		0.80	0.7		3	#NULL!	#NULL!	290253.11	-2	0	1	1	0	0	1	0	0	#NULL!	#NULL!	#NULL!	0	#NULL!	2	1521	1521	6874
1950	0	FJD	female	No	64	61-70	3	No	No	No	No				No	Urgencia	0.70	698	64		> 60	841	13.5	1.10	14.28	1.3	18.80	237	12.4	27.3	10000	4	0	0	0	1	0	0	0	0	#NULL!	#NULL!	#NULL!	0	#NULL!	3	698	698
1951	0	FJD	male	Yes	90	81-90	2	Former	No	No	No				Yes	Hospitalización		#NULL!	#NULL!			#NULL!				#NULL!		#NULL!	#NULL!	#NULL!	27.68	2	1	0	1	0	0	0	0	0	#NULL!	#NULL!	#NULL!	1	27.6817	5	#NULL!	#NULL!
1952	0	FJD	male	Yes	81	81-90	2	Former	No	Yes	No			Yes	No	Hospitalización		#NULL!	#NULL!			#NULL!				#NULL!		#NULL!	#NULL!	#NULL!	35.16	1	1	0	1	0	0	0	1	0	#NULL!	#NULL!	1	0	35.1562	5	2040	2040	1581
1953	0	FJD	male	No	48	41-50	2	No	No	No	No		Yes		No	Hospitalización		#NULL!	#NULL!			#NULL!				#NULL!		#NULL!	#NULL!	#NULL!	25.25	12	0	1	1	0	0	0	0	0	#NULL!	1	#NULL!	0	25.2493	1	1536	1536	1318
1954	0	FJD	male	Yes	86	81-90	2	Former	Yes	No	No				Yes	Urgencia	0.70	1381	86		> 60	681	12.6	1.21	7.02	0.6	22.00	367	14	28.5	10000	2	1	0	1	0	1	0	0	0	#NULL!	#NULL!	#NULL!	1	#NULL!	5	1381	1381
1955	0	FJD	female	No	87	81-90	1	Yes	Yes	Yes	No	No	No	No	Yes	Hospitalización-Urgente	0.50	1036	87		> 60	432	10.8	0.98	2.14	0.4	3.80	145	11.1	30.1	31.25	3	0	0	0	1	1	1	1	0	0	0	0	1	31.25	5	1036	1036	116
1956	0	FJD	male	Yes	70	61-70	#NULL!	Former	No	No	Yes	Yes			Yes	Urgencia	0.60	#NULL!	70		> 60	415	7.7	1.49	19.37	0.7	14.30	75	18.5	29.1	25.56	14	1	1	1	0	0	0	0	1	1	#NULL!	#NULL!	1	25.565	3	#NULL!	#NULL!
1957	0	FJD	male	No	47	41-50	1	No	No	No	Yes				No	Urgencia		#NULL!	#NULL!			#NULL!				#NULL!		#NULL!	#NULL!	#NULL!	23.94	8	0	0	0	0	0	0	0	1	#NULL!	#NULL!	#NULL!	0	23.9395	1	1141	1141	665
1958	0	FJD	male	No	44	41-50	4	No	No	Yes	No				No	Urgencia		#NULL!	#NULL!			440	16.3	1.16	12.46	0.6		572	13.1	27.1	3333.33	10	0	0	0	0	0	0	1	0	#NULL!	#NULL!	#NULL!	0	#NULL!	1	444	444	991
1959	0	FJD	female	No	27	21-30	4	No	No	No	No				No	Hospitalización		#NULL!	#NULL!			#NULL!				#NULL!		#NULL!	#NULL!	#NULL!	25.07	0	0	0	0	1	0	0	0	0	#NULL!	#NULL!	#NULL!	0	25.0657	1	#NULL!	#NULL!
1960	0	FJD	male	No	#NULL!	51-60	2	No	No	No	No				No	Urgencia	0.50	#NULL!	52		> 60	263	15.4	0.92	14.81	4.6	< 0.5	307	10.4	31	24.49	11	0	0	0	0	0	0	0	0	#NULL!	#NULL!	#NULL!	0	24.4898	#NULL!	#NULL!	#NULL!
1961	0	FJD	male	No	44	41-50	1	No	No	Yes	No				No	Hospitalización		#NULL!	#NULL!			#NULL!				#NULL!		#NULL!	#NULL!	#NULL!	44.73	2	0	0	0	0	0	0	1	0	#NULL!	#NULL!	#NULL!	0	44.7347	1	#NULL!	#NULL!	694
1962	0	FJD	male	No	96	91-100	1	No	Yes	No	No				No	Hospitalización		#NULL!	#NULL!			#NULL!				#NULL!		#NULL!	#NULL!	#NULL!	-922337203	4	0	0	0	0	1	0	0	0	#NULL!	#NULL!	#NULL!	0	#NULL!	5	798	594	990
1963	0	FJD	female	No	70	61-70	2	No	No	Yes	No				No	Hospitalización		#NULL!	#NULL!			#NULL!				#NULL!		#NULL!	#NULL!	#NULL!	10000	2	0	0	0	1	0	0	1	0	#NULL!	#NULL!	#NULL!	0	#NULL!	3	561	561	789
1964	0	FJD	female	No	81	81-90	1	No	No	No	Yes	Yes			Yes	Urgencia	3.10	#NULL!	81		15	#NULL!	15.1		10.94	1.6	5.70	256	#NULL!	#NULL!	27.34	9	0	0	0	1	0	0	0	1	1	#NULL!	#NULL!	1	27.3437	5	781	781	376
1965	0	FJD	female	No	39	31-40	3	No	No	No	No			Yes	No	Consulta		#NULL!	#NULL!			#NULL!				#NULL!		#NULL!	#NULL!	#NULL!	21.3	2	0	0	0	1	0	0	0	0	#NULL!	#NULL!	1	0	21.2987	1	998	998	992
1966	0	FJD	male	No	0	0--16	1									Hospitalización		#NULL!	#NULL!			#NULL!				#NULL!		#NULL!	#NULL!	#NULL!		2	0	0	0	0	#NULL!	#NULL!	#NULL!	#NULL!	#NULL!	#NULL!	#NULL!	#NULL!	#NULL!	1	#NULL!	#NULL!
1967	0	FJD	male	No	61	61-70	1	No	Yes	No	Yes				Yes	Urgencia	0.90	#NULL!	61		> 60	654	13.9	1.23	7.45	0.3	21.90	214	13.9	31.3	-922337203	7	0	0	0	0	1	0	0	1	#NULL!	#NULL!	#NULL!	1	#NULL!	3	720	529	733
1968	0	FJD	male	No	69	61-70	1	Former	No	Yes	No				Yes	Hospitalización		#NULL!	#NULL!			#NULL!				#NULL!		#NULL!	#NULL!	#NULL!	27.7	17	0	0	0	0	0	0	1	0	#NULL!	#NULL!	#NULL!	1	27.7008	3	#NULL!	#NULL!	1802
1969	0	FJD	male	No	34	31-40	2	No	No	No	No				No	Hospitalización		#NULL!	#NULL!			#NULL!				#NULL!		#NULL!	#NULL!	#NULL!	10000	5	0	0	0	0	0	0	0	0	#NULL!	#NULL!	#NULL!	0	#NULL!	1	#NULL!	#NULL!	1652
1970	0	FJD	female	No	68	61-70	2	No	No	No	No				Yes	Urgencia	0.50	#NULL!	68		> 60	727	15.0	0.97	6.89	0.8	10.20	189	11	29.2	-922337203	12	0	0	0	1	0	0	0	0	#NULL!	#NULL!	#NULL!	1	#NULL!	3	285	285	1296
1971	0	FJD	male	No	61	61-70	1	No	No	No	No				No	Hospitalización		#NULL!	#NULL!			#NULL!				#NULL!		#NULL!	#NULL!	#NULL!	-922337203	13	0	0	0	0	0	0	0	0	#NULL!	#NULL!	#NULL!	0	#NULL!	3	851	851
1972	0	FJD	female	No	49	41-50	2	No	No	No	No	Yes	No		Yes	Hospitalización		#NULL!	#NULL!			#NULL!				#NULL!		#NULL!	#NULL!	#NULL!	-922337203	0	0	0	0	1	0	0	0	0	1	0	#NULL!	1	#NULL!	1	910	761	926
1973	0	FJD	male	No	65	61-70	1	Former	No	No	Yes				Yes	Hospitalización		#NULL!	#NULL!			#NULL!				#NULL!		#NULL!	#NULL!	#NULL!	-922337203	2	0	0	0	0	0	0	0	1	#NULL!	#NULL!	#NULL!	1	#NULL!	3	1390	1390	308
1974	0	FJD	female	No	1	0--16	1									Urgencia	0.25	#NULL!	1		> 60	#NULL!	12.3		10.74	5.9	0.60	325	#NULL!	#NULL!		0	0	0	0	1	#NULL!	#NULL!	#NULL!	#NULL!	#NULL!	#NULL!	#NULL!	#NULL!	#NULL!	1	#NULL!	#NULL!
1975	0	FJD	male	No	87	81-90	1	No	No	No	No	No	No		Yes	Hospitalización		#NULL!	#NULL!			#NULL!				#NULL!		#NULL!	#NULL!	#NULL!	24.86	3	0	0	0	0	0	0	0	0	0	0	#NULL!	1	24.8591	5	934	821	761
1976	0	FJD	female	No	85	81-90	1	No	No	No	No				Yes	Hospitalización		#NULL!	#NULL!			#NULL!				#NULL!		#NULL!	#NULL!	#NULL!	23.88	7	0	0	0	1	0	0	0	0	#NULL!	#NULL!	#NULL!	1	23.8751	5	1121	1121	2126
1977	0	FJD	female	No	69	61-70	1	No	No	No	No				Yes	Hospitalización		#NULL!	#NULL!			#NULL!				#NULL!		#NULL!	#NULL!	#NULL!	29.38	14	0	0	0	1	0	0	0	0	#NULL!	#NULL!	#NULL!	1	29.3848	3	700	700	1497
1978	0	FJD	male	No	31	31-40	1	No	No	No	No				No	Hospitalización		#NULL!	#NULL!			#NULL!				#NULL!		#NULL!	#NULL!	#NULL!	32.95	7	0	0	0	0	0	0	0	0	#NULL!	#NULL!	#NULL!	0	32.9518	1	#NULL!	#NULL!	601
1979	0	FJD	male	No	29	21-30	1	No	No	No	No				No	Hospitalización	0.96	1382	29	2560	> 60	754	14.0	1.15	9.75	1.4	6.01	199	13	43.9	27.43	4	0	0	0	0	0	0	0	0	#NULL!	#NULL!	#NULL!	0	27.4286	1	1382	1382	3638
1980	0	FJD	male	Yes	75	71-80	1	No	No	Yes	No				Yes	Hospitalización	1.16	790	75	1152	> 60	864	11.9	1.17	7.61	0.9	9.62	283	13.2	27.5	10000	5	1	0	1	0	0	0	1	0	#NULL!	#NULL!	#NULL!	1	#NULL!	4	1065	790	1329
1981	0	FJD	female	No	58	51-60	1	No	No	No	No	No	No	No	No	Hospitalización	0.71	287	58	956	> 60	800	11.0	1.17	7.88	1.7		257	13.2	29.6	-922337203	7	0	0	0	1	0	0	0	0	0	0	0	0	#NULL!	2	287	287	956
1982	0	FJD	male	No	48	41-50	1	No	No	No	No				No	Hospitalización		#NULL!	#NULL!			#NULL!				#NULL!		#NULL!	#NULL!	#NULL!	10000	5	0	0	0	0	0	0	0	0	#NULL!	#NULL!	#NULL!	0	#NULL!	1	288	288
1983	0	FJD	male	No	42	41-50	1	No	No	No	No				No	Hospitalización		#NULL!	#NULL!			#NULL!				#NULL!		#NULL!	#NULL!	#NULL!	24.07	21	0	0	0	0	0	0	0	0	#NULL!	#NULL!	#NULL!	0	24.0741	1	289	289	133
1984	0	FJD	male	No	47	41-50	2	No	No	No	No	No	No	No	Yes	Hospitalización		#NULL!	#NULL!			#NULL!				#NULL!		#NULL!	#NULL!	#NULL!	36.73	5	0	0	0	0	0	0	0	0	0	0	0	1	36.7309	1	805	805	569
1985	0	FJD	female	No	79	71-80	1	No	Yes	No	No				No	Hospitalización	0.88	343	79	348	> 60	619	17.0		6.94	1		382	#NULL!	#NULL!	19.02	10	0	0	0	1	1	0	0	0	#NULL!	#NULL!	#NULL!	0	19.025	4	485	343	359
1986	0	FJD	female	Yes	87	81-90	1	No	No	No	No				No	Hospitalización		#NULL!	#NULL!			#NULL!				#NULL!		#NULL!	#NULL!	#NULL!	10000	5	1	0	1	1	0	0	0	0	#NULL!	#NULL!	#NULL!	0	#NULL!	5	#NULL!	#NULL!
1987	0	FJD	male	No	37	31-40	2	No	No	Yes	No				No	Hospitalización		#NULL!	#NULL!			#NULL!				#NULL!		#NULL!	#NULL!	#NULL!	-922337203	8	0	0	0	0	0	0	1	0	#NULL!	#NULL!	#NULL!	0	#NULL!	1	531	531	1641
1988	0	FJD	female	No	53	51-60	1	No	No	No	Yes	No	No	No	No	Hospitalización		#NULL!	#NULL!			#NULL!				#NULL!		#NULL!	#NULL!	#NULL!	0	4	0	0	0	1	0	0	0	1	0	0	0	0	#NULL!	2	#NULL!	#NULL!	182
1989	0	FJD	female	No	50	41-50	1	No	No	No	No				No	Hospitalización		#NULL!	#NULL!			#NULL!				#NULL!		#NULL!	#NULL!	#NULL!	24.44	5	0	0	0	1	0	0	0	0	#NULL!	#NULL!	#NULL!	0	24.4444	1	#NULL!	#NULL!	571
1990	0	FJD	male	No	44	41-50	1	No	No	No	No				No	Hospitalización		#NULL!	#NULL!			#NULL!				#NULL!		#NULL!	#NULL!	#NULL!	26.12	2	0	0	0	0	0	0	0	0	#NULL!	#NULL!	#NULL!	0	26.1224	1	163	163	1492
1991	0	FJD	male	No	32	31-40	2	No	No	No	No				No	Hospitalización		#NULL!	#NULL!			#NULL!				#NULL!		#NULL!	#NULL!	#NULL!	23.77	2	0	0	0	0	0	0	0	0	#NULL!	#NULL!	#NULL!	0	23.7654	1	222	222
1992	0	FJD	female	No	49	41-50	1	No	No	No	No				No	Hospitalización		#NULL!	#NULL!			#NULL!				#NULL!		#NULL!	#NULL!	#NULL!	22.04	4	0	0	0	1	0	0	0	0	#NULL!	#NULL!	#NULL!	0	22.0386	1	#NULL!	#NULL!
1993	0	FJD	female	Yes	84	81-90	1	No	No	No	No				No	Hospitalización		#NULL!	#NULL!			#NULL!				#NULL!		#NULL!	#NULL!	#NULL!	10000	2	1	0	1	1	0	0	0	0	#NULL!	#NULL!	#NULL!	0	#NULL!	5	3432	3432
1994	0	FJD	male	No	45	41-50	1	No	No	No	No				No	Hospitalización		#NULL!	#NULL!			#NULL!				#NULL!		#NULL!	#NULL!	#NULL!	28.01	2	0	0	0	0	0	0	0	0	#NULL!	#NULL!	#NULL!	0	28.0102	1	272	272
1995	0	FJD	male	No	69	61-70	1	No	No	No	No				No	Hospitalización		#NULL!	#NULL!			#NULL!				#NULL!		#NULL!	#NULL!	#NULL!	24.49	15	0	0	0	0	0	0	0	0	#NULL!	#NULL!	#NULL!	0	24.4898	3	777	723	2695
1996	0	FJD	female	No	62	61-70	1	No	No	No	No				No	Hospitalización		#NULL!	#NULL!			#NULL!				#NULL!		#NULL!	#NULL!	#NULL!	24.91	7	0	0	0	1	0	0	0	0	#NULL!	#NULL!	#NULL!	0	24.9135	3	487	487	782
1997	0	FJD	male	No	62	61-70	1	No	No	No	No	No	No	No	Yes	Hospitalización		#NULL!	#NULL!			#NULL!				#NULL!		#NULL!	#NULL!	#NULL!	31.49	3	0	0	0	0	0	0	0	0	0	0	0	1	31.4879	3	309	309	439
1998	0	FJD	male	No	51	51-60	1	No	No	No	No				No	Urgencia	1.00	455	51		> 60	669	14.1	1.18	6.93	1.2	5.00	261	13.4	30.3	-922337203	2	0	0	0	0	0	0	0	0	#NULL!	#NULL!	#NULL!	0	#NULL!	2	456	455	3135
1999	0	FJD	male	No	24	21-30	1	No	No	No	No				No	Hospitalización		#NULL!	#NULL!			#NULL!				#NULL!		#NULL!	#NULL!	#NULL!	24.22	0	0	0	0	0	0	0	0	0	#NULL!	#NULL!	#NULL!	0	24.2215	1	170	170
[truncated: 71 more rows]
[truncated: 23 more columns]
